# Supplementary material for: Transcriptomic and phylogenetic analysis of a bacterial cell cycle reveals strong associations between gene co-expression and evolution
Source: BMC Genomics. 2013 Jul 5;14:450. doi: 10.1186/1471-2164-14-450 (PMC3829707; doi:10.1186/1471-2164-14-450)
Supplement: Additional file 2: Table S1a — Is a zipped csv file of the raw single-nucleotide resolution RNA-Seq mappings of three replicates from five cell cycle time points. [file 1471-2164-14-450-S2.zip]

Archive with 1 entries (1 files):
- 1619183491879925_add2.csv
