# Supplementary material for: Transcriptomic and phylogenetic analysis of a bacterial cell cycle reveals strong associations between gene co-expression and evolution
Source: BMC Genomics. 2013 Jul 5;14:450. doi: 10.1186/1471-2164-14-450 (PMC3829707; doi:10.1186/1471-2164-14-450)
Supplement: Additional file 3: Table S1b — Is a table listing gene expression values after CV correction, for each replicate. [file 1471-2164-14-450-S3.xlsx]

## Sheet: TableS1b.txt
gene	sw1	sw2	sw3	st1	st2	st3	epd1	epd2	epd3	pd1	pd2	pd3	lpd1	lpd2	lpd3
CCNA_00001	51	37	41	56	44	41	41	36	35	29	31	28	40	41	42
CCNA_00002	20	22	23	36	34	32	28	18	33	20	18	26	31	24	29
CCNA_00003	11	18	14	14	16	14	12	11	13	11	13	9	10	11	13
CCNA_00004	12	19	15	17	19	16	17	12	15	12	10	11	12	12	14
CCNA_00005	14	14	11	67	55	38	81	36	45	23	21	24	25	29	34
CCNA_00006	23	37	25	26	27	29	25	11	26	17	27	24	23	23	28
CCNA_00007	201	223	154	132	122	146	113	96	96	109	112	79	138	126	93
CCNA_00008	133	182	153	109	110	164	55	32	49	66	80	72	80	102	104
CCNA_00009	1	2	1	3	2	3	2	2	1	1	2	1	2	2	1
CCNA_00010	146	99	164	91	93	96	163	71	125	82	121	145	109	90	164
CCNA_00011	37	20	43	24	21	27	31	20	29	17	26	25	23	19	24
CCNA_00012	4	4	3	19	20	19	16	13	12	6	7	6	7	9	11
CCNA_00013	14	11	15	14	16	13	15	31	17	30	26	23	23	27	18
CCNA_00014	10	12	13	15	13	18	9	12	10	11	9	13	12	7	13
CCNA_00015	20	19	16	21	17	20	17	19	22	17	16	19	17	17	22
CCNA_00016	5	6	6	7	6	6	6	10	5	6	6	4	6	8	5
CCNA_00017	4	1	6	12	5	7	6	4	3	4	4	5	6	5	5
CCNA_00018	15	10	12	21	14	12	16	16	11	12	13	15	19	20	16
CCNA_00019	0	0	1	2	1	1	1	1	1	2	1	1	2	2	2
CCNA_00020	154	133	111	270	198	282	166	212	197	147	197	202	176	243	196
CCNA_00021	10	7	7	23	14	12	13	20	13	21	13	15	24	22	15
CCNA_00022	46	11	16	87	42	49	52	45	35	38	37	62	65	75	60
CCNA_00023	8	5	7	14	11	12	14	15	11	6	7	9	8	10	13
CCNA_00024	2	1	1	7	5	4	3	3	4	3	2	3	3	3	4
CCNA_00025	20	16	12	46	42	29	50	27	41	32	36	37	37	26	36
CCNA_00026	13	8	10	2	2	3	8	27	10	45	27	22	31	18	11
CCNA_00027	3	2	2	0	0	0	7	4	11	21	17	19	10	9	35
CCNA_00028	3	4	1	1	2	0	18	5	16	16	82	67	71	55	212
CCNA_00029	28	21	22	40	20	21	30	32	18	26	25	31	48	37	37
CCNA_00030	6	8	8	12	6	8	4	6	3	5	8	8	10	8	8
CCNA_00031	10	6	7	13	9	11	13	7	9	10	14	12	9	12	12
CCNA_00032	18	14	18	19	15	18	26	15	16	19	16	16	19	15	15
CCNA_00033	88	105	144	127	89	68	77	57	61	85	55	53	129	61	55
CCNA_00035	255	343	385	370	422	349	386	257	260	242	312	224	258	296	288
CCNA_00036	46	40	55	24	27	35	26	17	17	23	20	17	22	27	20
CCNA_00037	10	4	7	17	13	12	9	14	14	16	13	16	18	24	16
CCNA_00038	13	6	10	11	7	10	9	20	11	9	6	6	11	12	7
CCNA_00039	16	5	9	15	11	15	13	23	10	10	6	6	7	14	10
CCNA_00040	32	31	29	52	52	40	43	57	44	37	33	26	34	37	32
CCNA_00041	177	195	290	146	182	176	151	236	147	135	118	104	140	185	120
CCNA_00042	119	126	204	71	105	102	67	155	84	121	59	65	102	100	70
CCNA_00043	140	170	215	127	159	187	149	147	138	121	126	122	156	142	143
CCNA_00044	104	102	127	84	89	133	72	111	76	73	78	86	102	97	96
CCNA_00045	252	335	274	143	155	155	171	118	143	119	146	100	165	148	155
CCNA_00046	16	12	16	24	19	24	18	20	18	17	14	18	18	16	17
CCNA_00047	16	15	14	11	14	19	14	16	11	10	14	10	12	15	10
CCNA_00048	125	90	44	188	332	294	272	148	305	188	315	280	225	194	261
CCNA_00049	7	6	6	9	6	8	6	7	5	10	6	8	6	10	7
CCNA_00050	11	10	10	9	8	9	7	20	11	13	9	6	12	14	8
CCNA_00051	23	22	20	25	18	25	24	48	29	24	22	26	26	35	26
CCNA_00052	41	42	50	30	26	30	28	37	27	30	26	20	24	32	23
CCNA_00053	29	32	36	28	24	28	21	21	24	20	23	23	22	20	21
CCNA_00054	44	58	57	33	34	43	37	29	36	28	31	31	34	28	33
CCNA_00055	74	65	47	145	167	108	302	131	114	77	89	88	114	101	101
CCNA_00056	13	13	15	10	14	16	17	16	12	11	11	7	11	14	9
CCNA_00057	8	14	17	12	13	17	8	10	8	7	9	8	12	12	9
CCNA_00058	9	13	11	8	9	8	7	10	6	8	6	6	7	8	8
CCNA_00059	33	28	36	30	23	28	27	17	32	19	32	36	22	28	37
CCNA_00060	50	31	38	42	34	39	69	26	37	23	34	49	38	38	45
CCNA_00061	32	8	10	18	11	7	18	12	13	16	12	12	21	18	14
CCNA_00062	45	37	48	31	38	45	28	33	30	26	26	32	32	34	37
CCNA_00063	19	17	20	21	16	18	13	11	13	10	11	9	20	15	12
CCNA_00064	1	1	1	1	1	2	1	3	1	5	2	3	3	3	1
CCNA_00065	23	14	28	4	3	5	9	34	15	51	46	41	30	33	21
CCNA_00066	3	3	3	4	4	3	4	2	4	4	3	3	2	2	2
CCNA_00067	9	10	9	10	9	10	7	6	6	7	5	6	9	6	7
CCNA_00068	4	5	8	8	7	9	4	4	4	4	4	4	4	5	6
CCNA_00069	8	7	10	11	9	12	6	9	8	6	6	7	8	9	7
CCNA_00070	7	7	6	24	10	9	10	5	20	10	17	22	16	14	23
CCNA_00071	2	3	4	13	5	5	4	2	7	4	8	8	9	6	9
CCNA_00072	6	5	6	17	12	11	13	7	11	12	8	12	14	10	12
CCNA_00073	4	5	5	12	11	11	6	6	7	8	7	6	7	7	6
CCNA_00074	81	25	50	32	26	18	31	35	42	34	40	44	41	46	48
CCNA_00075	50	15	26	24	19	15	26	19	31	29	28	33	28	31	37
CCNA_00076	5	3	2	4	5	4	5	7	6	7	6	6	7	7	7
CCNA_00077	16	13	12	14	18	13	20	24	23	32	24	21	21	21	24
CCNA_00078	10	7	4	21	15	9	17	8	20	23	25	30	20	16	30
CCNA_00079	43	13	25	37	25	26	46	25	44	34	45	64	52	53	53
CCNA_00080	8	7	6	13	9	8	7	14	9	13	7	13	8	12	9
CCNA_00081	54	50	36	17	7	10	16	47	25	94	69	72	62	46	31
CCNA_00082	47	68	54	36	43	37	40	28	43	24	37	32	36	31	35
CCNA_00083	11	12	13	12	12	13	9	8	11	9	10	9	11	11	12
CCNA_00084	31	107	52	49	74	89	63	19	50	19	60	67	49	35	86
CCNA_00085	34	42	29	41	43	70	31	47	32	27	35	33	32	40	36
CCNA_00086	24	57	64	17	15	15	22	46	28	52	45	45	36	30	26
CCNA_00087	9	8	6	10	10	10	12	8	14	9	10	14	11	14	15
CCNA_00088	11	11	9	17	15	13	16	12	14	16	15	17	17	16	18
CCNA_00089	12	12	13	4	3	4	7	33	18	45	54	44	34	26	22
CCNA_00090	7	8	6	6	6	8	4	7	5	7	6	6	8	6	5
CCNA_00091	6	3	6	7	7	6	7	5	5	8	4	6	10	8	6
CCNA_00092	9	4	6	11	10	8	6	4	7	15	11	12	15	15	9
CCNA_00093	24	13	19	3	1	3	1	0	1	19	25	10	19	25	16
CCNA_00094	45	28	50	3	2	5	1	3	2	47	44	26	34	62	26
CCNA_00095	16	8	7	16	11	10	16	8	12	14	10	23	24	20	21
CCNA_00096	9	8	10	9	8	9	9	6	9	4	6	7	8	6	8
CCNA_00097	11	7	8	10	10	7	13	8	13	6	8	8	9	6	10
CCNA_00098	5	4	5	5	6	4	2	7	5	3	3	2	5	3	3
CCNA_00099	3	3	3	7	5	5	3	4	4	3	3	4	3	3	3
CCNA_00100	36	30	30	46	43	42	40	38	37	31	27	29	41	44	41
CCNA_00101	4	3	4	4	4	4	2	2	2	2	2	2	4	3	3
CCNA_00102	0	0	0	0	0	0	0	0	0	0	0	0	0	0	0
CCNA_00103	6	6	7	11	9	8	6	6	8	8	7	7	8	10	10
CCNA_00104	7	8	7	9	7	10	6	5	7	4	8	7	8	7	8
CCNA_00105	14	12	10	19	16	14	14	12	12	13	16	12	14	15	17
CCNA_00106	10	9	7	22	10	10	12	9	25	13	20	24	17	16	23
CCNA_00107	40	43	44	59	57	48	45	40	48	45	36	65	63	32	38
CCNA_00108	9	13	13	17	14	12	17	12	15	12	12	12	12	15	16
CCNA_00109	21	17	19	27	20	24	25	14	19	16	18	22	23	22	24
CCNA_00110	6	6	6	5	5	5	5	4	4	3	3	3	5	4	3
CCNA_00111	20	12	12	37	22	17	32	20	27	24	28	27	31	33	29
CCNA_00112	5	7	4	9	10	8	7	6	8	8	10	10	8	8	8
CCNA_00113	0	0	1	5	7	6	3	4	4	2	2	2	3	4	3
CCNA_00114	1	3	2	8	10	7	7	7	8	7	5	7	6	7	7
CCNA_00115	15	9	9	22	22	20	19	17	19	16	15	15	16	19	19
CCNA_00116	25	14	22	17	15	17	22	27	21	28	28	26	34	26	25
CCNA_00117	20	31	24	6	8	10	7	6	8	6	10	10	7	6	10
CCNA_00118	25	27	23	9	12	12	13	16	12	12	12	11	10	14	11
CCNA_00119	15	15	10	7	9	6	6	9	6	8	7	6	5	9	7
CCNA_00120	13	14	9	10	9	8	6	9	6	8	6	6	10	8	5
CCNA_00121	8	4	5	8	4	5	6	6	5	7	5	7	6	10	9
CCNA_00122	25	22	15	52	33	26	28	36	34	35	37	42	41	39	41
CCNA_00123	7	6	7	7	8	6	6	4	6	6	4	5	6	5	6
CCNA_00124	113	48	56	117	67	66	79	146	79	91	69	58	80	94	80
CCNA_00125	4	3	2	7	6	6	7	7	7	4	3	4	4	8	5
CCNA_00126	13	4	6	24	23	15	22	17	17	22	11	8	16	20	12
CCNA_00127	12	9	18	28	9	10	10	8	31	25	32	38	16	25	35
CCNA_00128	46	80	76	42	52	54	44	25	48	24	47	50	45	35	59
CCNA_00129	22	32	41	19	23	23	20	14	24	14	26	18	21	14	24
CCNA_00130	62	79	76	44	51	54	62	27	53	29	56	53	48	41	62
CCNA_00131	8	2	9	12	6	7	8	6	5	5	4	8	5	10	10
CCNA_00132	8	7	5	17	11	8	12	9	9	8	8	8	11	11	11
CCNA_00133	19	25	28	19	22	21	17	20	17	16	15	18	16	18	18
CCNA_00134	7	17	17	12	10	12	8	13	12	8	10	13	7	11	10
CCNA_00135	15	11	14	18	12	15	12	11	9	9	8	10	13	15	12
CCNA_00136	8	5	5	22	21	15	17	15	17	12	13	13	11	14	14
CCNA_00137	4	3	7	0	0	1	2	5	2	13	14	14	8	9	5
CCNA_00138	2	2	2	2	1	0	3	1	4	2	13	15	5	5	21
CCNA_00139	5	4	5	12	10	9	7	10	10	8	7	9	7	8	9
CCNA_00140	28	19	22	44	37	30	56	38	37	24	32	33	30	27	31
CCNA_00141	4	3	3	9	5	6	6	4	4	5	2	4	6	5	4
CCNA_00142	10	10	15	25	17	16	11	13	15	19	13	22	15	16	16
CCNA_00143	4	1	3	6	5	5	3	4	3	4	4	4	5	4	5
CCNA_00144	3	4	4	5	3	4	2	2	2	2	3	2	3	4	4
CCNA_00145	12	10	7	9	7	6	8	6	7	6	6	8	8	8	7
CCNA_00146	7	7	6	8	8	8	6	4	5	4	5	6	9	7	7
CCNA_00147	37	11	18	96	17	26	44	13	10	29	20	29	36	29	36
CCNA_00148	18	12	12	26	13	11	40	21	18	16	17	17	22	20	20
CCNA_00149	5	4	2	11	7	4	8	3	5	5	5	8	7	4	5
CCNA_00150	8	10	13	19	17	17	23	14	21	12	14	22	14	14	23
CCNA_00151	36	75	51	23	39	41	40	16	36	17	32	37	28	18	34
CCNA_00152	17	17	17	16	13	12	14	13	12	12	13	13	12	15	13
CCNA_00153	55	48	71	40	39	40	46	37	38	42	37	32	33	42	43
CCNA_00154	0	0	0	0	0	0	0	0	0	0	0	0	0	0	0
CCNA_00155	42	36	21	77	54	46	64	49	65	56	70	68	61	57	73
CCNA_00156	2	2	2	6	6	5	6	3	6	2	3	3	3	3	4
CCNA_00157	20	10	13	38	36	32	30	26	29	33	24	20	18	22	16
CCNA_00158	10	12	10	17	18	17	19	22	18	17	16	16	18	18	16
CCNA_00159	26	32	25	66	74	63	60	54	61	36	45	50	48	41	48
CCNA_00160	3	3	2	4	4	5	3	6	3	3	3	2	3	3	2
CCNA_00163	238	408	347	184	252	256	257	226	211	216	272	218	219	202	189
CCNA_00164	101	141	141	98	110	88	200	169	104	134	103	96	164	130	116
CCNA_00165	24	26	20	29	25	23	27	35	21	25	21	18	32	31	19
CCNA_00166	39	44	43	2	4	6	6	7	4	81	110	44	73	89	45
CCNA_00167	165	136	140	137	92	101	83	84	80	86	79	86	126	127	116
CCNA_00168	203	230	228	154	123	142	123	106	110	133	138	150	163	119	156
CCNA_00169	4	13	11	3	4	4	4	4	3	2	2	2	2	4	3
CCNA_00170	2	7	7	5	3	3	2	3	2	2	3	2	3	3	2
CCNA_00171	7	4	5	8	5	6	6	7	5	5	4	4	7	10	8
CCNA_00172	2	3	3	2	2	2	2	3	2	2	2	1	2	3	2
CCNA_00173	2	4	3	1	2	2	1	2	2	1	1	1	2	2	2
CCNA_00174	2	3	2	1	2	2	1	2	2	2	2	1	1	2	2
CCNA_00175	6	6	6	4	5	4	4	6	4	4	6	5	4	4	4
CCNA_00176	4	4	6	5	3	4	4	3	4	3	4	3	4	3	7
CCNA_00177	0	1	0	0	0	0	0	1	0	0	0	1	0	2	0
CCNA_00178	2	3	3	1	2	2	1	1	1	1	2	1	2	1	2
CCNA_00179	1	2	2	3	3	2	3	3	2	2	2	2	1	4	2
CCNA_00180	6	6	6	3	3	4	4	6	4	3	3	3	4	6	3
CCNA_00181	4	4	2	2	2	2	2	4	3	3	2	2	3	3	2
CCNA_00182	3	2	2	2	3	2	2	3	3	2	2	2	3	3	3
CCNA_00183	8	7	11	6	9	8	6	7	6	6	4	3	8	9	6
CCNA_00184	8	1	3	11	43	25	12	10	18	2	5	6	6	9	21
CCNA_00185	2	1	2	4	30	18	16	7	22	2	5	5	4	4	10
CCNA_00186	5	4	2	13	12	12	13	10	10	12	10	10	12	10	12
CCNA_00187	5	4	3	12	12	12	8	8	9	9	8	8	9	8	8
CCNA_00188	24	13	21	17	17	14	18	18	15	14	16	19	23	22	20
CCNA_00189	12	7	13	17	12	12	12	4	9	7	9	8	13	8	10
CCNA_00190	11	16	14	16	16	15	10	7	14	9	14	8	17	10	11
CCNA_00191	5	2	5	9	6	6	6	6	7	6	6	7	5	8	6
CCNA_00192	7	2	2	11	10	7	10	8	10	10	9	8	12	13	10
CCNA_00193	39	14	14	29	48	40	33	28	44	24	33	34	33	33	42
CCNA_00194	28	9	7	19	34	26	34	27	34	18	31	27	28	23	29
CCNA_00195	147	32	37	84	136	104	157	118	155	67	121	115	95	102	124
CCNA_00196	69	18	20	48	74	71	65	37	69	33	51	50	46	44	55
CCNA_00197	142	235	302	108	216	203	170	204	143	150	168	108	99	186	178
CCNA_00198	324	326	427	230	357	312	361	296	257	217	229	199	228	246	249
CCNA_00199	36	26	33	4	4	7	11	55	22	77	80	66	56	53	34
CCNA_00200	50	40	61	69	30	30	39	23	43	101	39	61	54	46	51
CCNA_00201	38	21	17	47	18	23	27	5	25	32	18	21	23	21	50
CCNA_00202	24	23	30	39	16	20	26	11	48	27	37	49	39	28	46
CCNA_00203	13	13	15	2	2	2	6	15	8	30	27	26	24	22	14
CCNA_00204	5	7	6	5	6	6	4	5	6	4	4	5	4	4	5
CCNA_00205	8	8	8	9	9	10	10	8	7	6	8	7	9	7	8
CCNA_00206	95	33	44	70	54	50	64	42	65	50	91	93	99	83	92
CCNA_00207	60	30	23	87	60	37	49	25	56	56	68	91	102	80	72
CCNA_00208	0	0	1	0	0	0	0	0	0	0	0	0	0	1	1
CCNA_00209	9	12	8	8	12	10	8	12	11	8	9	8	8	10	11
CCNA_00211	16	20	24	10	14	16	13	8	15	7	12	14	11	8	16
CCNA_00212	26	41	44	22	29	34	36	16	29	17	32	25	22	19	34
CCNA_00213	6	14	12	6	8	8	6	4	7	6	8	6	4	3	8
CCNA_00214	3	4	4	1	2	1	1	2	1	1	1	1	2	1	4
CCNA_00215	142	170	129	135	117	105	224	112	125	84	111	91	128	123	122
CCNA_00216	9	7	4	26	17	12	15	15	19	29	13	20	17	14	19
CCNA_00217	18	16	18	19	15	15	13	15	16	18	14	13	17	21	17
CCNA_00218	19	20	16	16	16	16	18	16	25	13	13	19	15	11	21
CCNA_00219	2	2	4	2	2	2	4	3	1	2	2	1	2	2	1
CCNA_00220	4	5	4	13	6	4	11	3	10	3	9	10	3	1	9
CCNA_00221	0	1	0	0	0	0	5	9	6	9	9	13	6	3	2
CCNA_00222	4	7	4	19	21	19	24	12	20	9	12	13	11	9	20
CCNA_00223	2	2	2	9	9	10	8	6	10	3	4	4	4	3	6
CCNA_00224	12	4	8	9	3	5	6	7	4	6	3	3	4	5	3
CCNA_00225	5	7	13	13	9	8	8	9	7	7	5	6	7	10	6
CCNA_00226	6	4	7	7	5	7	8	12	7	8	7	6	4	20	16
CCNA_00227	6	5	4	11	12	10	9	7	10	5	9	9	7	8	10
CCNA_00228	33	30	29	36	51	40	42	31	40	30	34	39	42	34	35
CCNA_00229	10	11	9	6	5	5	4	6	4	6	5	4	8	8	7
CCNA_00230	25	24	28	10	11	14	10	18	12	16	15	15	15	16	14
CCNA_00231	4	3	3	4	4	4	2	1	3	2	2	3	3	3	3
CCNA_00232	7	3	7	2	1	2	9	16	10	14	19	21	14	9	9
CCNA_00233	0	0	1	2	1	1	18	58	31	28	30	49	17	8	8
CCNA_00234	0	0	0	1	0	0	6	18	11	12	11	15	6	4	4
CCNA_00235	4	2	4	4	3	3	4	11	5	9	9	10	6	6	7
CCNA_00236	11	9	10	2	2	3	12	54	21	45	43	44	30	22	16
CCNA_00237	200	49	84	116	63	70	163	279	121	113	64	56	107	138	87
CCNA_00238	42	10	19	31	14	18	25	43	29	26	14	18	26	26	18
CCNA_00239	14	5	7	10	6	5	11	16	11	12	7	7	8	13	7
CCNA_00240	125	133	144	55	67	95	79	59	69	52	67	88	86	69	84
CCNA_00241	76	91	76	42	48	47	38	31	48	40	52	63	48	38	47
CCNA_00242	136	145	121	96	75	82	44	21	37	48	27	24	22	36	28
CCNA_00243	21	20	11	42	40	69	18	4	10	2	2	2	2	4	4
CCNA_00244	3	2	2	2	2	3	3	3	2	3	4	7	9	6	6
CCNA_00245	6	8	6	6	4	4	5	3	4	5	4	4	5	6	4
CCNA_00246	12	10	9	11	9	8	10	9	11	10	11	15	20	15	15
CCNA_00247	23	11	11	47	23	26	26	26	28	44	28	31	42	38	29
CCNA_00248	12	8	6	19	11	8	12	15	12	16	11	14	17	20	13
CCNA_00249	31	36	33	22	24	22	28	14	29	16	23	21	20	22	25
CCNA_00250	49	49	66	38	30	20	45	49	32	48	44	46	59	58	48
CCNA_00251	8	6	10	10	6	8	8	7	6	11	11	8	8	8	9
CCNA_00252	15	13	14	11	12	14	13	16	16	20	19	20	20	14	14
CCNA_00253	135	112	100	87	180	151	126	90	119	53	87	87	80	80	118
CCNA_00254	16	15	13	9	19	16	17	12	16	7	11	13	13	12	17
CCNA_00255	8	15	10	9	12	10	9	6	10	6	11	11	9	8	12
CCNA_00256	15	22	21	12	16	19	12	11	15	12	14	15	15	12	14
CCNA_00257	293	252	87	109	205	239	340	284	312	298	553	401	343	337	318
CCNA_00258	3	2	2	1	2	2	3	3	2	4	5	2	3	5	4
CCNA_00259	12	8	8	17	12	10	12	11	13	12	13	13	11	14	16
CCNA_00260	3	1	3	9	8	10	6	5	6	8	8	6	8	5	6
CCNA_00261	121	132	92	155	202	252	125	126	78	87	70	64	89	112	103
CCNA_00262	7	9	9	11	11	17	3	5	4	4	5	3	6	8	6
CCNA_00263	7	7	6	12	10	6	11	12	13	10	11	12	6	8	12
CCNA_00264	63	68	79	56	58	59	46	59	52	41	44	42	54	60	44
CCNA_00265	37	40	71	35	28	27	32	48	29	36	24	28	34	45	26
CCNA_00266	1	1	2	1	2	3	1	1	2	1	2	2	2	2	2
CCNA_00267	14	18	16	23	24	22	24	16	21	19	18	16	20	19	22
CCNA_00268	18	14	20	32	26	28	23	24	23	20	18	19	24	23	23
CCNA_00269	83	98	91	97	108	118	78	81	99	80	76	69	80	71	71
CCNA_00270	10	11	12	22	17	24	8	11	16	10	9	11	12	11	12
CCNA_00271	169	160	300	107	128	80	162	160	121	199	159	71	125	133	102
CCNA_00272	10	7	7	13	14	10	13	20	12	10	8	10	11	15	11
CCNA_00273	121	86	91	94	117	92	158	121	122	63	80	79	80	92	93
CCNA_00274	11	11	10	21	14	12	16	14	18	16	14	14	12	21	17
CCNA_00275	3	3	2	4	4	2	5	3	4	4	3	7	3	4	5
CCNA_00276	4	3	2	8	3	4	1	2	3	8	3	3	3	3	2
CCNA_00277	20	13	16	22	25	22	24	14	22	14	14	18	26	19	21
CCNA_00278	8	8	8	9	10	8	8	12	10	6	7	8	7	9	8
CCNA_00279	12	2	11	0	0	0	0	0	0	194	62	94	87	31	65
CCNA_00280	12	19	23	10	14	16	11	12	16	8	10	11	8	10	13
CCNA_00281	11	14	11	8	8	10	10	9	9	7	7	6	7	8	10
CCNA_00282	21	11	6	13	6	7	8	2	8	3	7	5	2	2	5
CCNA_00283	35	51	38	31	34	29	41	30	42	19	32	30	32	27	44
CCNA_00284	48	130	53	38	49	35	66	28	62	40	53	54	63	33	58
CCNA_00285	110	125	85	50	68	64	76	35	68	42	64	48	68	49	64
CCNA_00286	40	14	16	32	28	22	41	20	20	17	14	12	19	24	28
CCNA_00287	27	10	12	33	30	34	37	20	28	14	21	16	17	25	31
CCNA_00288	41	12	9	47	132	84	83	24	106	11	23	36	21	20	57
CCNA_00289	39	6	24	75	176	121	93	42	108	19	25	34	25	32	49
CCNA_00290	136	91	112	134	111	115	169	177	128	112	90	91	125	115	106
CCNA_00291	7	5	5	15	16	9	16	14	18	11	11	14	15	12	14
CCNA_00292	6	23	20	4	7	9	6	4	6	4	5	5	4	4	6
CCNA_00293	18	80	63	15	29	30	26	13	18	10	17	14	11	14	19
CCNA_00294	16	62	43	16	19	19	20	12	15	7	11	14	13	14	16
CCNA_00295	31	95	102	23	32	28	31	20	23	14	15	16	23	20	21
CCNA_00296	16	66	52	12	17	22	16	10	15	6	10	10	10	13	12
CCNA_00297	2	1	1	4	2	1	3	2	2	3	3	3	3	4	3
CCNA_00298	0	0	0	1	0	1	1	1	0	0	0	0	1	1	1
CCNA_00299	11	15	14	11	17	17	11	7	11	7	11	8	9	6	10
CCNA_00300	102	89	108	90	65	74	96	74	56	110	67	89	96	121	97
CCNA_00301	10	4	5	9	8	6	6	9	8	13	8	15	23	16	12
CCNA_00302	18	9	10	24	22	19	17	24	20	26	19	19	25	25	22
CCNA_00303	4	4	6	4	5	5	5	8	5	4	3	4	4	5	4
CCNA_00304	6	6	10	8	7	7	6	11	8	7	6	5	8	10	8
CCNA_00305	19	19	17	22	18	16	26	24	21	16	15	17	27	26	21
CCNA_00306	8	5	8	6	7	6	9	12	10	8	8	6	6	7	7
CCNA_00307	10	9	12	11	9	9	14	15	14	9	10	10	10	10	10
CCNA_00308	12	11	13	10	12	10	15	9	10	7	7	6	10	10	9
CCNA_00309	86	137	83	53	55	55	102	142	120	134	175	198	109	109	112
CCNA_00310	10	12	14	11	11	11	10	13	13	8	10	7	10	11	9
CCNA_00311	23	30	30	28	34	29	27	29	31	23	24	24	30	29	25
CCNA_00312	6	8	9	8	7	9	7	7	8	6	8	8	8	11	10
CCNA_00313	12	13	14	12	11	11	11	10	12	10	12	15	11	12	14
CCNA_00314	11	14	10	11	10	9	8	14	11	7	13	8	10	12	10
CCNA_00315	29	38	34	23	24	21	26	32	24	20	21	19	23	24	21
CCNA_00316	18	18	22	11	12	11	12	20	14	12	10	9	13	13	8
CCNA_00317	52	43	59	31	34	37	32	38	31	27	23	22	31	37	28
CCNA_00318	57	34	47	15	13	13	29	96	36	120	101	85	100	80	45
CCNA_00319	20	11	29	12	10	17	20	15	11	12	15	31	28	21	30
CCNA_00322	6	7	8	4	4	5	2	7	5	4	5	4	4	6	5
CCNA_00323	56	75	75	46	50	50	53	44	64	36	52	85	53	51	65
CCNA_00325	346	246	202	226	209	194	303	153	194	148	152	95	225	206	170
CCNA_00326	27	22	23	30	25	22	32	22	28	19	26	27	28	26	39
CCNA_00327	3	2	2	7	6	4	6	4	6	5	7	6	4	5	8
CCNA_00328	16	7	10	32	24	20	23	22	27	22	20	23	26	23	25
CCNA_00329	4	4	3	12	9	7	6	5	8	10	8	9	6	6	8
CCNA_00330	3	2	2	3	2	3	3	2	2	2	2	2	2	3	2
CCNA_00331	1	1	0	14	13	0	8	12	0	14	14	0	21	18	1
CCNA_00332	1	1	0	5	6	1	3	4	0	7	8	0	10	9	1
CCNA_00333	7	7	6	8	8	11	5	6	7	7	7	8	10	9	8
CCNA_00334	0	0	0	0	0	0	0	0	0	0	0	0	0	0	0
CCNA_00335	0	0	0	0	0	0	0	0	0	0	0	0	0	0	0
CCNA_00336	0	0	0	0	0	0	0	0	0	0	0	0	0	0	0
CCNA_00337	22	15	19	23	22	18	25	20	20	16	15	18	24	21	18
CCNA_00338	46	16	22	171	84	35	106	102	101	233	119	132	234	189	111
CCNA_00339	7	2	4	23	15	8	11	24	16	30	11	10	14	21	10
CCNA_00340	224	267	220	162	210	191	215	85	226	122	201	174	154	132	233
CCNA_00341	173	259	214	186	233	202	228	112	226	121	209	195	149	142	247
CCNA_00342	116	147	127	100	116	114	131	118	139	102	140	156	135	122	141
CCNA_00343	186	223	186	161	162	172	214	199	221	173	223	208	195	211	223
CCNA_00344	27	51	38	17	22	15	31	40	35	30	31	18	25	32	19
CCNA_00345	1	1	1	8	5	3	8	6	10	4	5	7	6	6	7
CCNA_00346	118	166	157	101	123	134	113	64	116	75	108	127	106	72	133
CCNA_00347	11	19	16	13	10	21	11	11	10	5	10	14	15	11	12
CCNA_00348	4	3	4	3	2	1	22	54	39	68	62	96	41	18	24
CCNA_00349	0	0	0	0	0	0	4	11	9	16	11	18	9	2	4
CCNA_00350	1	0	0	0	1	0	9	20	17	31	24	40	24	8	9
CCNA_00351	5	4	6	6	8	7	6	7	7	5	7	6	5	4	6
CCNA_00352	310	267	314	192	223	220	267	222	192	167	186	181	174	183	192
CCNA_00353	12	7	11	2	2	2	6	19	10	30	31	26	16	20	14
CCNA_00354	29	42	28	60	48	41	47	49	66	43	67	79	58	44	54
CCNA_00355	16	11	18	1	1	3	3	15	8	21	20	16	20	20	12
CCNA_00356	13	19	21	13	12	15	9	11	13	14	15	16	15	14	11
CCNA_00357	5	4	4	16	14	13	15	10	13	7	9	10	10	7	11
CCNA_00358	22	13	12	22	14	13	16	12	19	27	18	19	22	30	21
CCNA_00359	24	18	21	31	18	19	13	13	20	19	20	27	19	22	31
CCNA_00360	19	13	11	13	11	12	10	6	12	10	10	13	12	15	17
CCNA_00361	4	2	4	10	5	6	6	4	7	7	7	9	10	6	7
CCNA_00362	9	6	6	14	7	8	8	5	8	7	10	11	8	7	10
CCNA_00363	1	0	0	1	2	1	1	1	1	1	1	1	1	2	1
CCNA_00364	79	150	142	57	87	119	91	54	77	45	79	67	62	56	89
CCNA_00365	83	102	82	50	52	57	52	33	51	36	64	60	56	39	79
CCNA_00366	13	20	16	44	36	33	28	22	28	20	17	20	22	23	25
CCNA_00367	15	28	23	60	54	47	50	29	44	25	23	25	29	25	30
CCNA_00368	24	42	24	65	72	59	60	52	52	37	26	22	35	36	35
CCNA_00369	30	27	26	25	20	22	20	44	19	27	19	19	26	44	18
CCNA_00370	195	315	333	130	226	233	200	217	264	159	190	182	141	191	191
CCNA_00371	275	403	397	173	293	266	330	275	372	205	301	237	190	294	265
CCNA_00373	167	207	167	114	129	123	157	160	178	106	191	137	123	158	139
CCNA_00375	102	130	134	45	57	50	56	49	56	52	50	32	65	44	29
CCNA_00376	8	11	13	15	11	9	11	10	11	8	6	7	10	9	7
CCNA_00377	4	2	4	7	5	6	6	7	7	4	4	5	6	5	6
CCNA_00378	31	21	23	34	36	30	44	35	40	30	28	33	35	26	33
CCNA_00379	40	23	26	44	33	33	38	32	37	25	27	34	32	26	31
CCNA_00380	3	4	3	6	3	3	3	3	4	2	3	4	3	5	4
CCNA_00381	2	1	1	2	2	2	3	2	2	1	1	1	2	2	2
CCNA_00382	2	1	1	2	1	2	17	99	43	123	148	189	55	21	33
CCNA_00383	8	7	6	20	20	12	24	24	21	12	10	14	15	12	17
CCNA_00384	9	8	7	19	11	11	10	9	11	13	10	12	11	12	14
CCNA_00385	9	7	7	8	8	6	9	10	7	8	6	6	11	12	9
CCNA_00386	10	6	10	26	22	17	14	33	22	20	16	16	20	20	11
CCNA_00387	3	5	4	4	4	3	4	4	4	4	2	2	5	6	3
CCNA_00388	28	15	21	36	35	34	35	20	35	30	32	31	37	31	34
CCNA_00389	6	4	4	8	7	8	6	5	5	4	3	6	6	6	6
CCNA_00390	7	6	6	37	32	30	27	18	17	14	13	14	14	16	18
CCNA_00391	2	1	1	19	13	14	9	9	9	6	6	9	7	7	9
CCNA_00392	22	27	20	27	23	18	19	14	22	16	17	23	26	14	20
CCNA_00393	1	1	1	2	2	1	3	3	2	3	2	2	3	3	2
CCNA_00394	7	7	4	14	10	6	12	7	13	11	7	11	7	9	10
CCNA_00395	4	5	6	7	6	5	5	6	5	5	5	7	6	6	6
CCNA_00396	2	1	1	6	4	4	4	5	4	6	3	4	8	7	5
CCNA_00397	4	6	5	11	8	7	6	6	9	6	7	8	7	7	10
CCNA_00398	89	91	93	95	117	111	80	82	105	78	108	99	93	88	99
CCNA_00399	11	7	8	13	12	10	8	13	12	18	9	10	13	12	10
CCNA_00400	4	2	4	5	5	3	4	7	6	8	6	9	10	9	6
CCNA_00401	4	2	2	8	7	4	6	5	8	5	7	9	9	9	10
CCNA_00402	1	0	1	1	2	1	1	2	2	2	3	2	0	2	2
CCNA_00403	19	7	9	18	13	13	15	13	18	20	14	18	18	23	20
CCNA_00404	3	2	2	5	4	3	3	7	5	7	5	4	4	7	4
CCNA_00405	8	4	5	10	8	5	8	9	11	10	11	10	7	12	13
CCNA_00406	3	2	3	6	5	6	3	4	4	4	4	2	3	3	3
CCNA_00407	8	4	2	24	20	19	15	12	13	12	12	16	13	12	17
CCNA_00408	5	4	5	5	6	6	5	6	5	5	5	5	6	6	6
CCNA_00409	55	15	27	46	31	47	14	27	26	28	29	25	57	52	54
CCNA_00410	16	6	15	8	5	10	3	6	4	5	4	4	7	7	5
CCNA_00411	17	17	16	15	13	12	20	12	14	11	11	11	19	12	12
CCNA_00412	9	10	9	7	9	10	9	6	7	6	8	7	8	10	11
CCNA_00413	24	21	22	27	26	27	26	19	25	20	22	28	27	25	29
CCNA_00414	15	12	17	16	17	21	11	14	14	13	15	16	13	15	17
CCNA_00415	38	87	50	92	243	328	54	46	64	35	33	28	29	22	22
CCNA_00416	12	8	7	16	10	6	12	8	9	13	10	12	17	12	10
CCNA_00417	23	8	11	48	13	12	16	7	9	20	9	15	33	21	17
CCNA_00418	16	19	6	0	0	0	4	7	7	5	2	4	6	9	6
CCNA_00419	15	15	6	11	4	2	6	5	5	6	3	4	4	5	4
CCNA_00420	6	8	8	6	5	4	4	4	6	5	8	9	9	10	12
CCNA_00421	11	12	8	17	10	10	11	7	16	9	8	11	14	13	15
CCNA_00422	10	12	18	17	14	16	10	7	15	9	17	20	14	14	19
CCNA_00423	3	2	2	4	3	2	2	3	3	2	2	2	3	3	3
CCNA_00424	35	11	27	25	13	14	19	12	24	27	20	34	30	25	27
CCNA_00425	18	14	15	21	23	15	24	24	20	19	17	11	16	25	14
CCNA_00426	18	15	10	28	18	19	24	18	19	38	21	20	28	30	27
CCNA_00427	30	27	24	62	41	39	39	30	38	37	55	47	49	64	54
CCNA_00428	40	38	30	81	60	50	75	57	60	40	51	61	68	68	54
CCNA_00429	20	14	18	21	15	14	21	26	15	17	23	14	22	19	10
CCNA_00430	0	0	0	0	0	0	0	1	1	0	0	0	0	0	0
CCNA_00431	11	8	13	2	5	4	14	14	8	4	2	2	4	3	4
CCNA_00432	2	2	1	6	4	2	6	6	6	6	3	6	5	5	5
CCNA_00433	9	3	6	0	0	0	3	2	1	14	30	76	42	18	55
CCNA_00434	1	1	2	0	0	0	0	0	0	1	1	2	1	1	1
CCNA_00435	12	22	20	21	14	11	15	19	18	13	12	18	18	20	14
CCNA_00436	9	10	11	10	8	5	9	10	11	13	9	14	16	17	12
CCNA_00437	0	0	0	0	1	0	1	2	2	11	3	9	2	1	2
CCNA_00439	22	22	16	10	6	8	108	248	195	319	376	441	174	98	120
CCNA_00440	45	28	24	13	7	12	81	314	224	388	412	477	189	123	147
CCNA_00441	30	25	28	11	5	11	44	185	145	266	208	335	139	59	74
CCNA_00442	18	13	12	5	4	6	23	100	54	108	98	125	62	37	36
CCNA_00443	11	7	6	2	3	4	11	68	29	62	78	85	34	23	22
CCNA_00444	12	14	7	3	2	3	14	74	39	68	80	81	50	28	23
CCNA_00445	24	19	19	6	5	8	21	103	46	92	93	97	65	46	35
CCNA_00446	80	46	62	22	18	33	58	298	133	320	427	462	190	157	145
CCNA_00447	35	20	19	6	6	12	19	110	48	109	116	137	67	47	44
CCNA_00448	23	14	16	5	5	8	14	75	33	92	121	104	63	47	37
CCNA_00449	27	17	16	5	6	8	33	233	78	114	120	92	72	59	36
CCNA_00450	29	22	23	13	12	13	22	75	29	114	83	64	66	59	32
CCNA_00451	16	10	10	7	8	6	11	35	13	25	22	25	22	22	14
CCNA_00452	4	4	3	5	6	4	4	6	5	5	4	4	5	5	4
CCNA_00453	2	2	2	5	7	4	4	4	5	4	3	3	4	5	4
CCNA_00454	3	1	2	4	4	4	5	4	4	4	4	3	7	5	4
CCNA_00455	6	4	4	18	20	8	23	20	21	18	11	11	23	29	17
CCNA_00456	3	2	2	4	3	3	3	4	4	4	4	4	4	4	4
CCNA_00457	0	0	0	1	1	1	1	1	1	1	1	1	1	1	1
CCNA_00458	1	1	1	1	1	1	1	2	1	1	1	1	1	2	1
CCNA_00459	77	31	46	41	25	27	49	40	36	31	41	48	57	46	48
CCNA_00460	3	6	8	7	4	4	1	4	2	4	2	5	6	3	3
CCNA_00461	18	19	18	11	11	11	13	24	14	14	13	13	16	17	13
CCNA_00463	10	2	9	6	4	7	10	27	7	7	5	5	6	11	6
CCNA_00464	39	35	24	37	25	17	46	68	41	42	60	43	42	46	31
CCNA_00465	322	365	316	224	223	204	277	332	260	299	402	279	275	322	255
CCNA_00466	204	271	209	178	128	117	234	257	216	227	316	266	180	242	227
CCNA_00467	62	96	66	44	42	35	46	98	64	83	104	63	59	81	57
CCNA_00468	33	30	30	25	14	16	14	28	24	20	30	18	13	19	18
CCNA_00469	225	263	172	173	139	130	208	161	176	152	198	172	143	189	197
CCNA_00470	100	125	82	50	61	60	72	76	58	61	73	50	56	72	49
CCNA_00471	184	197	154	115	135	142	99	156	98	111	62	81	141	120	89
CCNA_00472	250	283	197	92	126	174	95	197	83	138	90	68	115	109	65
CCNA_00473	4	2	1	3	2	2	4	6	2	4	3	2	4	4	2
CCNA_00474	0	0	0	0	0	0	0	1	1	0	0	0	1	1	1
CCNA_00475	0	0	0	1	0	1	0	1	0	0	0	0	0	0	0
CCNA_00476	0	0	0	0	0	0	0	0	0	0	0	0	0	0	0
CCNA_00477	4	1	2	2	1	2	3	4	2	2	1	2	6	6	2
CCNA_00478	10	8	6	16	12	8	12	8	14	16	11	8	12	13	12
CCNA_00479	1	0	1	1	2	2	2	2	2	2	0	2	2	1	2
CCNA_00480	2	2	2	5	3	2	3	3	2	4	2	3	3	6	4
CCNA_00481	3	2	1	8	5	4	6	6	5	3	3	7	9	5	4
CCNA_00482	1	1	0	4	3	2	5	2	4	2	4	5	5	4	5
CCNA_00483	25	13	22	6	5	5	14	42	16	62	35	38	40	29	15
CCNA_00484	31	11	13	24	13	14	20	26	20	16	15	18	23	31	20
CCNA_00485	7	4	6	5	3	5	2	3	3	5	3	3	5	4	4
CCNA_00486	0	0	0	0	0	0	0	0	0	0	0	0	0	0	0
CCNA_00487	6	6	4	6	7	6	7	6	9	7	9	12	7	7	10
CCNA_00488	6	7	7	3	4	3	5	5	4	3	5	4	4	3	4
CCNA_00489	21	22	24	11	14	15	21	16	18	14	12	16	13	16	16
CCNA_00490	12	7	8	14	12	10	14	11	12	14	13	15	16	14	16
CCNA_00491	214	89	223	118	60	72	85	92	93	76	62	103	85	98	88
CCNA_00492	60	67	75	41	49	56	49	39	45	33	44	43	42	43	49
CCNA_00493	50	65	70	50	49	55	46	46	53	42	44	44	47	44	48
CCNA_00494	37	33	48	33	31	42	29	33	31	22	28	24	21	27	26
CCNA_00495	137	130	158	79	76	64	107	98	114	87	83	109	104	84	81
CCNA_00496	110	137	118	85	81	83	115	82	114	67	97	107	90	84	102
CCNA_00497	54	55	68	90	59	80	68	68	78	47	50	82	54	54	74
CCNA_00498	28	31	18	20	32	26	35	31	20	18	21	18	22	36	26
CCNA_00499	4	4	4	6	6	7	3	4	5	3	4	5	4	5	5
CCNA_00500	6	7	8	9	8	8	7	7	7	7	6	6	6	6	8
CCNA_00501	11	9	10	10	8	9	10	9	11	8	7	9	9	10	11
CCNA_00502	18	24	23	18	19	21	15	13	19	13	14	16	17	14	15
CCNA_00503	35	28	20	118	92	83	158	65	74	43	53	50	56	46	46
CCNA_00504	25	16	20	27	16	15	19	18	24	24	18	17	17	26	21
CCNA_00508	2	3	2	6	3	4	3	4	5	4	5	4	3	7	5
CCNA_00509	4	4	2	3	3	2	1	2	4	3	4	3	2	4	4
CCNA_00510	16	15	11	12	12	8	11	11	15	14	13	16	9	13	13
CCNA_00511	18	14	15	13	14	11	11	12	17	13	14	14	11	16	16
CCNA_00512	49	57	60	27	34	31	37	24	30	28	28	22	33	31	26
CCNA_00513	0	1	1	1	2	2	1	1	0	1	1	1	1	2	0
CCNA_00514	12	6	6	6	6	5	9	9	9	8	8	8	7	9	7
CCNA_00515	98	47	35	296	629	410	333	192	405	161	210	266	206	201	253
CCNA_00516	2	3	2	2	2	2	3	2	4	2	2	2	1	2	2
CCNA_00517	11	9	12	11	12	11	15	13	14	10	8	8	10	9	11
CCNA_00519	31	18	20	14	10	14	22	24	22	22	16	19	16	18	16
CCNA_00520	38	76	36	26	26	24	44	13	39	17	30	30	32	18	40
CCNA_00521	9	14	8	10	11	6	24	14	15	7	10	9	12	13	12
CCNA_00522	21	24	20	20	22	19	31	28	23	17	26	24	18	16	23
CCNA_00523	27	19	18	12	13	11	18	18	16	13	14	14	20	18	16
CCNA_00524	6	7	8	10	9	9	7	8	8	6	6	9	7	7	8
CCNA_00525	30	31	25	32	29	26	42	29	36	25	26	28	28	25	27
CCNA_00526	45	28	43	38	26	31	45	24	25	20	23	29	22	23	26
CCNA_00527	53	46	48	119	100	82	100	105	75	58	56	55	63	74	59
CCNA_00528	4	5	4	7	5	7	4	6	5	2	3	3	3	4	3
CCNA_00529	4	4	4	8	4	4	3	3	5	2	3	3	3	6	6
CCNA_00532	10	14	8	14	10	16	5	4	3	2	2	2	2	3	2
CCNA_00533	3	2	3	1	0	1	4	14	7	12	14	13	8	6	4
CCNA_00534	3	1	1	26	16	14	13	7	11	8	9	11	14	11	12
CCNA_00535	11	5	8	13	9	23	15	5	7	3	4	7	9	9	10
CCNA_00536	181	322	315	137	185	178	231	187	210	139	199	206	202	181	193
CCNA_00537	280	386	362	189	199	222	297	322	249	221	276	251	266	317	260
CCNA_00538	8	8	6	4	4	4	11	29	14	43	27	30	21	22	15
CCNA_00539	4	3	3	2	2	3	4	2	4	2	2	2	4	3	3
CCNA_00540	23	21	17	14	14	14	19	12	17	12	10	13	17	15	14
CCNA_00541	2	1	0	2	2	1	3	2	2	1	1	2	1	2	3
CCNA_00542	26	19	14	12	8	6	10	18	11	37	35	35	26	55	24
CCNA_00543	101	52	47	97	59	58	110	102	85	82	77	82	100	133	86
CCNA_00544	78	54	62	90	53	43	60	37	66	68	58	72	72	61	78
CCNA_00545	87	54	65	95	53	41	82	47	84	89	66	65	64	80	91
CCNA_00546	36	12	23	33	17	20	39	45	30	27	16	15	26	28	21
CCNA_00547	21	11	14	19	24	19	20	27	20	24	24	12	15	24	12
CCNA_00548	16	11	12	19	14	13	13	14	12	18	13	13	17	13	11
CCNA_00549	6	6	6	8	8	7	5	7	7	10	6	9	14	10	8
CCNA_00550	4	5	6	8	6	6	8	10	7	8	6	6	5	6	6
CCNA_00551	8	4	4	23	5	6	13	3	8	44	15	38	42	14	18
CCNA_00552	9	7	5	12	10	9	7	6	9	9	8	8	6	9	9
CCNA_00553	5	4	2	4	4	3	5	4	5	6	7	5	6	7	7
CCNA_00554	10	9	8	21	16	16	12	13	10	10	10	11	13	16	14
CCNA_00555	25	24	17	49	34	33	42	23	41	35	29	40	38	37	42
CCNA_00556	11	6	8	10	6	8	8	9	8	7	6	7	10	11	9
CCNA_00557	8	9	8	6	5	8	8	9	8	6	7	6	7	6	6
CCNA_00558	12	16	15	17	16	15	18	19	21	11	14	14	17	14	15
CCNA_00559	15	15	20	15	14	16	13	15	18	10	11	13	12	12	14
CCNA_00560	14	15	17	13	12	9	17	7	12	9	8	9	16	10	10
CCNA_00561	14	14	13	17	18	17	14	13	15	10	12	17	21	13	13
CCNA_00562	24	29	24	26	22	23	16	21	22	19	16	17	17	18	19
CCNA_00563	5	8	9	4	6	6	5	9	7	5	6	4	5	6	4
CCNA_00564	8	8	9	10	8	9	6	10	8	7	7	8	9	11	8
CCNA_00565	19	20	21	19	18	20	13	17	18	16	14	17	21	18	19
CCNA_00566	2	2	3	2	2	1	3	3	3	2	2	2	2	3	2
CCNA_00567	1	1	1	2	2	1	1	1	2	1	1	1	1	1	1
CCNA_00568	0	0	0	1	1	0	1	1	1	0	1	0	1	1	1
CCNA_00569	0	0	0	1	1	1	1	1	1	0	0	0	0	0	0
CCNA_00570	0	0	0	0	0	0	1	1	0	0	0	0	1	0	0
CCNA_00571	0	0	0	1	1	1	1	1	1	1	0	0	1	1	1
CCNA_00572	1	1	1	1	1	1	1	2	1	1	1	1	1	2	1
CCNA_00573	3	1	3	3	3	2	4	3	3	2	2	2	2	3	3
CCNA_00574	1	2	2	2	2	2	2	2	2	1	1	1	2	2	2
CCNA_00575	4	3	4	4	3	3	3	5	4	3	2	4	4	5	4
CCNA_00576	2	1	2	1	1	2	1	1	1	1	1	1	1	2	1
CCNA_00577	0	0	0	0	0	0	0	0	0	0	0	0	0	0	0
CCNA_00578	3	2	2	2	2	3	3	3	3	2	2	2	2	3	3
CCNA_00579	7	4	4	5	3	4	6	8	8	8	7	7	7	8	6
CCNA_00580	2	1	1	2	1	2	2	3	2	3	3	2	2	2	2
CCNA_00581	0	0	0	0	0	0	0	0	0	0	0	0	0	0	0
CCNA_00582	70	49	48	82	52	62	67	85	91	84	79	97	84	100	86
CCNA_00583	4	2	2	7	4	3	9	5	4	9	4	3	9	5	3
CCNA_00584	0	0	0	0	0	0	0	0	0	0	0	0	0	0	0
CCNA_00585	7	4	5	18	7	6	20	10	12	26	11	13	27	14	11
CCNA_00586	2	2	2	3	3	3	2	2	2	2	2	2	3	2	2
CCNA_00587	0	0	1	1	0	0	1	0	0	1	1	2	5	3	2
CCNA_00588	1	1	1	0	1	1	0	0	0	1	0	1	1	1	0
CCNA_00589	45	32	21	40	26	21	43	50	62	38	51	59	37	50	55
CCNA_00590	16	7	10	14	13	10	9	17	15	12	13	12	13	14	11
CCNA_00591	47	24	26	53	49	36	50	58	59	61	51	48	47	53	43
CCNA_00592	173	55	70	97	94	80	118	186	118	135	119	108	130	168	110
CCNA_00593	27	18	20	15	19	18	13	29	27	28	23	23	17	24	20
CCNA_00594	68	35	39	46	44	39	38	73	56	72	58	65	49	86	57
CCNA_00595	9	8	7	8	6	6	8	10	7	7	6	5	5	11	6
CCNA_00596	14	8	11	11	9	8	10	18	9	12	9	8	11	15	10
CCNA_00597	0	0	0	0	0	0	0	0	0	0	0	0	0	0	0
CCNA_00598	1	1	1	1	1	1	1	2	1	1	0	1	1	2	1
CCNA_00599	0	0	0	0	0	0	0	0	0	0	0	0	0	0	0
CCNA_00600	18	8	12	29	21	25	15	37	18	24	16	13	24	30	13
CCNA_00601	28	17	17	34	28	28	21	37	27	40	28	22	30	40	29
CCNA_00602	7	4	5	12	8	10	6	15	9	13	9	7	9	12	9
CCNA_00603	10	7	8	13	10	10	9	17	12	15	9	10	12	18	11
CCNA_00604	6	4	4	6	5	6	4	11	8	8	5	4	6	7	6
CCNA_00605	68	51	53	81	62	83	54	54	64	79	66	103	74	74	89
CCNA_00606	0	0	0	0	0	0	1	1	1	0	0	0	0	0	0
CCNA_00607	2	2	2	2	2	2	3	5	3	4	3	2	2	4	2
CCNA_00608	2	2	2	3	2	2	3	3	3	4	3	5	4	3	4
CCNA_00609	12	8	11	7	6	8	10	13	10	10	8	8	8	11	9
CCNA_00610	9	14	12	7	9	9	13	11	14	12	10	12	11	9	12
CCNA_00611	21	32	29	18	19	16	19	18	19	16	18	14	15	17	14
CCNA_00612	1	1	2	2	2	2	1	1	1	2	2	1	1	1	1
CCNA_00613	0	1	0	1	2	2	1	1	1	1	1	1	1	1	1
CCNA_00614	1	1	0	2	3	2	2	3	2	2	2	1	2	2	2
CCNA_00615	1	1	0	1	2	2	1	2	1	1	1	1	1	1	1
CCNA_00616	0	0	0	1	0	1	1	2	2	1	1	1	2	1	1
CCNA_00617	0	0	0	0	0	0	0	0	0	0	0	0	0	0	0
CCNA_00618	0	0	0	0	0	0	0	0	0	0	0	0	0	0	0
CCNA_00619	0	0	0	0	0	0	0	0	0	0	0	0	0	0	0
CCNA_00620	0	0	0	1	0	0	0	0	0	0	0	0	0	1	0
CCNA_00621	2	2	2	1	1	1	2	2	2	2	2	2	2	2	1
CCNA_00622	56	115	93	130	124	72	132	144	98	172	45	64	86	175	83
CCNA_00623	4	3	3	5	3	4	3	6	5	7	5	6	5	6	4
CCNA_00624	0	0	0	0	0	0	0	1	1	2	2	2	0	1	0
CCNA_00625	24	21	20	48	36	38	34	28	38	28	33	35	35	34	33
CCNA_00626	2	1	1	0	0	0	6	19	7	15	10	15	10	6	5
CCNA_00627	0	0	0	0	0	0	0	1	0	1	1	1	1	0	0
CCNA_00628	2	2	6	2	2	2	2	4	4	15	6	11	7	6	4
CCNA_00629	2	2	2	1	1	2	2	4	2	12	7	8	4	4	4
CCNA_00630	0	0	0	0	0	0	1	2	2	4	3	3	2	2	2
CCNA_00631	1	2	1	0	1	0	1	3	2	6	5	3	2	2	1
CCNA_00632	2	2	1	5	3	3	2	5	2	5	4	5	3	5	4
CCNA_00633	1	0	0	0	0	0	0	1	1	2	2	1	1	1	1
CCNA_00634	4	3	2	2	3	3	7	6	4	5	5	4	4	6	4
CCNA_00635	8	8	5	17	20	15	18	31	25	17	28	20	14	15	16
CCNA_00636	31	34	22	72	78	59	82	80	84	63	118	98	58	54	71
CCNA_00637	7	5	7	6	10	12	7	21	12	9	15	10	11	14	11
CCNA_00638	7	6	6	7	10	12	8	18	9	7	13	11	8	12	11
CCNA_00639	9	7	8	8	11	11	9	18	11	10	12	8	8	10	8
CCNA_00640	6	2	4	2	2	3	4	6	5	2	4	2	2	2	3
CCNA_00641	14	10	14	14	12	10	12	16	11	15	17	13	13	17	11
CCNA_00642	10	10	14	10	7	10	9	13	8	12	11	9	8	10	10
CCNA_00643	2	1	1	1	0	2	1	5	2	3	1	1	1	2	1
CCNA_00644	0	0	0	0	8	9	0	0	0	0	0	0	0	0	0
CCNA_00645	1	1	1	1	18	21	2	2	1	0	0	0	0	1	1
CCNA_00646	1	2	2	0	20	29	0	1	1	1	1	1	1	2	1
CCNA_00647	2	1	2	1	20	27	1	2	2	2	2	2	2	2	1
CCNA_00648	2	10	5	1	8	12	1	1	1	0	0	0	0	0	0
CCNA_00649	0	3	2	0	1	2	0	0	0	0	0	0	0	0	0
CCNA_00650	0	3	2	0	12	13	0	0	0	0	0	0	0	0	0
CCNA_00651	2	4	2	1	19	25	0	0	0	0	0	0	1	1	1
CCNA_00652	0	0	0	0	18	25	0	0	0	0	0	0	0	0	0
CCNA_00653	0	0	0	0	8	13	0	0	0	0	0	0	0	0	0
CCNA_00654	1	1	1	0	12	13	0	0	0	0	0	0	0	0	0
CCNA_00655	2	1	2	1	1	1	1	3	2	2	2	2	2	3	2
CCNA_00656	18	14	13	22	21	21	23	22	24	23	21	23	26	24	20
CCNA_00657	22	19	16	30	26	22	37	35	36	29	29	23	28	30	24
CCNA_00658	11	11	10	13	14	16	15	23	21	15	16	14	16	16	16
CCNA_00659	13	11	9	14	14	13	16	26	19	16	16	13	15	18	16
CCNA_00660	22	22	13	34	20	19	20	26	25	33	26	28	31	38	28
CCNA_00661	27	26	23	39	28	30	24	22	28	34	38	33	25	35	33
CCNA_00662	5	4	5	14	4	6	10	6	8	10	8	9	9	9	7
CCNA_00663	0	0	0	1	1	1	3	2	1	0	1	2	2	2	1
CCNA_00664	11	6	9	14	10	14	11	12	13	14	10	15	16	16	14
CCNA_00665	12	10	9	24	9	11	12	15	22	31	14	27	28	19	21
CCNA_00666	3	3	4	8	5	6	3	3	6	9	4	7	12	8	8
CCNA_00667	4	7	4	3	4	5	4	8	6	4	5	4	4	5	4
CCNA_00668	4	4	4	4	3	4	2	6	4	2	2	3	4	5	3
CCNA_00669	6	10	7	5	7	8	7	9	9	5	6	6	6	6	7
CCNA_00670	21	32	26	20	22	21	28	24	24	15	19	18	16	21	23
CCNA_00671	24	37	28	19	24	22	28	26	26	17	22	20	22	20	18
CCNA_00672	0	0	0	1	1	1	1	1	1	1	1	1	1	1	0
CCNA_00673	2	3	2	4	4	4	3	3	2	3	2	2	3	4	3
CCNA_00674	3	3	2	2	1	2	2	3	3	3	3	5	3	3	4
CCNA_00675	44	25	27	32	17	15	78	40	44	29	36	60	38	48	55
CCNA_00676	65	61	104	48	38	63	68	64	60	79	56	69	47	65	59
CCNA_00677	224	326	396	184	268	335	185	155	240	146	223	281	182	170	230
CCNA_00679	2	2	2	2	2	2	2	2	2	3	1	2	2	3	2
CCNA_00680	5	5	4	8	6	5	9	8	10	7	5	6	7	9	8
CCNA_00681	0	0	1	2	3	2	1	1	2	1	0	1	1	1	1
CCNA_00682	0	0	0	2	1	1	2	1	1	1	0	0	0	0	0
CCNA_00683	2	2	2	2	1	1	1	2	2	1	1	1	2	1	1
CCNA_00684	13	12	10	14	8	8	5	10	8	9	6	7	10	12	6
CCNA_00685	15	10	12	18	9	9	14	12	14	10	13	15	11	19	15
CCNA_00686	4	3	4	4	3	4	3	5	3	3	3	3	5	6	4
CCNA_00687	21	10	9	21	9	12	12	26	17	14	14	19	19	22	20
CCNA_00688	3	2	2	5	4	3	4	5	4	4	3	2	4	4	3
CCNA_00689	1	1	1	1	0	0	1	1	1	1	1	1	1	1	1
CCNA_00690	240	289	288	119	122	138	194	286	193	172	162	162	144	193	175
CCNA_00691	98	100	88	42	127	95	91	50	106	36	55	41	45	43	44
CCNA_00692	5	3	3	2	1	2	7	22	11	35	24	20	19	12	8
CCNA_00693	0	0	0	8	8	7	6	6	4	4	3	3	2	3	2
CCNA_00694	3	2	3	14	11	10	5	4	5	6	4	6	7	6	6
CCNA_00695	5	6	5	11	8	9	5	4	8	8	8	10	7	9	11
CCNA_00696	3	3	2	5	3	4	3	2	3	4	4	5	3	4	4
CCNA_00697	22	13	18	76	99	54	169	160	76	50	42	25	46	63	45
CCNA_00698	2	1	3	2	1	1	3	2	2	2	2	2	3	2	2
CCNA_00699	436	364	390	162	194	191	259	187	229	209	213	196	330	205	211
CCNA_00700	0	1	1	0	0	0	0	0	0	0	0	0	1	1	1
CCNA_00701	216	92	322	29	35	73	0	0	0	0	0	0	86	252	26
CCNA_00702	0	0	0	0	0	0	1	0	0	0	0	0	0	1	0
CCNA_00703	78	13	44	10	7	23	0	0	0	6	3	0	26	49	2
CCNA_00704	100	12	50	16	10	31	0	0	0	0	0	0	58	84	4
CCNA_00705	202	185	144	77	152	110	345	92	121	36	54	86	97	66	156
CCNA_00706	0	0	0	0	0	0	0	0	0	0	0	0	0	0	0
CCNA_00707	6	4	5	4	5	5	5	6	4	4	3	3	4	4	3
CCNA_00708	25	26	25	22	21	24	19	25	21	19	17	18	22	23	21
CCNA_00709	6	3	2	4	3	4	6	1	4	2	3	1	2	4	7
CCNA_00710	4	2	2	5	6	3	4	3	5	8	4	6	11	8	5
CCNA_00711	54	75	81	14	9	22	2	2	2	7	4	5	9	10	9
CCNA_00712	3	2	0	5	2	2	4	2	3	5	2	6	2	3	2
CCNA_00713	9	27	33	2	1	1	0	0	0	1	0	1	2	2	3
CCNA_00714	1	1	0	3	2	2	1	3	3	3	3	4	2	3	3
CCNA_00715	3	3	5	2	2	2	2	4	3	2	2	2	2	2	1
CCNA_00716	183	106	62	273	154	104	236	164	227	189	224	241	171	348	279
CCNA_00717	0	0	0	0	0	0	1	1	0	2	1	0	1	1	0
CCNA_00718	46	54	16	91	64	41	164	144	132	82	96	119	85	97	128
CCNA_00719	15	20	5	18	18	15	24	23	35	13	26	32	13	12	31
CCNA_00720	25	28	7	26	23	18	42	52	51	19	48	49	29	29	48
CCNA_00721	71	122	395	61	64	68	242	174	424	239	549	512	234	338	569
CCNA_00722	82	99	348	78	63	73	317	103	378	194	421	495	240	240	510
CCNA_00723	15	8	14	11	10	13	12	9	10	14	11	11	8	10	13
CCNA_00724	9	7	10	10	8	13	7	7	8	6	7	7	7	7	8
CCNA_00725	1	0	0	1	1	0	0	1	0	0	0	1	1	2	1
CCNA_00726	34	16	24	16	12	12	18	15	18	28	26	68	50	36	45
CCNA_00727	18	18	21	14	12	14	15	12	15	15	15	12	14	16	17
CCNA_00728	10	6	11	3	3	3	4	14	7	28	19	22	20	14	8
CCNA_00729	10	9	13	1	0	2	6	24	9	32	33	28	22	23	12
CCNA_00730	5	4	5	2	2	2	3	8	4	9	9	8	7	8	5
CCNA_00731	3	2	3	15	13	11	11	6	8	5	6	6	8	7	10
CCNA_00732	11	4	8	22	12	14	16	7	8	10	7	7	9	8	8
CCNA_00733	10	3	5	14	5	7	9	15	12	8	6	5	7	9	9
CCNA_00734	20	10	6	26	10	9	17	10	15	19	12	18	19	21	19
CCNA_00735	91	51	72	54	46	64	59	76	57	51	44	38	77	58	46
CCNA_00736	29	22	30	22	14	25	22	20	22	20	24	24	28	28	24
CCNA_00737	33	32	38	25	21	27	27	28	24	20	26	28	32	25	32
CCNA_00738	2	2	2	14	10	12	6	4	5	5	3	3	4	6	6
CCNA_00739	13	8	7	9	6	9	10	18	10	12	6	5	10	15	10
CCNA_00740	22	30	33	20	19	21	20	23	24	19	21	17	23	25	23
CCNA_00741	46	46	41	34	25	32	28	26	27	29	20	24	31	34	28
CCNA_00742	29	24	26	17	12	18	17	13	16	12	12	15	19	17	16
CCNA_00743	2	1	0	15	9	7	6	4	5	4	4	4	7	4	5
CCNA_00744	42	38	21	29	18	21	39	80	54	39	38	44	42	64	39
CCNA_00745	0	1	1	2	1	2	2	2	1	2	3	2	2	2	2
CCNA_00746	0	0	0	2	1	2	0	0	1	0	1	1	0	1	0
CCNA_00747	20	15	16	67	51	46	42	24	33	26	30	33	42	33	38
CCNA_00748	10	8	3	19	9	6	13	8	26	7	28	16	8	5	22
CCNA_00749	11	15	4	36	13	8	17	9	26	10	29	35	21	14	48
CCNA_00750	7	9	8	22	42	28	24	14	18	11	20	11	16	20	20
CCNA_00751	21	16	17	19	14	16	13	23	16	17	13	17	20	24	16
CCNA_00752	136	122	127	113	87	101	133	135	106	96	108	109	131	173	143
CCNA_00753	7	10	9	4	5	6	4	4	4	16	6	6	10	4	6
CCNA_00754	7	1	8	0	0	0	0	0	0	142	33	66	53	18	41
CCNA_00755	0	0	0	3	0	1	0	0	0	0	0	0	0	0	0
CCNA_00756	41	45	41	62	24	27	147	35	59	21	23	23	20	23	31
CCNA_00757	2	2	3	2	2	2	1	2	1	1	2	1	2	1	2
CCNA_00759	1	1	2	2	1	1	1	2	1	2	1	1	3	2	1
CCNA_00760	6	5	5	7	6	6	5	5	6	5	6	6	6	8	8
CCNA_00761	28	16	26	48	27	43	31	42	31	27	29	30	26	35	38
CCNA_00762	63	36	38	72	40	60	72	55	92	40	92	146	75	80	155
CCNA_00763	70	83	87	74	70	88	72	44	116	73	127	130	74	63	143
CCNA_00764	71	76	74	51	49	53	62	33	78	58	85	90	51	60	101
CCNA_00765	20	20	20	10	16	14	12	13	11	8	14	13	12	11	11
CCNA_00766	24	12	19	40	14	26	22	18	40	23	40	46	48	37	50
CCNA_00767	27	33	31	42	25	34	29	18	46	36	47	43	26	77	60
CCNA_00768	5	8	16	15	8	7	13	9	17	11	21	18	9	14	13
CCNA_00769	10	19	29	26	17	12	20	17	27	16	25	23	17	22	25
CCNA_00770	19	17	22	18	17	19	16	21	25	19	24	24	18	26	21
CCNA_00771	10	11	9	9	10	8	15	16	15	10	19	24	12	13	15
CCNA_00772	0	0	0	0	0	0	0	0	0	0	1	0	1	1	1
CCNA_00773	8	4	5	12	10	9	9	10	9	16	10	12	14	17	12
CCNA_00774	10	9	10	13	11	12	17	12	12	14	10	11	16	11	12
CCNA_00775	5	5	6	5	5	4	3	3	4	4	3	3	6	4	4
CCNA_00776	0	0	0	0	0	0	1	1	1	2	1	1	1	1	1
CCNA_00777	1	1	1	1	1	1	9	38	18	33	26	28	14	8	7
CCNA_00778	145	230	258	60	101	118	102	105	79	78	73	70	84	80	63
CCNA_00779	6	7	5	2	3	3	1	5	2	4	2	2	3	3	2
CCNA_00780	5	4	5	12	8	7	6	7	7	7	8	10	9	10	9
CCNA_00781	26	16	13	28	10	18	16	16	24	34	31	63	45	26	24
CCNA_00782	16	13	15	10	8	12	9	8	11	7	7	10	10	8	9
CCNA_00783	5	5	5	6	5	5	6	6	6	10	6	8	8	10	7
CCNA_00784	59	33	29	15	8	11	13	4	12	4	6	6	6	11	17
CCNA_00785	2	2	3	2	2	2	1	2	2	1	1	1	2	2	1
CCNA_00786	0	0	0	5	1	2	0	1	1	0	1	2	2	2	2
CCNA_00787	4	2	3	7	2	3	52	137	80	92	134	186	68	31	41
CCNA_00788	16	12	14	13	13	11	11	19	12	16	9	13	15	19	9
CCNA_00789	6	9	5	0	0	0	0	0	0	74	167	348	199	74	229
CCNA_00790	4	1	5	0	0	0	0	0	0	48	19	15	15	8	11
CCNA_00791	0	0	0	0	0	0	0	0	0	0	0	0	0	1	0
CCNA_00792	1	1	1	3	3	2	1	2	2	2	2	2	2	2	2
CCNA_00793	0	0	0	0	0	1	1	1	0	1	1	1	1	1	0
CCNA_00794	0	0	0	0	0	0	0	0	0	0	0	0	0	0	0
CCNA_00795	32	21	38	52	45	29	42	22	35	68	25	33	50	29	38
CCNA_00796	18	8	21	20	12	11	15	8	12	43	13	15	11	8	12
CCNA_00797	7	2	9	2	1	1	2	4	4	0	0	0	3	4	5
CCNA_00798	2	0	2	2	1	1	0	0	0	4	1	1	2	1	2
CCNA_00799	6	1	6	1	0	1	2	2	6	50	11	21	30	10	17
CCNA_00801	52	10	60	4	1	2	9	3	20	3	0	1	46	19	27
CCNA_00802	167	33	147	14	2	7	11	4	20	0	0	0	124	46	69
CCNA_00803	63	35	71	26	8	12	109	316	134	351	265	251	152	128	112
CCNA_00804	13	17	19	11	11	15	10	18	11	7	12	10	10	11	9
CCNA_00805	31	42	48	24	32	34	31	32	33	24	27	29	31	28	29
CCNA_00806	122	149	149	85	103	113	125	91	127	74	112	89	87	93	107
CCNA_00807	63	48	56	28	29	42	47	39	29	24	35	22	25	38	26
CCNA_00808	268	282	269	146	199	264	216	170	187	134	167	208	239	177	185
CCNA_00809	1	1	1	6	6	5	4	4	4	5	4	3	4	4	4
CCNA_00810	15	8	6	30	23	16	26	18	25	25	21	23	24	21	21
CCNA_00811	22	13	14	75	54	42	62	35	45	46	28	37	45	55	46
CCNA_00812	6	2	4	5	3	3	2	4	4	4	2	3	5	5	4
CCNA_00813	1	0	0	2	1	1	2	4	3	3	2	2	3	2	2
CCNA_00814	0	0	0	0	0	0	2	6	4	3	2	3	1	1	1
CCNA_00815	3	2	2	4	2	3	2	4	4	3	2	3	3	4	4
CCNA_00816	10	2	4	7	5	2	7	12	9	13	6	6	12	10	7
CCNA_00817	5	3	4	6	4	4	4	6	4	7	5	5	7	7	6
CCNA_00818	0	0	0	1	1	1	1	1	1	2	2	2	2	2	1
CCNA_00819	0	0	0	2	0	2	2	1	1	3	4	4	2	4	3
CCNA_00820	5	3	2	5	3	3	3	4	5	5	4	6	8	9	7
CCNA_00821	37	23	18	30	18	23	26	19	24	27	20	29	26	37	28
CCNA_00822	76	62	26	25	19	29	23	31	34	39	24	36	20	34	34
CCNA_00823	290	236	104	205	120	121	272	222	225	193	134	192	195	262	231
CCNA_00824	11	5	6	21	16	15	17	22	18	14	13	15	14	19	16
CCNA_00825	1	0	0	3	4	6	2	2	2	3	1	2	1	1	2
CCNA_00826	0	0	0	4	2	2	2	2	1	2	2	2	2	3	2
CCNA_00827	3	2	3	2	2	2	3	4	2	3	2	2	2	3	2
CCNA_00828	3	2	2	3	3	3	4	3	4	4	3	4	5	5	5
CCNA_00829	0	0	0	0	0	0	0	0	0	0	0	0	0	0	0
CCNA_00830	0	0	0	1	1	1	1	2	1	1	1	1	1	1	1
CCNA_00831	2	2	2	2	2	2	2	3	2	3	2	2	2	3	2
CCNA_00832	8	8	6	12	8	8	13	18	11	13	11	13	19	18	16
CCNA_00833	2	2	2	1	1	1	1	2	1	1	1	1	1	2	2
CCNA_00836	101	56	104	4	3	5	3	9	3	122	128	76	82	106	57
CCNA_00837	2	2	2	1	2	2	2	2	3	3	1	2	2	4	2
CCNA_00838	3	2	2	4	2	3	4	4	5	4	4	7	5	6	6
CCNA_00839	78	34	50	64	27	34	35	31	45	86	44	62	56	56	53
CCNA_00840	20	12	17	13	6	8	7	10	10	22	9	10	11	12	13
CCNA_00841	0	0	1	0	0	1	0	0	0	0	0	0	1	1	1
CCNA_00842	4	4	4	8	4	5	5	6	7	9	9	10	6	7	9
CCNA_00843	3	2	2	3	2	2	2	6	3	4	3	4	2	5	3
CCNA_00844	24	40	40	39	20	24	53	53	41	35	35	39	44	46	41
CCNA_00845	17	87	108	22	12	17	18	28	25	28	21	21	14	26	20
CCNA_00846	4	85	77	4	2	5	2	3	3	4	4	8	6	4	6
CCNA_00847	8	11	22	8	6	6	12	15	12	14	8	8	14	12	8
CCNA_00848	11	21	36	13	14	23	25	13	14	15	17	15	7	23	25
CCNA_00849	4	3	9	2	1	3	1	2	2	2	2	3	2	3	2
CCNA_00850	8	7	16	5	4	6	6	7	7	7	5	6	6	8	5
CCNA_00851	3	2	6	2	1	2	1	2	2	2	1	2	1	2	1
CCNA_00852	7	8	7	7	7	8	5	7	8	8	7	7	6	8	5
CCNA_00853	4	1	2	4	2	1	4	3	13	51	10	24	24	10	17
CCNA_00854	4	1	3	0	0	0	2	2	7	44	13	19	22	10	11
CCNA_00855	1	0	0	1	1	1	1	0	1	1	1	1	1	1	1
CCNA_00856	0	0	0	0	0	0	0	0	0	0	0	0	0	0	0
CCNA_00857	32	14	13	78	71	46	68	43	62	60	44	40	36	40	43
CCNA_00858	24	15	31	6	4	7	8	5	9	6	7	13	6	5	7
CCNA_00859	18	7	12	6	5	5	9	17	11	16	16	23	22	16	14
CCNA_00860	96	57	95	32	34	22	56	147	78	174	130	125	90	97	74
CCNA_00861	4	2	1	23	18	11	22	6	15	14	13	13	12	12	19
CCNA_00862	11	17	16	10	12	11	15	10	15	10	12	13	13	10	11
CCNA_00863	18	32	27	14	21	18	15	12	26	16	26	25	17	13	20
CCNA_00864	2	2	2	2	1	1	1	3	2	5	2	2	3	3	2
CCNA_00865	0	0	0	1	1	0	0	1	1	1	1	1	2	1	1
CCNA_00866	1	1	1	1	1	1	1	1	1	1	1	1	2	2	2
CCNA_00867	28	26	26	17	15	21	10	17	15	17	16	15	19	18	15
CCNA_00868	1	1	1	6	7	5	4	6	5	2	3	2	2	4	2
CCNA_00869	11	7	9	35	36	28	34	23	24	19	20	19	21	20	24
CCNA_00870	8	5	8	11	10	9	9	5	7	5	7	10	8	10	9
CCNA_00871	4	4	4	13	11	11	7	4	8	4	5	7	9	5	9
CCNA_00872	27	13	14	54	38	32	48	23	32	24	24	30	33	25	36
CCNA_00873	1	2	1	3	2	1	2	1	2	2	3	3	2	4	3
CCNA_00874	7	5	6	6	6	6	7	7	6	4	5	4	7	6	4
CCNA_00875	22	10	18	1	5	6	6	14	8	19	23	20	14	17	13
CCNA_00876	74	58	56	20	22	21	38	68	41	126	81	72	104	75	50
CCNA_00877	25	18	19	20	21	18	17	25	21	26	20	22	28	33	20
CCNA_00878	84	47	80	22	35	40	41	160	30	50	20	14	60	110	16
CCNA_00879	7	4	6	4	5	5	3	7	4	8	4	4	6	9	5
CCNA_00880	1	1	2	4	4	4	2	3	4	3	3	3	2	3	4
CCNA_00881	11	6	5	10	10	9	12	9	10	8	10	7	8	12	10
CCNA_00882	1	0	0	0	0	0	0	0	0	0	0	0	0	0	0
CCNA_00883	12	17	9	10	10	12	11	8	12	10	11	11	11	11	11
CCNA_00884	3	2	2	3	1	1	3	3	2	3	2	2	2	2	3
CCNA_00885	19	12	19	20	12	12	20	17	14	19	10	14	20	19	13
CCNA_00886	167	83	80	98	140	160	134	57	134	84	137	110	106	81	129
CCNA_00887	56	30	24	32	43	62	39	25	54	22	42	40	43	29	46
CCNA_00888	23	6	17	6	2	4	1	2	2	28	62	38	48	65	56
CCNA_00889	6	2	2	17	7	12	18	14	17	10	5	6	9	9	7
CCNA_00890	1	2	2	4	3	4	2	3	3	4	3	3	2	4	3
CCNA_00891	1	1	1	1	1	1	0	0	0	1	1	1	0	0	0
CCNA_00892	35	24	31	30	26	32	22	43	29	33	28	32	42	32	28
CCNA_00893	22	18	18	18	14	25	11	11	13	13	18	23	12	18	21
CCNA_00894	50	37	37	59	36	48	58	36	51	36	48	74	50	50	65
CCNA_00895	18	18	16	18	13	13	11	12	16	12	19	19	11	13	18
CCNA_00896	2	2	3	1	1	2	0	1	1	2	2	1	1	1	1
CCNA_00897	6	1	6	0	1	2	0	2	1	4	1	2	1	3	2
CCNA_00898	15	20	21	9	10	17	10	8	14	8	13	8	9	8	11
CCNA_00899	18	26	27	10	11	15	14	9	12	14	11	12	16	10	13
CCNA_00900	3	2	5	0	0	0	1	1	1	10	6	7	5	4	3
CCNA_00901	2	2	2	13	8	7	3	6	5	5	5	5	6	6	5
CCNA_00902	4	2	2	4	5	3	3	8	4	6	5	4	3	9	6
CCNA_00903	0	0	0	2	2	2	1	4	3	2	2	2	2	3	2
CCNA_00904	2	1	1	2	2	2	1	4	3	2	2	2	2	3	2
CCNA_00905	1	1	2	1	1	2	1	1	1	2	1	1	0	1	1
CCNA_00906	8	7	8	6	6	6	6	8	6	5	7	5	4	6	6
CCNA_00907	7	7	10	5	6	6	7	9	7	5	6	5	6	7	6
CCNA_00908	6	7	6	4	5	6	5	6	5	4	3	5	5	5	4
CCNA_00909	7	8	8	10	8	9	6	6	8	8	5	7	6	7	8
CCNA_00910	7	6	5	6	6	4	5	5	5	8	5	5	6	8	6
CCNA_00911	6	4	4	6	3	5	3	7	3	6	2	4	4	6	3
CCNA_00912	6	5	6	6	4	4	4	5	4	5	3	3	5	5	3
CCNA_00913	0	0	0	2	1	1	0	0	0	0	0	0	0	1	0
CCNA_00914	4	5	2	4	3	4	2	5	5	2	4	4	4	4	4
CCNA_00915	4	3	3	6	6	5	5	5	4	3	4	3	3	6	4
CCNA_00916	9	16	11	8	7	8	18	17	15	10	8	8	7	11	12
CCNA_00917	12	19	13	17	14	18	18	16	16	10	10	12	13	16	14
CCNA_00918	22	29	31	15	16	16	16	14	14	14	12	12	19	13	12
CCNA_00920	54	49	85	40	49	60	29	89	35	61	29	22	34	63	28
CCNA_00921	11	10	10	16	10	11	10	10	15	10	13	14	14	13	15
CCNA_00922	13	13	30	15	7	9	13	13	18	45	15	19	13	11	17
CCNA_00923	16	18	20	16	10	15	9	14	11	11	11	10	10	10	11
CCNA_00924	6	5	6	13	13	12	10	4	9	6	10	10	12	8	18
CCNA_00925	4	6	6	15	12	13	9	5	9	5	6	7	7	6	10
CCNA_00926	2	1	2	1	1	1	1	2	2	1	1	1	2	2	3
CCNA_00927	6	6	7	1	1	2	0	1	1	1	2	2	6	5	4
CCNA_00928	42	42	58	10	6	14	6	10	8	12	9	12	21	22	15
CCNA_00929	42	83	99	8	7	23	3	2	2	5	6	15	15	25	28
CCNA_00930	102	194	170	12	8	27	8	3	6	8	14	21	27	42	54
CCNA_00931	55	132	108	10	7	25	4	2	4	10	8	14	17	25	37
CCNA_00932	51	143	104	12	8	31	4	2	4	12	7	10	25	26	30
CCNA_00933	24	38	33	32	36	32	24	14	26	20	19	24	24	26	29
CCNA_00934	19	16	14	29	28	23	23	16	23	20	16	13	18	22	22
CCNA_00935	2	2	2	1	2	2	1	1	1	1	1	1	1	2	1
CCNA_00936	0	0	0	0	0	0	0	0	0	0	0	0	0	0	1
CCNA_00937	7	34	31	9	8	5	6	4	14	8	8	17	15	9	8
CCNA_00938	5	10	14	2	1	2	1	1	1	1	1	2	3	1	2
CCNA_00939	12	14	12	28	22	27	28	33	30	24	15	28	21	19	17
CCNA_00940	2	2	3	0	1	1	1	2	1	11	5	7	4	4	3
CCNA_00941	11	12	16	9	7	14	8	11	7	8	6	10	8	8	9
CCNA_00942	1	1	2	1	1	0	10	70	29	39	30	38	16	9	9
CCNA_00943	0	0	0	0	0	0	8	53	22	25	15	17	9	4	3
CCNA_00944	0	0	0	0	0	0	2	13	7	9	6	7	2	1	2
CCNA_00945	0	0	0	0	0	0	4	21	14	17	12	25	9	2	5
CCNA_00946	1	1	2	0	0	0	18	125	44	67	50	70	29	13	13
CCNA_00947	4	4	3	1	0	1	32	235	88	118	91	135	46	24	22
CCNA_00948	443	433	530	22	23	33	9	90	34	1413	831	295	667	760	383
CCNA_00949	33	30	39	5	3	1	77	167	111	71	62	32	34	49	29
CCNA_00950	8	5	10	4	2	2	63	132	86	40	31	44	27	32	22
CCNA_00951	5	4	5	3	2	1	49	116	68	34	23	34	25	22	16
CCNA_00952	1	1	1	0	0	0	8	24	19	8	5	7	4	4	4
CCNA_00953	4	3	6	2	1	1	27	68	60	26	21	28	8	15	12
CCNA_00954	7	4	5	1	1	1	25	67	53	28	22	30	18	16	14
CCNA_00955	0	0	0	3	1	1	1	1	1	0	1	1	2	1	2
CCNA_00956	4	2	3	16	19	12	31	65	49	25	19	26	16	17	16
CCNA_00957	8	6	8	10	12	11	14	39	26	17	12	14	11	12	9
CCNA_00958	1	1	1	2	2	2	1	1	1	2	1	1	2	2	2
CCNA_00959	6	4	6	22	15	17	11	11	10	10	8	11	9	11	10
CCNA_00960	38	42	36	35	30	36	24	31	27	24	36	28	35	27	23
CCNA_00961	27	20	23	25	20	27	17	18	18	19	21	17	26	19	17
CCNA_00962	41	31	38	38	29	25	44	31	30	26	16	22	37	34	33
CCNA_00963	2	2	1	5	2	3	2	2	4	1	2	3	2	2	3
CCNA_00964	0	0	0	0	0	0	0	0	0	1	1	1	0	0	0
CCNA_00965	0	0	0	0	0	0	3	11	6	10	11	13	9	5	3
CCNA_00966	24	22	24	18	12	16	27	12	14	12	14	19	17	15	22
CCNA_00967	40	19	25	32	28	36	19	33	35	42	32	47	37	32	35
CCNA_00968	26	29	32	14	17	20	16	18	15	14	14	12	12	13	14
CCNA_00969	1	1	1	2	1	0	1	2	1	4	2	3	3	2	2
CCNA_00970	24	13	12	37	25	24	23	26	28	30	19	24	27	29	23
CCNA_00971	16	6	8	16	11	16	8	15	15	17	10	16	15	19	15
CCNA_00972	13	21	13	0	2	3	0	0	0	2	1	0	1	3	2
CCNA_00973	32	16	18	39	25	32	20	24	30	30	27	29	29	36	35
CCNA_00975	1	0	1	2	2	2	1	2	2	2	1	2	2	2	2
CCNA_00976	53	41	38	49	35	43	37	40	39	56	54	60	52	52	49
CCNA_00977	11	8	10	12	11	10	16	16	11	12	9	9	10	12	9
CCNA_00978	0	0	0	0	1	1	2	2	2	1	0	1	1	1	1
CCNA_00979	4	3	4	4	2	3	2	3	2	3	3	2	2	3	2
CCNA_00980	3	3	3	4	3	4	4	4	4	4	3	3	3	4	4
CCNA_00981	1	1	1	1	2	2	1	1	1	1	1	1	1	2	1
CCNA_00982	124	78	120	52	54	68	67	125	64	68	82	38	48	108	60
CCNA_00983	3	2	2	4	3	3	2	4	4	13	5	8	5	5	4
CCNA_00984	19	17	16	15	16	19	16	19	18	20	14	14	12	18	14
CCNA_00985	42	38	32	52	39	46	37	36	49	55	43	55	52	52	50
CCNA_00986	8	6	6	18	12	11	14	18	13	14	11	12	14	17	13
CCNA_00987	107	47	45	70	21	56	59	10	21	14	19	17	22	33	47
CCNA_00988	2	4	3	6	5	8	2	5	4	4	3	4	6	5	5
CCNA_00989	8	4	4	10	9	9	7	6	8	8	9	9	8	9	11
CCNA_00990	6	3	3	24	22	20	22	10	14	13	16	22	18	17	18
CCNA_00991	19	7	8	23	12	13	24	12	23	28	27	40	30	32	40
CCNA_00992	4	1	2	6	5	4	7	4	6	7	6	9	7	6	8
CCNA_00993	1	1	1	2	2	2	2	2	3	3	2	2	2	2	2
CCNA_00994	4	2	1	6	4	4	4	5	4	9	4	5	10	8	4
CCNA_00995	9	8	5	14	12	10	14	6	16	15	14	13	12	9	13
CCNA_00996	13	5	8	7	5	4	5	5	4	10	8	8	12	10	10
CCNA_00997	3	3	3	1	1	2	4	16	8	22	18	22	14	10	7
CCNA_00998	67	91	56	95	113	78	109	87	106	83	104	64	81	67	75
CCNA_00999	2	4	3	7	5	6	18	18	15	10	10	16	8	8	11
CCNA_01000	2	1	1	5	4	5	11	12	11	10	10	22	5	5	9
CCNA_01001	4	4	4	8	6	7	16	38	32	13	14	25	11	8	11
CCNA_01002	2	2	3	5	3	3	45	103	88	39	23	63	22	16	16
CCNA_01003	1	0	1	2	2	2	21	51	33	21	11	27	13	10	10
CCNA_01004	0	0	0	5	3	1	140	280	136	57	46	80	42	35	29
CCNA_01005	0	0	0	4	2	1	58	159	90	59	30	57	25	23	20
CCNA_01006	2	1	2	4	3	2	54	158	67	38	27	48	20	19	15
CCNA_01007	13	15	24	8	8	5	8	5	5	3	5	2	4	11	11
CCNA_01008	1	6	8	1	1	1	1	2	2	1	1	1	1	1	1
CCNA_01009	0	2	2	1	1	0	2	1	2	1	0	1	1	1	1
CCNA_01010	1	2	4	1	1	1	1	0	1	1	1	2	1	1	2
CCNA_01011	1	1	2	2	1	2	1	1	1	1	1	1	1	2	1
CCNA_01012	1	2	3	3	1	2	1	1	1	1	1	1	2	1	2
CCNA_01013	0	0	0	1	1	1	0	1	1	0	0	1	1	1	1
CCNA_01014	4	4	2	2	2	2	4	4	3	1	2	2	3	3	2
CCNA_01015	12	8	10	55	11	12	26	8	50	31	36	42	40	24	56
CCNA_01016	6	3	6	8	3	2	3	5	12	12	8	11	13	7	12
CCNA_01017	5	4	6	8	4	3	4	7	6	12	7	11	14	13	9
CCNA_01018	6	4	4	4	5	4	8	8	6	4	6	4	6	5	6
CCNA_01019	10	10	8	8	7	6	9	11	9	20	7	13	14	10	8
CCNA_01020	6	2	5	6	5	9	6	9	8	9	12	18	16	10	10
CCNA_01021	14	4	9	22	13	12	19	40	30	72	31	68	68	52	35
CCNA_01022	1	1	1	5	3	2	3	4	5	8	3	4	5	7	4
CCNA_01023	2	0	1	4	4	4	3	4	5	9	4	5	4	5	4
CCNA_01024	98	106	91	84	76	75	116	106	98	96	121	93	98	98	85
CCNA_01025	182	172	160	127	121	122	188	150	140	158	177	159	133	156	151
CCNA_01026	98	107	78	69	52	55	89	134	84	83	102	89	72	108	82
CCNA_01027	0	0	0	0	0	1	0	1	0	0	0	0	0	0	0
CCNA_01028	6	2	7	3	2	3	2	3	3	4	4	5	3	4	4
CCNA_01029	5	5	7	5	4	6	3	5	4	4	4	4	4	4	4
CCNA_01030	14	14	13	10	14	9	13	10	12	11	10	13	13	13	13
CCNA_01031	6	2	2	8	7	6	6	10	9	16	10	9	16	16	8
CCNA_01032	29	22	20	38	36	46	22	40	25	40	32	26	32	37	24
CCNA_01033	13	9	14	11	10	18	6	10	7	13	9	10	8	13	9
CCNA_01034	35	32	35	14	21	36	8	8	10	14	10	11	12	16	15
CCNA_01035	36	46	46	33	59	59	22	26	32	19	48	38	23	37	37
CCNA_01036	6	5	5	5	5	8	4	6	5	7	5	5	7	6	6
CCNA_01037	28	16	20	38	27	34	36	38	46	35	32	42	35	41	34
CCNA_01038	15	6	8	18	15	15	12	14	16	21	17	17	20	23	17
CCNA_01039	1	1	0	0	0	1	0	0	0	1	0	1	1	1	1
CCNA_01040	0	0	0	0	0	0	0	0	0	0	0	0	0	0	0
CCNA_01041	21	23	18	34	22	12	54	29	36	31	16	26	56	38	33
CCNA_01042	64	16	26	54	56	33	69	110	88	144	77	71	92	140	69
CCNA_01043	98	24	41	89	87	75	82	154	101	161	126	81	114	189	88
CCNA_01044	27	14	18	32	26	24	29	52	28	34	27	23	35	42	21
CCNA_01045	12	11	13	14	8	10	15	7	9	7	17	23	13	12	20
CCNA_01046	46	26	43	37	23	33	44	21	32	29	39	55	39	27	49
CCNA_01047	2	3	3	1	1	1	1	2	1	2	1	1	2	2	1
CCNA_01048	0	0	0	0	0	0	0	0	0	0	0	0	0	0	0
CCNA_01049	28	42	14	15	15	15	18	18	11	14	12	12	11	10	10
CCNA_01050	43	48	47	25	30	36	34	24	28	21	27	26	30	23	29
CCNA_01051	6	5	6	4	5	3	6	7	6	10	6	5	6	8	6
CCNA_01052	4	2	2	5	3	3	4	3	4	5	4	4	4	7	6
CCNA_01053	1	0	0	1	1	1	1	1	1	2	1	2	1	1	2
CCNA_01054	4	4	3	4	4	3	5	4	5	6	4	6	4	5	7
CCNA_01055	8	8	8	10	12	12	6	9	10	8	8	7	8	8	9
CCNA_01056	19	23	24	28	34	31	19	31	26	26	24	21	22	28	24
CCNA_01057	89	60	68	87	92	110	65	142	74	86	86	80	92	106	78
CCNA_01058	90	82	126	77	102	168	63	192	61	92	73	52	42	87	62
CCNA_01060	74	82	83	53	64	74	70	69	71	66	66	72	70	68	63
CCNA_01061	69	75	62	57	50	50	66	95	73	63	64	70	77	77	75
CCNA_01062	43	62	55	32	46	45	42	50	46	36	39	41	42	37	35
CCNA_01063	16	25	29	22	23	30	22	32	30	19	24	22	26	23	24
CCNA_01064	34	49	46	29	32	35	40	45	42	34	42	44	34	34	36
CCNA_01065	22	34	27	18	24	22	28	39	29	23	32	26	24	27	25
CCNA_01066	16	24	20	14	16	18	18	31	20	16	22	19	20	17	15
CCNA_01067	64	56	50	38	30	41	46	84	49	49	52	57	48	56	46
CCNA_01068	7	7	8	7	6	8	5	6	6	4	6	7	8	5	7
CCNA_01069	15	15	8	20	18	16	22	14	26	26	24	23	16	21	26
CCNA_01070	5	2	2	30	21	16	18	8	15	10	11	16	13	13	20
CCNA_01071	6	4	3	15	14	8	13	10	11	10	10	11	10	12	13
CCNA_01072	19	7	6	4	6	4	6	6	2	2	5	3	2	8	5
CCNA_01073	49	28	31	29	18	25	35	32	23	21	28	33	27	26	34
CCNA_01074	17	15	14	11	11	12	9	9	13	11	8	13	12	11	11
CCNA_01075	88	59	66	24	19	26	25	12	21	25	17	18	16	15	19
CCNA_01076	45	29	34	16	11	13	15	5	10	10	11	11	8	8	11
CCNA_01077	4	2	2	6	6	4	5	8	6	9	6	5	7	10	5
CCNA_01078	3	3	3	6	2	2	6	2	2	8	4	4	4	3	4
CCNA_01079	17	13	15	35	14	28	28	13	15	14	17	16	17	21	22
CCNA_01080	13	5	4	10	4	4	6	19	9	8	6	6	8	11	8
CCNA_01081	4	1	4	15	10	9	10	8	8	11	6	5	9	10	8
CCNA_01082	0	0	0	0	0	0	0	0	0	0	0	0	0	1	0
CCNA_01083	135	77	72	152	144	108	138	235	125	194	166	111	149	218	114
CCNA_01084	101	53	47	97	87	74	85	166	90	132	115	75	81	128	78
CCNA_01085	94	80	95	135	101	97	151	138	105	100	96	76	90	98	83
CCNA_01086	40	48	40	25	25	26	30	24	30	22	31	30	31	26	28
CCNA_01087	18	4	7	9	4	3	15	30	29	22	13	20	18	13	9
CCNA_01088	31	20	21	29	17	16	29	24	28	31	26	27	39	29	26
CCNA_01089	24	7	9	18	10	10	17	17	22	15	12	16	19	18	19
CCNA_01090	46	14	19	37	18	20	39	30	41	32	24	31	31	35	36
CCNA_01091	11	9	4	12	2	4	3	3	3	5	9	10	14	6	9
CCNA_01092	0	0	0	41	5	22	28	3	16	21	20	51	67	18	37
CCNA_01093	36	9	9	66	9	53	36	3	24	44	39	87	102	30	53
CCNA_01095	31	32	37	24	25	28	20	17	20	18	26	28	27	24	29
CCNA_01096	39	52	42	31	30	36	32	22	35	23	38	45	34	33	48
CCNA_01099	14	12	12	9	10	9	8	8	8	9	10	10	8	10	9
CCNA_01100	29	15	11	34	39	35	27	33	33	39	47	43	42	50	43
CCNA_01101	407	416	340	239	178	164	302	432	252	285	276	223	343	343	191
CCNA_01102	10	7	14	5	5	6	3	9	3	4	6	4	6	9	8
CCNA_01103	18	20	13	17	13	15	15	14	17	11	16	13	13	15	16
CCNA_01104	12	13	10	15	11	11	16	14	16	11	11	10	11	11	12
CCNA_01105	6	7	5	13	12	12	9	7	10	9	8	9	7	8	9
CCNA_01106	48	36	60	85	70	81	92	84	57	66	58	66	53	71	64
CCNA_01107	20	7	8	26	15	18	26	24	26	18	15	22	23	24	28
CCNA_01108	14	7	8	19	17	17	11	11	11	13	12	10	17	20	14
CCNA_01109	14	10	10	45	32	28	28	16	25	22	25	27	30	26	32
CCNA_01110	8	6	6	20	17	13	9	10	13	14	11	8	8	10	11
CCNA_01111	0	0	0	2	1	2	1	1	2	1	1	2	0	2	2
CCNA_01112	0	0	0	2	1	1	1	0	1	0	1	1	0	1	1
CCNA_01113	10	14	16	7	11	9	11	6	8	6	6	6	9	7	6
CCNA_01114	12	13	12	6	7	6	8	9	7	6	6	5	15	8	6
CCNA_01115	12	7	9	1	1	2	6	20	9	26	24	30	22	24	14
CCNA_01116	24	34	30	41	33	42	23	13	17	14	13	14	22	23	20
CCNA_01117	2	1	2	0	0	0	1	3	2	8	7	8	6	4	3
CCNA_01118	8	8	8	5	4	6	7	4	5	5	3	5	8	5	4
CCNA_01119	49	39	37	5	4	7	4	11	6	56	73	52	61	66	38
CCNA_01120	3	1	2	15	8	6	10	7	8	17	6	6	11	16	4
CCNA_01121	26	19	15	46	42	33	31	36	34	53	38	37	47	56	37
CCNA_01122	40	29	33	44	39	36	31	30	32	48	37	42	51	45	39
CCNA_01123	28	30	38	17	22	22	18	16	19	18	22	19	20	17	19
CCNA_01124	2	3	1	2	4	7	2	1	1	1	1	1	2	1	1
CCNA_01125	2	3	3	23	23	15	30	13	20	8	7	8	11	7	10
CCNA_01126	0	0	1	0	0	0	0	0	0	0	0	0	0	0	0
CCNA_01127	0	0	0	0	0	0	0	0	0	0	0	0	0	0	0
CCNA_01128	118	168	171	38	23	54	7	1	6	37	26	20	25	32	29
CCNA_01129	18	11	19	9	5	6	26	39	34	18	15	20	15	13	14
CCNA_01130	2	1	3	3	3	1	20	48	30	17	8	20	13	8	6
CCNA_01131	3	3	2	5	4	3	19	48	36	18	12	19	11	8	8
CCNA_01132	13	9	9	41	41	27	40	47	42	30	31	34	31	28	34
CCNA_01133	8	4	6	7	4	4	3	5	5	8	9	8	9	12	7
CCNA_01134	7	7	5	6	3	4	5	4	6	6	4	5	6	6	4
CCNA_01135	2	3	3	1	1	2	1	2	1	3	2	2	3	4	1
CCNA_01136	1	1	1	1	1	1	1	1	1	1	0	1	0	1	1
CCNA_01137	2	2	1	6	5	4	5	3	3	4	2	3	7	6	5
CCNA_01138	8	7	7	5	6	7	4	4	5	7	6	7	10	6	6
CCNA_01139	44	35	45	32	24	31	29	22	30	30	27	34	27	30	36
CCNA_01140	7	6	8	1	1	1	2	8	6	17	22	22	14	12	11
CCNA_01141	47	32	22	222	338	191	190	229	210	114	94	136	168	124	153
CCNA_01142	23	23	17	30	27	20	38	44	30	36	40	30	32	41	26
CCNA_01143	8	12	10	24	34	62	14	7	21	12	12	16	12	13	16
CCNA_01144	2	3	1	5	8	12	3	3	4	3	3	2	2	5	4
CCNA_01145	6	12	6	7	20	32	6	8	6	5	4	6	8	7	6
CCNA_01146	0	0	0	0	0	0	0	0	0	0	0	0	0	0	0
CCNA_01147	2	2	1	2	3	3	3	2	2	1	2	1	1	2	2
CCNA_01148	7	2	3	2	3	7	8	12	7	3	5	3	4	4	7
CCNA_01149	0	0	0	1	3	4	1	1	1	1	1	1	1	1	1
CCNA_01150	1	1	0	2	1	1	1	1	1	2	1	1	1	1	1
CCNA_01151	3	3	4	5	4	7	4	4	4	2	5	5	4	4	4
CCNA_01152	6	8	6	5	6	5	5	5	4	6	5	4	4	8	5
CCNA_01153	1	1	1	4	3	2	2	2	2	2	2	2	2	2	2
CCNA_01154	92	42	111	67	31	45	37	35	32	42	25	31	32	22	43
CCNA_01155	101	118	102	97	126	109	115	82	142	91	113	148	94	83	116
CCNA_01156	29	28	25	33	28	25	29	37	31	29	32	32	52	38	33
CCNA_01157	34	24	33	4	4	8	11	52	21	97	92	81	61	53	47
CCNA_01158	7	6	9	1	1	1	1	8	4	15	17	13	10	9	7
CCNA_01159	133	77	65	175	178	155	189	202	212	252	220	221	164	193	172
CCNA_01160	0	0	0	0	0	0	0	0	0	0	0	0	0	0	0
CCNA_01161	2	1	2	18	54	43	28	11	46	2	12	17	10	6	27
CCNA_01162	10	8	8	17	21	20	14	13	14	9	10	8	9	11	10
CCNA_01163	6	4	3	93	96	61	85	113	94	77	70	73	59	48	59
CCNA_01164	8	5	5	34	27	22	23	26	25	19	16	20	16	18	22
CCNA_01165	3	3	2	18	22	17	13	20	18	13	12	12	11	10	11
CCNA_01166	0	0	0	0	0	0	0	0	0	0	0	0	0	0	0
CCNA_01167	2	2	2	2	2	2	2	2	1	2	2	2	2	2	2
CCNA_01168	2	2	2	2	2	2	1	1	1	3	2	4	5	4	4
CCNA_01169	1	1	1	2	2	2	2	2	2	1	2	2	2	2	2
CCNA_01170	0	0	0	1	0	1	1	0	0	1	1	0	0	0	0
CCNA_01171	16	12	10	12	9	15	10	15	10	13	12	8	9	12	8
CCNA_01172	93	103	94	65	57	78	65	45	66	58	57	81	84	49	75
CCNA_01173	87	81	65	81	93	77	144	110	98	57	62	63	118	96	74
CCNA_01174	7	5	7	6	8	8	4	5	6	4	5	4	5	5	5
CCNA_01175	0	0	0	48	114	113	92	30	96	3	23	38	28	18	64
CCNA_01176	0	0	0	114	220	183	205	72	211	13	75	109	63	49	170
CCNA_01177	5	2	1	105	219	184	124	93	150	17	47	66	64	60	91
CCNA_01178	0	0	0	132	265	206	128	135	155	29	46	55	74	78	86
CCNA_01179	4	0	2	68	161	125	72	90	92	19	25	34	46	52	51
CCNA_01180	9	8	6	15	14	14	13	14	12	13	12	12	13	13	12
CCNA_01181	32	52	56	22	30	26	16	20	24	24	27	28	24	24	27
CCNA_01182	12	12	13	15	15	10	20	16	18	17	13	15	12	12	17
CCNA_01183	52	56	55	52	55	53	49	53	52	42	41	43	44	36	50
CCNA_01184	26	23	32	39	35	38	30	30	30	20	28	31	29	21	34
CCNA_01185	10	5	19	2	0	2	1	1	1	1	0	1	1	1	0
CCNA_01187	25	25	23	15	16	14	17	26	18	16	21	16	18	21	22
CCNA_01188	14	18	15	14	14	16	10	12	11	9	14	14	13	13	14
CCNA_01189	7	9	6	4	4	5	3	6	5	5	5	5	6	6	5
CCNA_01190	8	6	6	19	20	16	16	10	14	7	8	12	12	11	14
CCNA_01191	3	2	4	4	3	3	3	6	4	4	3	3	3	6	4
CCNA_01192	0	0	0	1	2	1	1	1	1	1	1	1	0	1	0
CCNA_01193	0	0	0	2	2	1	1	1	2	1	1	1	1	1	1
CCNA_01194	7	2	4	11	10	6	12	10	12	9	8	8	15	14	10
CCNA_01195	6	3	3	34	30	21	32	18	22	16	17	16	14	18	18
CCNA_01196	6	5	5	10	8	7	5	7	7	7	6	5	7	7	7
CCNA_01197	0	0	0	0	0	0	0	0	0	0	0	0	0	0	0
CCNA_01198	20	21	28	15	16	16	11	21	14	16	14	11	14	19	14
CCNA_01199	46	46	53	29	32	32	35	47	32	35	32	24	33	36	28
CCNA_01200	0	0	0	0	0	0	0	0	0	1	0	0	0	0	0
CCNA_01201	5	12	10	7	8	10	4	7	5	4	5	4	4	6	4
CCNA_01202	23	38	34	29	33	36	21	24	22	30	32	30	26	30	30
CCNA_01203	6	7	8	6	7	8	6	4	6	5	6	6	6	5	6
CCNA_01204	9	8	5	22	15	14	16	7	18	10	15	16	11	13	19
CCNA_01205	0	0	0	0	0	0	0	0	0	0	0	0	0	0	0
CCNA_01206	2	1	2	1	1	2	1	1	1	1	2	1	0	1	1
CCNA_01207	8	9	11	10	8	9	5	11	7	11	9	8	9	14	8
CCNA_01208	11	8	10	11	6	8	6	8	7	9	7	7	16	10	9
CCNA_01209	4	4	4	5	4	4	4	6	5	6	3	4	4	6	5
CCNA_01210	25	22	33	24	23	28	22	16	18	18	16	18	20	18	18
CCNA_01211	13	12	17	11	14	14	12	21	13	14	12	9	14	18	12
CCNA_01212	19	18	23	18	18	22	16	22	16	17	18	14	18	21	16
CCNA_01213	14	15	12	14	14	14	10	15	15	12	15	14	14	16	15
CCNA_01214	9	12	12	10	9	10	6	10	9	9	9	10	13	10	9
CCNA_01215	43	37	41	41	42	46	56	50	32	36	36	34	45	52	34
CCNA_01216	9	6	8	9	9	10	7	9	9	10	9	11	10	9	9
CCNA_01217	26	23	28	51	55	45	46	42	40	36	39	37	41	36	34
CCNA_01218	10	12	14	21	22	23	16	19	17	14	13	14	14	14	13
CCNA_01219	4	6	8	10	12	11	7	14	10	8	6	5	6	8	7
CCNA_01220	99	136	122	91	102	85	73	55	96	80	98	129	123	79	97
CCNA_01222	36	32	42	22	23	24	27	29	24	25	24	27	29	29	23
CCNA_01223	17	19	21	27	26	23	22	22	21	18	16	14	19	22	20
CCNA_01224	7	5	9	9	8	9	6	13	8	7	6	5	7	8	5
CCNA_01225	12	12	10	13	13	12	11	19	13	12	12	10	12	15	10
CCNA_01226	13	14	13	12	13	13	7	12	8	10	8	9	15	13	11
CCNA_01227	8	6	5	14	11	8	12	15	12	14	10	11	10	13	11
CCNA_01228	5	5	4	8	6	7	6	7	5	7	4	5	6	6	5
CCNA_01229	1	0	0	2	1	2	1	1	2	2	1	2	1	1	2
CCNA_01230	5	3	4	7	6	7	7	6	8	6	7	10	6	5	7
CCNA_01231	2	1	2	4	3	4	2	2	3	2	3	3	3	3	3
CCNA_01232	3	1	1	4	3	2	2	2	4	3	2	3	1	2	3
CCNA_01233	1	0	1	1	2	1	1	1	2	1	2	2	3	2	3
CCNA_01234	0	0	0	0	1	0	0	0	0	0	1	0	1	1	1
CCNA_01235	20	18	17	19	14	15	17	15	15	14	19	16	14	16	17
CCNA_01236	17	6	5	16	6	7	3	3	5	2	3	4	8	5	9
CCNA_01237	18	15	13	17	8	11	22	6	21	4	9	4	8	11	19
CCNA_01238	2	2	2	2	1	1	1	2	1	2	1	1	1	2	1
CCNA_01239	4	6	6	5	4	4	3	4	4	4	4	3	6	5	5
CCNA_01240	13	14	16	6	6	8	5	7	6	6	8	8	10	9	9
CCNA_01241	16	24	15	12	11	12	13	9	13	12	14	12	13	16	14
CCNA_01242	29	55	46	27	28	24	26	28	23	27	28	23	30	29	23
CCNA_01243	4	6	8	4	3	4	3	4	3	3	3	3	4	4	4
CCNA_01244	28	27	25	13	12	13	15	21	13	18	21	13	15	23	15
CCNA_01245	25	35	34	14	16	20	18	17	19	15	23	20	19	16	18
CCNA_01246	8	11	9	7	6	8	6	6	6	5	7	7	5	7	8
CCNA_01247	3	2	2	3	2	3	2	2	2	3	4	4	3	3	4
CCNA_01248	35	18	14	54	46	35	36	30	34	41	35	34	40	42	35
CCNA_01249	3	1	2	9	6	6	3	6	4	5	3	2	4	5	5
CCNA_01250	4	2	2	8	7	9	3	4	4	5	4	4	5	4	4
CCNA_01251	3	2	2	8	8	8	3	6	4	4	4	4	4	4	5
CCNA_01252	25	21	24	30	24	26	20	22	19	28	20	24	24	28	24
CCNA_01253	39	34	43	33	33	45	29	24	26	26	23	28	32	28	27
CCNA_01254	32	43	50	28	38	40	30	26	29	26	28	20	25	24	22
CCNA_01255	13	15	20	62	39	45	17	42	29	16	21	27	14	25	27
CCNA_01256	0	0	0	3	2	2	2	2	2	1	1	1	3	3	2
CCNA_01257	0	0	0	5	4	3	3	3	3	2	2	3	3	2	2
CCNA_01258	6	3	2	26	20	12	15	12	16	13	10	9	15	14	13
CCNA_01259	224	77	80	199	106	117	141	161	141	223	151	218	218	241	176
CCNA_01260	8	8	5	10	6	4	4	6	7	8	7	8	7	6	6
CCNA_01261	26	24	20	13	17	21	14	14	14	13	14	15	14	17	16
CCNA_01262	18	21	18	9	14	18	9	16	12	11	11	10	12	12	11
CCNA_01263	7	13	19	2	3	4	2	4	3	4	4	4	4	4	4
CCNA_01264	0	0	0	1	1	1	2	3	3	3	2	3	2	2	2
CCNA_01265	2	1	2	11	6	5	8	6	9	3	4	5	4	5	5
CCNA_01266	8	14	10	24	20	17	18	17	22	23	20	11	18	15	12
CCNA_01267	14	15	13	45	29	23	31	21	37	37	34	28	41	21	24
CCNA_01268	14	11	7	50	27	20	45	19	42	38	33	38	44	21	39
CCNA_01269	0	0	0	4	2	2	2	0	2	2	1	2	1	1	1
CCNA_01270	0	0	0	2	1	1	2	0	2	1	0	2	1	1	2
CCNA_01271	6	8	5	21	30	22	19	19	25	15	25	14	19	14	16
CCNA_01272	9	4	8	4	4	6	4	3	3	4	3	3	5	3	3
CCNA_01273	25	17	19	18	17	21	13	28	13	15	19	14	21	22	17
CCNA_01274	2	1	1	10	6	4	6	3	5	4	4	5	5	6	7
CCNA_01275	20	23	18	31	35	28	22	13	24	18	18	20	28	15	24
CCNA_01276	8	10	9	18	18	11	9	4	12	10	15	9	5	6	10
CCNA_01277	17	10	10	37	24	26	19	15	22	29	18	24	30	32	27
CCNA_01278	50	26	33	25	13	14	43	100	48	100	106	87	63	85	53
CCNA_01279	8	6	8	17	16	12	13	18	10	16	11	11	13	14	10
CCNA_01280	2	2	1	19	10	8	16	30	16	29	26	32	20	12	12
CCNA_01281	2	2	2	15	13	9	9	10	10	11	10	11	9	8	9
CCNA_01282	1	1	0	2	1	2	2	2	2	2	2	2	3	2	2
CCNA_01283	0	1	0	1	1	1	1	1	1	1	0	1	1	1	1
CCNA_01284	2	2	2	2	1	1	0	2	1	3	2	2	2	2	2
CCNA_01285	15	10	9	25	14	13	15	12	14	20	18	20	18	24	20
CCNA_01286	13	7	10	35	25	19	74	24	35	20	17	18	34	20	28
CCNA_01287	6	4	3	11	7	6	11	6	9	11	9	11	10	15	12
CCNA_01288	12	7	10	13	12	13	12	13	11	9	9	10	12	11	10
CCNA_01289	6	4	6	7	6	4	3	3	4	7	5	5	3	5	8
CCNA_01290	2	2	1	4	3	3	3	3	3	5	2	4	7	7	4
CCNA_01291	0	0	0	2	1	1	1	2	1	2	1	1	3	2	1
CCNA_01292	2	4	2	4	3	3	3	3	3	5	2	3	4	5	4
CCNA_01293	0	0	0	0	0	0	0	0	0	0	0	0	0	0	0
CCNA_01294	0	0	0	1	1	1	2	3	3	3	2	3	2	2	2
CCNA_01295	37	35	38	23	24	31	24	25	24	20	27	22	22	32	26
CCNA_01296	51	48	34	152	147	141	105	85	81	66	55	55	66	56	63
CCNA_01297	16	18	17	12	14	13	11	11	12	11	18	14	11	10	12
CCNA_01299	12	11	11	16	12	12	14	15	14	12	15	17	14	22	15
CCNA_01300	14	15	13	12	10	9	11	17	11	16	10	12	18	18	12
CCNA_01301	10	10	11	10	8	8	5	10	7	10	8	7	12	13	10
CCNA_01302	7	4	6	2	2	3	5	18	6	20	15	13	16	11	6
CCNA_01303	34	14	19	41	16	17	24	18	16	34	26	27	24	26	28
CCNA_01306	308	446	472	279	408	391	357	332	298	231	305	235	322	311	266
CCNA_01307	128	188	278	174	206	242	171	143	159	107	169	148	204	142	137
CCNA_01326	242	298	301	211	257	267	274	193	229	180	244	206	212	208	228
CCNA_01327	173	136	171	324	310	334	230	214	234	190	187	161	233	189	224
CCNA_01331	0	0	0	0	0	0	0	0	0	0	0	0	0	0	0
CCNA_01332	209	338	449	136	181	241	178	213	166	178	244	178	143	192	179
CCNA_01333	2	0	1	1	2	2	2	3	2	2	1	1	2	2	0
CCNA_01334	6	4	5	29	19	13	13	12	14	13	9	8	12	13	9
CCNA_01335	5	2	3	21	13	13	13	8	11	8	5	5	11	10	8
CCNA_01336	0	1	2	1	1	1	0	0	0	0	1	1	1	0	1
CCNA_01337	1	1	1	6	5	3	4	5	5	5	4	4	6	5	4
CCNA_01338	9	5	7	12	9	10	7	12	9	14	10	12	13	9	11
CCNA_01339	2	2	1	2	2	2	2	2	3	4	3	3	4	2	2
CCNA_01340	13	10	11	9	9	9	8	10	9	10	8	9	12	11	8
CCNA_01341	27	9	12	20	10	12	22	19	25	18	13	16	19	31	25
CCNA_01342	9	7	9	9	7	10	5	10	5	6	5	5	8	8	6
CCNA_01343	18	12	15	12	11	14	10	13	11	11	12	10	12	16	11
CCNA_01344	24	12	22	15	10	22	13	20	10	10	11	9	11	15	12
CCNA_01345	7	3	6	6	4	4	4	5	4	6	4	5	6	6	8
CCNA_01346	29	28	36	21	22	26	15	15	14	18	25	20	15	14	13
CCNA_01347	60	55	54	53	42	52	32	35	39	27	46	41	52	38	45
CCNA_01348	4	5	4	3	3	4	3	3	3	5	5	4	4	4	4
CCNA_01349	11	8	10	12	11	10	16	16	11	12	9	9	10	12	9
CCNA_01350	0	0	0	0	1	1	2	2	2	1	0	1	1	1	1
CCNA_01351	71	42	44	43	22	34	22	21	22	30	25	21	26	24	25
CCNA_01352	81	34	36	41	21	25	30	20	16	30	19	21	22	21	21
CCNA_01353	150	54	48	57	13	24	36	14	9	26	9	7	12	8	5
CCNA_01354	13	14	10	11	13	11	12	15	14	10	13	11	17	19	17
CCNA_01355	10	9	7	16	14	12	15	15	15	13	14	16	14	13	15
CCNA_01356	3	3	2	3	4	4	4	5	4	4	6	4	4	4	4
CCNA_01357	2	2	2	2	3	2	2	3	3	2	3	3	2	4	3
CCNA_01358	4	3	3	5	6	6	4	7	6	5	6	7	5	6	7
CCNA_01359	3	2	3	4	4	4	3	3	3	3	2	3	3	4	4
CCNA_01360	4	2	2	4	3	4	4	4	5	4	4	4	4	6	5
CCNA_01361	35	16	14	19	10	10	18	12	8	15	9	9	9	9	9
CCNA_01362	19	7	7	12	6	6	8	6	3	8	4	6	7	6	5
CCNA_01363	19	9	7	12	5	5	6	5	4	8	4	3	5	4	3
CCNA_01364	21	14	22	9	10	12	8	8	8	10	7	8	7	8	6
CCNA_01365	46	38	60	6	2	9	4	17	5	82	74	46	64	74	37
CCNA_01366	8	4	7	6	4	4	4	5	4	8	4	7	8	11	7
CCNA_01367	17	14	19	13	12	13	9	8	9	11	12	13	11	11	11
CCNA_01368	73	26	30	46	34	27	35	26	44	62	60	104	98	63	88
CCNA_01369	86	26	28	29	27	25	34	31	38	53	38	41	42	48	48
CCNA_01370	3	1	1	0	1	1	2	1	1	6	3	1	2	1	1
CCNA_01371	53	31	33	52	48	50	44	24	46	23	26	30	26	25	27
CCNA_01372	20	30	28	40	48	34	45	17	44	22	22	22	21	26	29
CCNA_01373	13	8	10	10	8	13	9	6	5	7	6	7	9	8	7
CCNA_01374	6	8	11	4	6	6	2	4	4	5	3	3	5	4	4
CCNA_01375	98	57	64	60	45	50	95	51	42	49	43	52	81	50	50
CCNA_01376	22	10	17	15	9	12	15	7	12	13	16	20	15	11	18
CCNA_01377	32	25	24	40	27	37	30	26	19	24	30	27	25	30	28
CCNA_01378	90	79	87	96	110	114	68	62	103	64	75	119	156	52	96
CCNA_01379	64	40	53	68	49	62	45	31	45	38	41	48	48	40	52
CCNA_01380	42	31	36	135	104	94	118	70	83	54	53	54	66	68	74
CCNA_01381	89	98	92	72	81	80	81	71	70	63	69	69	82	68	78
CCNA_01382	15	6	8	11	8	7	11	11	10	17	11	15	23	22	14
CCNA_01383	42	14	15	42	19	22	29	18	20	30	28	26	34	38	29
CCNA_01384	5	2	1	12	6	4	5	5	7	10	6	8	14	12	8
CCNA_01385	14	10	12	14	11	13	10	9	11	8	10	10	14	10	16
CCNA_01386	192	147	139	61	24	31	47	34	18	39	29	26	30	30	28
CCNA_01387	13	14	17	8	10	12	6	11	6	9	8	6	6	8	8
CCNA_01388	11	7	8	14	9	9	8	8	7	10	8	9	14	13	12
CCNA_01389	3	2	3	2	2	2	1	2	2	2	2	2	3	3	2
CCNA_01390	8	6	6	7	5	7	5	4	6	8	6	7	6	9	7
CCNA_01391	4	4	4	5	5	4	5	9	8	8	6	5	4	8	6
CCNA_01392	6	3	4	5	6	6	4	4	4	6	4	5	4	5	5
CCNA_01393	30	27	21	40	32	34	29	18	33	40	39	46	40	33	42
CCNA_01394	8	8	6	6	6	5	4	6	5	5	5	6	7	6	4
CCNA_01395	53	47	48	73	58	49	56	40	59	58	54	58	54	58	70
CCNA_01396	18	11	14	27	18	19	13	22	16	23	16	18	27	33	17
CCNA_01397	11	12	11	16	16	12	13	16	14	15	10	13	21	15	10
CCNA_01398	9	10	9	12	10	9	13	10	10	12	10	9	12	12	12
CCNA_01400	185	546	162	151	521	1226	106	19	48	34	50	46	44	30	72
CCNA_01401	0	0	0	0	1	1	0	0	0	0	1	0	0	0	0
CCNA_01402	0	0	0	0	0	0	0	0	0	0	0	0	0	0	0
CCNA_01403	77	71	70	53	66	75	71	36	60	47	62	57	62	59	66
CCNA_01404	49	59	52	45	62	56	54	42	54	39	55	49	46	49	57
CCNA_01405	144	176	159	128	127	118	160	212	127	165	193	146	118	185	127
CCNA_01406	137	162	100	120	152	124	133	100	119	133	188	226	190	195	205
CCNA_01407	7	4	7	6	4	5	3	3	2	4	3	3	4	6	4
CCNA_01408	4	2	4	16	6	8	4	6	10	6	8	12	13	8	11
CCNA_01409	17	14	13	52	24	19	23	18	45	29	42	57	44	41	54
CCNA_01410	6	4	5	7	4	3	4	3	8	18	10	13	10	7	8
CCNA_01411	2	1	2	2	1	2	0	1	1	3	2	1	2	2	2
CCNA_01412	22	42	56	21	18	16	17	18	19	20	18	23	22	19	21
CCNA_01413	13	36	41	19	20	21	23	19	22	22	18	21	20	17	19
CCNA_01414	9	34	33	13	14	14	14	12	14	12	13	12	8	10	12
CCNA_01415	38	56	54	41	37	43	30	18	31	34	36	48	44	39	45
CCNA_01416	15	14	14	14	14	16	15	12	15	15	14	15	19	14	18
CCNA_01417	93	84	99	237	86	99	154	81	313	262	431	455	240	254	409
CCNA_01418	69	57	51	49	42	49	35	15	25	20	34	12	24	32	43
CCNA_01419	72	120	72	65	154	163	82	28	79	46	70	83	49	42	93
CCNA_01420	102	98	87	89	118	105	100	90	78	66	81	54	57	82	76
CCNA_01421	93	80	91	96	108	125	80	144	93	149	141	116	165	120	101
CCNA_01422	91	70	84	70	78	85	66	125	69	136	114	88	91	101	66
CCNA_01423	32	34	36	47	50	50	39	64	44	67	58	51	53	45	37
CCNA_01424	17	18	23	6	5	8	8	28	15	37	41	31	20	23	18
CCNA_01425	27	10	14	59	34	21	40	52	49	179	55	49	64	89	42
CCNA_01426	16	8	8	2	1	3	6	6	5	28	21	12	18	31	17
CCNA_01427	138	80	94	64	67	79	118	119	79	78	68	55	73	105	74
CCNA_01428	0	0	0	0	0	0	0	0	0	0	0	0	0	0	0
CCNA_01429	90	110	116	72	86	89	69	62	62	68	67	66	86	73	71
CCNA_01430	56	64	62	57	54	56	44	37	51	41	52	55	47	50	58
CCNA_01431	32	29	31	34	27	30	31	31	30	24	23	23	35	38	31
CCNA_01432	42	39	45	42	43	45	37	34	36	35	30	28	39	38	34
CCNA_01433	128	105	115	144	133	171	67	86	97	84	111	151	195	96	99
CCNA_01434	37	24	22	20	21	24	18	15	16	23	21	18	31	20	19
CCNA_01435	31	27	24	20	17	18	26	19	17	22	24	27	26	29	28
CCNA_01436	6	3	10	1	2	2	1	3	1	5	2	2	4	2	2
CCNA_01437	17	10	15	14	11	12	13	13	11	11	23	14	11	11	13
CCNA_01438	48	28	30	35	23	27	30	29	28	27	31	29	35	31	32
CCNA_01439	7	6	7	7	6	6	5	5	5	6	6	6	6	6	7
CCNA_01441	222	314	388	170	262	404	205	202	232	176	263	204	202	225	202
CCNA_01442	15	16	21	14	18	22	23	16	23	13	23	42	23	20	34
CCNA_01443	34	11	15	23	14	16	46	34	31	30	19	17	27	25	22
CCNA_01444	19	18	13	73	46	44	46	33	52	47	48	57	42	37	50
CCNA_01445	23	16	15	32	21	28	22	28	19	20	20	22	26	27	22
CCNA_01446	62	21	26	49	51	54	48	53	49	47	44	35	45	56	42
CCNA_01447	76	32	36	76	81	85	61	63	72	55	64	57	66	65	70
CCNA_01448	67	37	37	36	40	47	31	49	36	50	40	29	50	53	38
CCNA_01449	26	19	19	12	16	15	14	16	16	20	15	11	14	19	13
CCNA_01450	3	2	2	17	16	13	15	15	11	8	7	6	7	8	8
CCNA_01451	26	10	15	47	27	23	34	34	22	91	40	43	57	45	31
CCNA_01452	23	15	13	42	20	23	24	19	18	28	27	33	31	42	33
CCNA_01453	190	167	103	128	124	118	225	144	166	132	179	148	156	144	163
CCNA_01454	7	3	6	3	4	5	0	2	2	4	2	1	4	7	3
CCNA_01455	26	18	33	13	11	16	1	4	5	17	10	7	14	27	7
CCNA_01456	0	0	0	0	0	0	0	0	0	0	0	0	0	1	0
CCNA_01457	28	6	15	7	5	10	0	0	0	12	6	3	16	17	4
CCNA_01458	62	18	30	30	18	17	4	13	2	26	12	9	44	34	12
CCNA_01459	7	3	7	3	2	3	0	0	0	4	2	2	5	6	2
CCNA_01460	5	3	4	8	3	4	3	7	2	5	4	2	4	6	4
CCNA_01461	2	3	2	2	1	2	0	3	2	4	3	2	2	3	2
CCNA_01462	4	2	3	4	3	3	2	3	3	6	4	7	8	10	7
CCNA_01463	21	8	13	16	7	11	8	10	8	18	15	27	26	18	19
CCNA_01464	25	20	8	23	7	11	14	12	23	26	25	30	20	25	23
CCNA_01465	4	4	4	2	1	2	4	14	13	37	31	38	20	13	15
CCNA_01466	3	1	4	0	0	0	0	0	0	70	28	40	30	12	26
CCNA_01467	33	4	32	0	0	0	0	0	0	499	107	142	164	63	98
CCNA_01468	37	4	46	0	0	0	5	2	6	0	0	0	35	22	38
CCNA_01469	28	16	40	0	0	0	0	0	0	0	0	0	26	17	44
CCNA_01470	39	3	44	0	0	0	4	1	8	2	0	1	15	10	19
CCNA_01471	18	6	21	24	9	2	1	1	3	0	0	0	5	3	8
CCNA_01472	22	3	28	0	0	0	0	0	1	1	0	0	1	1	2
CCNA_01473	16	2	22	0	0	0	0	0	0	0	0	0	0	0	1
CCNA_01474	46	6	55	0	0	0	2	1	2	0	0	0	1	4	2
CCNA_01475	40	8	21	6	0	3	0	2	2	432	72	138	109	31	97
CCNA_01476	27	3	33	0	0	0	0	0	0	488	122	171	141	53	106
CCNA_01477	4	1	4	0	0	0	0	2	3	310	47	97	67	19	27
CCNA_01478	9	10	11	9	10	9	8	10	9	8	9	9	13	12	8
CCNA_01479	8	7	6	25	25	18	23	18	22	14	13	15	14	13	18
CCNA_01480	40	32	18	230	263	152	244	107	204	85	111	92	93	91	120
CCNA_01481	4	4	4	32	35	21	24	17	24	14	13	10	12	14	16
CCNA_01482	0	0	0	0	0	0	0	0	0	0	0	0	0	0	0
CCNA_01483	4	4	3	1	4	7	3	4	4	2	2	2	1	2	3
CCNA_01484	2	4	5	4	5	9	7	6	4	4	2	3	4	4	4
CCNA_01485	4	3	4	5	5	6	6	3	6	7	8	8	6	6	8
CCNA_01486	7	6	6	5	5	5	5	6	6	6	6	7	7	7	7
CCNA_01487	14	8	8	20	13	15	12	15	15	18	14	15	15	19	16
CCNA_01488	16	13	14	10	9	9	13	21	11	14	11	9	14	19	13
CCNA_01489	14	11	11	9	10	11	12	10	12	14	15	13	15	13	14
CCNA_01490	15	24	25	8	13	16	10	8	10	10	11	10	9	9	12
CCNA_01491	10	9	8	35	16	13	15	10	30	21	18	21	23	14	26
CCNA_01492	15	9	8	76	26	24	31	17	61	28	52	74	39	35	70
CCNA_01493	10	6	4	8	15	12	10	5	14	5	10	10	6	6	13
CCNA_01494	13	11	6	14	7	6	6	6	7	9	9	8	7	10	9
CCNA_01495	4	4	4	3	3	2	2	3	2	3	3	2	3	4	2
CCNA_01496	24	26	21	17	16	18	15	17	25	14	22	23	21	18	22
CCNA_01497	22	21	25	19	20	22	15	14	21	14	17	17	16	16	15
CCNA_01498	2	2	2	2	2	2	1	2	2	3	2	2	4	4	2
CCNA_01499	1	1	1	3	2	2	1	1	1	4	3	3	3	2	2
CCNA_01500	19	15	15	18	19	18	22	22	17	20	14	14	16	17	17
CCNA_01501	0	0	0	0	1	0	0	0	0	0	0	0	0	0	0
CCNA_01502	9	11	10	10	16	12	14	9	14	8	10	12	11	9	14
CCNA_01503	0	0	0	0	0	0	0	0	0	0	0	0	0	0	0
CCNA_01504	4	3	4	7	6	6	5	6	6	4	3	4	4	5	4
CCNA_01505	145	75	126	109	67	105	103	167	62	55	40	29	65	76	43
CCNA_01506	19	21	25	11	13	11	12	13	11	15	11	8	13	14	11
CCNA_01507	3	5	3	6	5	4	5	3	4	2	3	4	3	3	3
CCNA_01508	19	17	19	29	22	20	24	15	18	19	19	22	21	20	23
CCNA_01509	30	23	26	18	20	19	17	18	17	21	21	22	29	24	21
CCNA_01510	1	1	1	1	2	1	1	1	1	2	2	2	2	3	2
CCNA_01511	4	3	3	7	3	4	5	6	5	7	5	6	9	12	6
CCNA_01512	4	3	3	13	6	5	9	6	8	9	7	7	11	15	9
CCNA_01513	0	0	0	0	0	1	0	1	1	0	0	0	1	0	1
CCNA_01514	0	1	1	0	0	1	0	1	0	1	0	0	1	1	1
CCNA_01515	1	1	1	1	1	1	1	1	1	1	1	1	1	2	1
CCNA_01516	16	8	33	4	4	8	5	5	7	5	10	6	6	8	6
CCNA_01517	6	4	6	7	8	8	5	2	6	4	4	5	5	6	6
CCNA_01518	26	22	20	31	30	31	22	10	22	13	18	23	19	18	23
CCNA_01519	24	9	14	17	16	5	17	8	48	361	77	148	141	50	85
CCNA_01520	23	12	18	0	0	0	18	11	60	0	0	0	97	32	49
CCNA_01521	56	23	31	33	39	38	44	34	29	19	32	34	51	45	35
CCNA_01522	32	24	24	23	22	20	25	18	21	26	21	49	46	26	30
CCNA_01523	4	3	5	0	0	0	8	18	46	152	38	80	54	15	39
CCNA_01524	0	0	0	5	4	2	17	32	26	23	14	25	10	7	8
CCNA_01526	72	54	85	28	22	24	38	151	65	145	106	107	86	115	62
CCNA_01527	95	78	73	20	24	40	221	1606	548	1547	1802	2265	854	298	399
CCNA_01528	257	138	279	18	11	40	7	60	20	255	289	329	247	232	165
CCNA_01529	59	47	72	4	3	10	3	6	2	67	71	40	52	58	34
CCNA_01530	7	2	4	11	7	3	119	222	201	101	66	118	74	49	49
CCNA_01531	31	14	20	93	93	62	136	144	153	82	71	114	77	67	74
CCNA_01532	50	29	44	6	5	8	14	61	24	67	65	50	61	69	34
CCNA_01533	20	21	21	28	23	26	16	17	22	21	23	22	24	22	24
CCNA_01534	74	74	80	147	73	98	70	69	84	72	75	136	91	96	111
CCNA_01535	73	89	72	163	259	219	161	51	122	53	82	67	68	99	137
CCNA_01536	132	67	71	148	88	104	83	69	85	119	82	131	122	162	153
CCNA_01537	5	4	5	11	7	6	8	7	6	6	4	3	6	7	6
CCNA_01538	80	119	106	68	71	73	55	42	65	46	65	68	65	58	74
CCNA_01539	6	4	4	6	4	5	5	2	5	4	4	6	4	6	5
CCNA_01540	1	1	0	1	1	1	2	1	0	0	0	0	1	1	1
CCNA_01541	1	2	2	2	2	2	1	2	1	3	2	2	2	4	2
CCNA_01542	1	1	0	18	16	10	19	9	16	6	7	8	6	7	11
CCNA_01543	8	6	8	5	6	9	5	3	4	3	6	5	6	4	8
CCNA_01544	4	4	2	2	1	3	3	2	2	2	2	2	2	2	3
CCNA_01545	12	14	16	10	14	16	10	10	11	10	12	18	19	12	14
CCNA_01546	26	20	50	9	7	12	6	19	5	16	8	5	16	24	5
CCNA_01547	23	32	30	19	23	26	20	10	18	13	21	21	21	16	24
CCNA_01548	22	36	31	16	21	16	21	17	14	13	12	12	24	21	19
CCNA_01549	66	34	38	62	126	95	59	43	82	8	26	30	22	27	50
CCNA_01550	15	4	4	68	139	107	98	29	124	6	27	35	30	22	82
CCNA_01551	12	6	10	31	7	12	20	9	4	16	5	4	6	10	7
CCNA_01552	33	33	31	36	26	33	21	28	22	32	30	27	34	41	31
CCNA_01553	25	26	27	14	16	15	14	19	10	20	13	10	19	27	16
CCNA_01554	2	2	2	2	2	2	1	2	2	2	1	2	2	2	2
CCNA_01555	1	0	0	3	2	2	2	3	2	2	2	4	4	2	3
CCNA_01556	27	23	17	47	48	39	59	36	50	32	49	50	48	38	51
CCNA_01557	4	2	3	8	6	5	6	6	6	5	8	10	9	7	9
CCNA_01558	18	15	15	23	20	13	24	20	18	24	16	20	20	20	16
CCNA_01559	6	5	6	8	9	7	8	10	9	12	8	10	9	9	8
CCNA_01560	85	22	20	75	140	136	90	57	92	56	99	81	86	65	99
CCNA_01561	89	30	33	95	164	93	155	93	120	66	97	52	100	96	80
CCNA_01562	184	49	46	252	381	264	350	192	295	169	218	154	205	192	223
CCNA_01563	209	73	54	321	454	320	492	261	370	214	260	255	336	231	295
CCNA_01564	0	0	0	0	0	0	1	0	1	0	0	0	0	0	0
CCNA_01565	6	6	8	5	6	6	2	3	4	2	2	2	3	2	3
CCNA_01566	3	4	4	6	5	5	3	2	4	3	3	4	8	6	6
CCNA_01567	4	2	2	12	12	10	12	6	12	6	7	10	8	8	14
CCNA_01568	19	8	10	30	26	18	28	23	30	29	25	26	24	30	31
CCNA_01569	1	1	0	1	1	2	2	2	2	2	2	2	1	1	2
CCNA_01570	1	1	1	1	1	1	0	1	1	1	1	1	2	2	1
CCNA_01571	7	7	6	2	5	6	4	4	4	3	5	3	3	3	3
CCNA_01572	2	2	1	1	3	3	2	3	2	1	1	2	2	2	2
CCNA_01573	1	0	2	1	1	1	0	0	0	1	2	1	0	0	0
CCNA_01574	10	8	7	3	7	7	4	4	4	4	5	6	4	4	6
CCNA_01575	26	17	29	44	26	33	19	17	23	23	18	31	26	25	28
CCNA_01576	7	3	4	4	4	4	4	6	6	5	6	5	5	6	4
CCNA_01577	2	2	2	2	2	3	2	4	3	2	2	2	2	4	2
CCNA_01578	19	7	13	29	19	20	28	9	21	26	25	33	26	27	31
CCNA_01579	15	20	20	17	15	18	10	7	14	10	15	13	11	10	13
CCNA_01580	83	113	69	72	81	60	70	49	52	82	59	55	85	83	62
CCNA_01581	30	34	43	34	32	47	17	17	19	22	25	18	20	20	16
CCNA_01582	1	1	1	1	1	1	1	0	1	2	1	1	2	0	1
CCNA_01583	62	61	52	31	32	35	54	39	41	36	44	42	37	33	55
CCNA_01584	14	18	20	10	12	15	11	7	10	8	11	10	10	9	11
CCNA_01585	3	4	4	1	2	2	1	1	1	1	1	1	5	4	9
CCNA_01586	0	1	1	0	0	0	0	0	0	0	0	0	0	0	0
CCNA_01587	2	1	3	1	1	1	0	0	0	1	0	1	0	0	1
CCNA_01588	3	3	4	1	1	1	1	2	1	1	1	2	2	3	3
CCNA_01589	19	40	34	4	2	3	0	0	0	5	3	2	4	4	5
CCNA_01590	3	3	3	17	14	11	12	8	12	6	6	7	7	7	10
CCNA_01591	3	4	3	10	13	12	9	8	12	7	10	8	6	7	9
CCNA_01592	99	37	51	46	49	41	61	52	66	66	59	48	61	55	55
CCNA_01593	18	23	25	21	22	23	21	16	21	14	17	18	17	18	23
CCNA_01594	48	58	48	28	39	32	43	23	29	21	31	32	43	36	38
CCNA_01595	2	1	1	4	3	5	2	6	4	1	1	1	2	4	2
CCNA_01596	10	8	11	27	27	18	28	39	24	17	12	12	17	20	15
CCNA_01597	11	14	16	10	12	15	10	8	9	10	9	8	12	7	5
CCNA_01598	2	1	2	6	6	5	5	4	4	3	4	4	5	5	4
CCNA_01599	9	7	7	14	9	13	14	8	9	11	8	12	9	11	10
CCNA_01600	4	5	3	6	6	5	6	5	7	6	6	7	7	6	7
CCNA_01601	164	183	66	100	49	43	66	13	41	29	40	21	46	47	100
CCNA_01602	30	14	15	32	37	30	29	28	29	27	26	19	23	26	27
CCNA_01603	124	162	151	90	109	135	104	50	100	70	106	110	99	77	140
CCNA_01604	5	2	3	3	3	5	4	2	3	5	3	3	4	4	4
CCNA_01605	6	5	6	7	5	6	4	6	5	4	6	7	7	10	7
CCNA_01606	2	1	1	3	1	2	1	2	1	2	1	1	1	2	1
CCNA_01607	15	13	14	11	15	18	9	12	11	10	11	11	13	12	10
CCNA_01608	1	1	2	2	1	1	2	0	1	1	2	2	2	1	1
CCNA_01609	3	2	2	2	2	2	2	2	3	4	4	4	3	3	4
CCNA_01610	0	0	0	135	122	110	122	139	98	130	108	105	126	154	121
CCNA_01611	7	3	3	6	7	10	4	10	7	7	6	4	7	7	6
CCNA_01612	76	64	54	66	69	61	72	33	52	34	50	42	45	45	56
CCNA_01613	48	69	49	71	81	59	80	42	71	47	56	46	54	44	62
CCNA_01614	8	17	7	12	14	9	13	14	16	7	12	12	8	12	12
CCNA_01615	11	15	13	12	16	12	11	18	11	11	11	6	11	12	10
CCNA_01616	22	22	21	26	32	31	22	36	29	17	24	22	23	25	24
CCNA_01617	5	4	4	6	5	7	6	7	5	3	3	4	4	4	4
CCNA_01618	6	8	4	17	15	10	18	14	15	8	9	8	18	9	9
CCNA_01619	15	11	12	30	29	23	35	24	23	17	18	15	17	22	20
CCNA_01620	7	4	5	4	3	4	2	4	2	4	4	4	3	3	2
CCNA_01621	322	346	383	228	240	261	293	213	188	231	247	196	221	254	243
CCNA_01622	22	28	31	21	20	20	21	28	21	23	25	23	25	28	22
CCNA_01623	10	11	14	23	18	33	20	16	16	10	12	19	17	16	16
CCNA_01624	102	77	88	162	159	168	160	108	161	72	85	118	95	86	146
CCNA_01625	9	5	4	11	11	11	7	12	8	16	8	9	12	17	9
CCNA_01626	40	25	28	33	26	30	23	22	22	22	21	28	34	28	29
CCNA_01627	15	12	18	14	15	17	14	13	12	12	15	12	15	16	12
CCNA_01628	4	6	8	9	6	8	5	7	5	6	8	6	3	8	8
CCNA_01629	46	77	46	50	47	50	44	45	53	39	50	44	50	41	44
CCNA_01630	15	18	17	24	23	33	14	14	19	12	14	15	11	12	15
CCNA_01631	3	3	4	6	6	7	6	3	6	6	7	10	18	6	8
CCNA_01632	21	15	15	20	12	15	17	11	12	16	15	20	15	17	21
CCNA_01633	53	64	73	29	39	42	33	43	25	33	31	25	29	40	29
CCNA_01634	32	32	40	21	22	32	18	22	16	20	18	16	21	25	18
CCNA_01635	9	12	10	5	8	6	6	8	5	6	5	4	4	8	4
CCNA_01636	24	25	19	24	18	20	21	18	21	19	24	27	18	24	32
CCNA_01637	30	24	25	56	53	49	51	51	45	35	38	36	41	43	44
CCNA_01638	17	12	15	29	28	26	23	34	23	20	18	14	20	23	19
CCNA_01639	9	3	6	6	6	6	6	5	6	12	8	15	18	16	12
CCNA_01640	7	2	3	5	3	4	4	3	5	7	4	5	6	6	5
CCNA_01641	6	2	4	4	4	3	4	3	6	6	4	4	3	7	6
CCNA_01642	26	6	13	9	9	8	9	7	9	12	7	7	9	12	10
CCNA_01643	26	24	18	38	25	24	24	27	21	44	34	41	42	43	28
CCNA_01644	4	4	4	2	2	1	29	76	43	65	73	105	43	23	22
CCNA_01645	12	13	11	20	19	20	19	14	17	12	18	18	14	13	19
CCNA_01646	4	13	7	12	18	14	15	5	14	5	10	10	9	6	12
CCNA_01647	4	4	4	7	9	6	8	3	9	2	4	6	4	4	8
CCNA_01648	10	9	7	9	13	11	13	8	11	7	7	6	8	7	8
CCNA_01649	9	10	9	9	9	10	10	9	9	8	8	7	7	9	8
CCNA_01650	9	6	8	10	10	9	6	2	9	9	9	12	8	9	14
CCNA_01651	25	26	24	83	87	63	90	55	68	40	48	45	45	43	61
CCNA_01652	93	59	55	131	140	97	143	127	115	129	101	93	127	123	109
CCNA_01653	61	38	44	32	35	36	41	41	37	34	32	27	33	39	36
CCNA_01654	24	18	24	21	23	28	25	16	24	18	17	18	17	19	26
CCNA_01655	91	139	125	52	78	113	54	36	54	62	73	61	48	54	64
CCNA_01656	13	18	15	14	13	15	11	8	10	11	13	12	12	12	13
CCNA_01657	7	6	4	10	7	4	11	7	8	15	10	12	14	15	11
CCNA_01658	17	26	25	10	14	17	10	8	10	9	10	8	9	10	9
CCNA_01659	27	34	36	14	21	26	18	16	16	13	19	16	18	17	19
CCNA_01660	32	8	18	11	6	13	11	27	12	15	8	7	14	17	10
CCNA_01661	2	3	1	3	2	1	2	3	3	3	0	2	4	6	3
CCNA_01662	7	6	8	2	2	2	0	4	1	4	4	2	3	4	2
CCNA_01663	0	0	0	0	0	0	0	0	0	0	0	0	0	0	0
CCNA_01664	0	0	0	0	0	0	0	0	0	0	0	0	0	0	0
CCNA_01665	10	7	8	10	8	11	7	8	7	7	7	9	8	7	10
CCNA_01666	4	5	4	5	6	6	5	6	5	5	4	4	6	4	5
CCNA_01667	8	12	9	8	9	8	9	10	6	7	9	5	10	8	8
CCNA_01668	17	4	4	22	96	62	38	24	56	5	11	12	10	10	23
CCNA_01669	23	5	7	50	114	107	51	30	62	5	19	20	21	18	34
CCNA_01670	24	6	7	44	106	87	54	41	62	9	21	22	20	25	35
CCNA_01671	6	3	4	7	11	11	6	20	15	13	21	19	10	8	9
CCNA_01672	8	21	8	10	14	34	5	4	5	7	5	4	6	5	5
CCNA_01673	16	51	14	18	29	62	16	10	10	10	9	7	14	13	12
CCNA_01674	18	63	28	13	22	46	8	10	8	11	7	7	12	14	9
CCNA_01675	20	15	20	24	19	23	18	20	16	17	16	14	17	17	17
CCNA_01676	14	11	13	11	12	11	9	19	11	13	10	8	12	12	9
CCNA_01677	15	19	19	26	14	14	20	16	17	14	19	30	18	16	28
CCNA_01678	15	32	24	33	17	22	20	14	19	18	17	19	23	16	18
CCNA_01679	11	26	21	19	14	18	12	13	14	11	10	12	12	11	14
CCNA_01680	8	20	17	12	11	16	8	11	9	10	7	8	12	9	9
CCNA_01681	6	10	11	4	5	7	4	6	6	3	4	3	4	4	5
CCNA_01682	4	6	5	5	6	5	8	8	7	6	5	6	4	5	4
CCNA_01683	2	1	1	1	1	1	1	1	1	1	0	1	1	1	1
CCNA_01684	61	148	140	66	36	44	67	27	51	61	101	170	81	89	124
CCNA_01685	40	50	44	92	39	49	94	54	55	59	68	69	49	58	46
CCNA_01686	14	12	16	27	24	20	18	24	21	23	19	18	33	25	21
CCNA_01687	27	27	29	25	25	25	20	29	25	28	23	15	26	28	22
CCNA_01688	13	13	12	17	17	14	14	18	14	14	13	12	12	18	13
CCNA_01689	62	90	99	53	73	73	75	66	68	50	70	58	58	55	59
CCNA_01690	30	61	77	27	43	40	36	64	42	36	30	29	36	35	26
CCNA_01691	18	35	38	18	26	32	21	44	25	19	22	20	28	30	20
CCNA_01692	49	87	84	57	62	63	64	65	65	40	63	58	56	63	63
CCNA_01693	2	2	2	3	2	2	2	2	2	2	2	2	3	4	3
CCNA_01694	0	0	0	1	1	1	1	1	0	1	0	1	1	1	1
CCNA_01695	1	0	0	1	2	1	1	1	1	2	1	1	2	1	2
CCNA_01696	2	1	2	3	2	2	2	1	1	2	2	2	3	3	2
CCNA_01697	1	1	1	2	3	2	0	1	1	2	2	3	2	2	3
CCNA_01698	7	6	5	10	11	10	7	7	12	14	10	11	10	8	11
CCNA_01699	12	8	10	11	10	8	13	12	7	12	10	9	12	20	13
CCNA_01700	17	4	5	29	13	11	16	28	16	29	34	36	60	50	31
CCNA_01701	1	1	0	4	2	1	3	5	3	15	7	8	11	12	7
CCNA_01702	0	1	1	2	2	1	2	4	2	14	5	4	8	8	5
CCNA_01703	13	14	14	12	10	7	11	14	8	23	16	8	16	22	17
CCNA_01704	15	14	11	14	14	9	19	8	14	14	17	13	13	15	20
CCNA_01705	20	6	14	26	14	14	22	30	20	34	35	38	60	71	40
CCNA_01706	23	10	12	43	20	18	25	54	24	67	45	40	82	111	40
CCNA_01707	7	4	4	14	6	9	8	16	10	33	10	11	28	27	11
CCNA_01708	31	14	16	31	23	20	31	29	28	48	28	21	39	45	32
CCNA_01709	1	1	1	1	2	1	3	1	2	2	0	1	2	2	3
CCNA_01710	1	1	1	1	1	0	1	1	1	2	2	2	2	2	2
CCNA_01711	5	3	5	5	4	4	4	7	6	8	11	10	9	10	10
CCNA_01712	4	3	4	5	6	4	5	8	5	9	6	7	11	12	9
CCNA_01713	2	1	1	16	17	12	20	13	21	11	10	11	8	11	12
CCNA_01714	8	6	4	23	38	26	33	20	32	18	19	18	18	19	20
CCNA_01715	41	27	30	36	32	34	29	41	31	34	28	31	42	41	32
CCNA_01716	20	17	15	13	17	17	18	20	15	19	24	16	20	29	20
CCNA_01717	32	16	21	32	26	31	26	26	22	30	35	22	29	52	37
CCNA_01718	11	11	8	7	11	15	7	11	10	16	11	10	12	17	14
CCNA_01719	8	10	7	11	10	12	5	6	7	10	7	6	7	12	11
CCNA_01720	0	0	0	0	0	0	0	0	0	0	0	0	0	0	0
CCNA_01721	41	22	23	38	31	42	23	19	33	39	34	40	48	42	45
CCNA_01722	11	9	10	16	11	14	6	8	11	14	14	12	11	16	16
CCNA_01723	23	11	15	18	15	12	12	8	10	11	11	9	18	12	13
CCNA_01724	80	67	71	58	56	70	63	74	57	48	52	37	62	64	52
CCNA_01725	126	82	97	93	86	100	94	107	89	82	79	64	81	99	87
CCNA_01726	26	28	38	17	18	20	14	15	12	16	16	13	15	19	15
CCNA_01727	5	5	6	7	5	6	24	36	35	27	22	28	17	12	14
CCNA_01728	15	17	18	23	16	17	15	7	22	14	21	18	17	16	24
CCNA_01729	11	11	16	12	11	13	10	10	10	9	9	8	10	7	8
CCNA_01730	54	73	63	81	98	88	104	65	86	50	62	71	74	60	80
CCNA_01731	21	21	19	16	20	17	23	15	20	12	15	13	12	14	20
CCNA_01732	14	11	11	13	15	14	15	14	15	11	12	11	10	14	16
CCNA_01733	8	8	9	9	10	14	4	6	6	7	6	5	6	6	6
CCNA_01734	6	7	5	14	12	9	12	7	11	11	8	8	12	14	10
CCNA_01735	0	0	0	0	0	0	0	0	0	0	0	0	0	0	0
CCNA_01736	14	9	7	15	11	8	11	8	11	17	12	11	17	19	13
CCNA_01737	29	31	26	19	16	21	12	7	10	15	16	13	22	30	21
CCNA_01738	132	29	48	272	479	240	274	108	292	92	82	130	120	152	203
CCNA_01740	206	198	294	286	358	311	357	133	132	149	153	98	280	142	126
CCNA_01742	52	42	41	43	42	42	40	30	29	39	36	26	32	46	38
CCNA_01743	1	1	1	1	1	1	0	0	0	0	0	0	1	0	1
CCNA_01744	4	3	2	4	4	3	2	1	3	2	3	2	2	3	3
CCNA_01745	32	28	17	44	28	28	37	16	33	27	28	34	38	27	36
CCNA_01746	20	23	21	32	35	39	32	12	38	16	31	32	24	16	42
CCNA_01747	31	36	28	76	70	51	75	29	74	31	55	50	39	40	94
CCNA_01748	30	35	25	50	51	50	63	32	54	34	38	38	38	40	47
CCNA_01750	76	83	88	147	108	121	105	62	111	69	84	112	80	78	134
CCNA_01751	17	19	24	36	35	41	28	20	27	20	22	23	18	20	23
CCNA_01752	13	16	19	24	23	26	17	15	18	14	15	11	18	14	14
CCNA_01753	10	10	14	13	18	19	17	12	13	11	10	8	16	12	11
CCNA_01754	2	2	1	2	1	1	0	0	0	0	1	0	0	1	0
CCNA_01755	11	13	11	9	8	11	8	6	6	8	6	6	10	10	7
CCNA_01756	33	15	14	13	5	4	30	10	8	10	8	6	9	12	4
CCNA_01757	12	10	12	10	7	7	6	9	8	9	8	6	7	12	10
CCNA_01758	17	10	14	13	11	14	10	14	12	12	8	6	12	15	12
CCNA_01759	86	44	63	54	45	53	48	55	48	50	39	32	56	69	47
CCNA_01760	42	46	45	49	52	45	53	45	50	38	38	34	42	44	42
CCNA_01761	20	20	23	22	24	26	25	27	24	17	19	14	18	23	20
CCNA_01762	25	20	20	33	28	26	28	30	25	18	19	18	25	28	25
CCNA_01763	50	64	47	53	61	61	50	27	52	34	51	64	56	47	76
CCNA_01764	20	23	21	27	23	33	20	16	20	17	21	23	20	18	26
CCNA_01765	11	17	11	14	14	12	11	6	10	8	11	7	8	11	12
CCNA_01766	88	52	41	113	69	64	63	34	76	103	103	114	135	94	118
CCNA_01767	50	37	46	59	20	27	42	14	87	121	149	208	154	119	183
CCNA_01768	11	14	23	3	6	6	4	4	3	13	15	9	23	21	6
CCNA_01769	12	13	15	6	9	12	9	6	8	5	9	7	8	8	8
CCNA_01771	0	0	0	0	0	0	0	0	0	0	0	0	0	0	0
CCNA_01772	2	3	2	3	3	2	1	1	1	2	1	1	2	3	2
CCNA_01773	4	4	6	1	1	2	1	1	0	6	5	3	6	8	4
CCNA_01774	8	11	10	3	7	8	5	4	7	4	7	7	7	6	8
CCNA_01775	25	29	32	24	27	31	24	15	23	15	17	20	20	18	24
CCNA_01776	49	54	56	77	62	51	61	58	52	58	48	43	66	64	51
CCNA_01777	19	19	22	21	16	18	16	22	16	17	15	13	19	22	18
CCNA_01778	8	8	7	24	29	21	23	18	24	14	17	13	17	16	17
CCNA_01779	26	20	27	10	11	11	17	18	13	43	42	16	30	50	20
CCNA_01780	17	18	22	12	14	14	20	11	13	8	10	8	13	13	10
CCNA_01781	0	0	0	0	1	1	0	0	0	0	0	0	0	0	0
CCNA_01782	14	12	14	15	12	13	15	32	15	31	27	28	26	20	19
CCNA_01783	16	9	13	11	6	11	5	6	5	6	6	6	8	8	11
CCNA_01784	39	29	26	35	28	19	36	41	34	40	39	28	28	43	32
CCNA_01785	36	27	28	49	33	26	48	51	41	41	43	36	41	51	39
CCNA_01786	9	6	7	10	8	7	8	3	6	7	9	9	7	8	10
CCNA_01787	2	2	2	2	2	2	2	2	2	3	1	2	2	3	2
CCNA_01788	6	7	8	2	3	3	4	5	4	3	2	2	2	4	3
CCNA_01789	9	6	5	8	7	9	6	5	4	7	7	7	10	9	7
CCNA_01790	112	94	110	52	68	91	72	37	46	49	64	48	60	54	55
CCNA_01791	61	77	85	71	79	88	68	65	70	53	51	47	53	59	52
CCNA_01793	6	4	6	6	4	5	5	6	3	6	3	4	6	7	3
CCNA_01794	5	3	3	4	3	3	2	1	2	3	3	3	3	5	4
CCNA_01795	236	496	342	143	184	200	210	84	173	136	208	168	137	114	221
CCNA_01796	8	21	25	3	2	5	6	2	6	4	5	2	1	3	3
CCNA_01797	125	176	185	42	51	46	91	245	122	195	200	143	106	119	80
CCNA_01798	0	0	0	0	0	0	0	0	0	0	0	0	0	0	0
CCNA_01800	286	398	330	350	223	254	304	187	249	232	250	249	239	222	329
CCNA_01801	302	355	311	258	172	204	237	229	234	212	258	194	255	209	218
CCNA_01802	418	388	394	288	179	230	260	232	255	234	238	188	239	268	286
CCNA_01803	131	168	141	134	90	97	117	88	110	107	122	120	110	129	156
CCNA_01804	195	249	226	249	140	221	214	176	190	168	192	196	205	211	236
CCNA_01805	118	167	138	126	79	98	98	68	114	87	120	112	102	102	156
CCNA_01806	38	51	52	63	33	34	33	37	38	34	47	38	47	52	55
CCNA_01807	18	15	17	26	22	24	22	24	20	19	12	16	19	27	20
CCNA_01808	3	6	3	4	4	3	4	3	3	5	3	3	4	4	3
CCNA_01809	66	71	68	46	43	50	49	33	46	38	50	54	58	57	58
CCNA_01810	22	31	28	19	16	22	16	13	19	14	26	25	23	22	26
CCNA_01811	18	20	21	16	18	21	14	8	12	8	8	12	11	14	16
CCNA_01812	17	20	19	9	12	18	9	7	8	9	8	8	11	9	12
CCNA_01813	46	93	81	26	21	66	22	57	11	36	12	9	17	17	12
CCNA_01814	25	61	41	15	14	40	14	23	7	19	9	7	16	16	10
CCNA_01815	26	72	40	16	21	60	13	11	6	15	10	8	15	13	10
CCNA_01816	26	25	26	13	11	20	14	31	16	18	18	21	17	24	16
CCNA_01817	50	35	37	26	24	30	26	35	30	32	30	29	36	39	32
CCNA_01818	52	35	38	31	23	31	24	35	31	36	29	30	38	37	30
CCNA_01819	379	292	373	192	150	214	174	202	137	258	194	190	256	339	219
CCNA_01820	52	34	56	37	23	33	23	45	21	35	24	28	44	53	28
CCNA_01821	11	5	7	6	6	6	4	4	5	6	5	5	9	10	5
CCNA_01822	14	6	6	12	8	8	5	12	6	14	11	16	26	25	12
CCNA_01823	11	4	8	5	8	8	3	4	5	4	6	3	6	7	4
CCNA_01824	5	3	5	3	5	5	6	4	3	4	4	3	8	6	8
CCNA_01825	1	1	1	0	1	1	1	1	0	1	1	1	2	1	1
CCNA_01827	134	129	178	169	178	162	121	94	142	91	105	104	108	141	145
CCNA_01828	4	4	3	34	19	16	15	8	14	14	10	12	15	16	13
CCNA_01829	11	10	9	10	11	8	8	12	10	7	8	6	12	10	8
CCNA_01830	19	11	12	19	13	9	25	15	18	34	27	33	54	48	33
CCNA_01831	2	2	2	3	3	2	4	3	3	6	5	4	6	6	4
CCNA_01832	4	3	6	3	3	4	4	3	4	5	4	4	5	5	6
CCNA_01833	4	3	5	3	3	2	3	3	4	3	4	3	4	6	5
CCNA_01834	7	6	12	6	5	8	4	5	5	6	5	6	6	6	6
CCNA_01835	12	6	10	8	6	10	4	4	4	6	3	8	7	5	6
CCNA_01836	25	13	17	14	10	11	17	9	11	14	14	16	19	15	14
CCNA_01837	1	0	0	1	0	1	0	2	1	1	1	1	1	2	1
CCNA_01838	6	3	4	4	3	3	6	11	2	8	5	4	6	6	5
CCNA_01839	0	0	0	0	0	0	0	0	0	0	0	1	1	1	0
CCNA_01840	17	5	8	4	6	5	8	26	6	19	10	7	7	14	5
CCNA_01841	1	1	1	3	2	2	2	1	1	1	2	1	2	2	2
CCNA_01842	0	0	0	0	0	0	0	0	0	0	0	0	0	0	0
CCNA_01843	1	1	1	3	2	2	2	1	1	1	1	1	2	2	2
CCNA_01844	8	7	10	4	2	4	3	8	4	5	3	2	4	7	4
CCNA_01845	2	8	7	5	3	3	3	4	4	3	3	3	4	5	6
CCNA_01846	2	6	7	5	3	2	3	3	3	4	4	3	4	5	5
CCNA_01847	1	4	4	5	3	2	2	3	2	2	4	3	3	6	5
CCNA_01848	3	12	9	8	4	2	6	6	8	8	10	7	13	19	12
CCNA_01849	3	11	12	14	5	9	8	8	10	9	12	10	15	16	13
CCNA_01850	6	18	21	21	9	9	11	11	18	15	32	17	26	32	26
CCNA_01851	6	18	18	25	11	8	14	8	31	10	59	46	44	30	55
CCNA_01852	7	2	3	12	11	7	10	11	10	13	13	10	17	26	13
CCNA_01853	11	12	11	10	9	12	12	9	10	11	6	16	14	15	14
CCNA_01854	0	0	0	0	0	0	0	0	0	0	0	0	0	0	0
CCNA_01855	1	1	1	1	1	0	1	2	1	1	1	1	1	1	2
CCNA_01856	2	2	2	1	2	2	1	1	1	1	1	1	1	2	2
CCNA_01857	1	1	0	1	1	1	1	1	1	1	1	1	1	1	2
CCNA_01858	1	2	1	1	1	1	2	1	1	1	1	1	1	2	2
CCNA_01859	3	3	3	2	2	3	3	2	2	2	4	3	2	3	4
CCNA_01860	1	1	1	1	1	1	1	1	1	1	1	1	1	2	1
CCNA_01861	19	15	14	20	11	11	19	12	13	21	18	19	13	22	19
CCNA_01862	6	7	6	7	10	8	11	14	13	10	10	11	7	12	10
CCNA_01863	6	6	6	7	8	7	8	8	8	6	5	8	7	7	8
CCNA_01864	27	32	30	18	18	22	28	44	20	25	30	20	21	32	20
CCNA_01865	3	2	2	2	3	3	2	4	3	3	2	4	2	5	4
CCNA_01866	4	5	5	4	6	6	5	7	7	6	8	7	6	8	6
CCNA_01867	1	0	0	2	1	2	2	1	2	1	1	2	2	2	1
CCNA_01868	1	1	1	0	0	0	0	0	0	1	1	0	2	1	1
CCNA_01869	3	2	3	2	2	3	2	3	2	2	3	2	4	3	3
CCNA_01870	6	6	8	6	5	6	4	3	3	4	4	4	8	6	5
CCNA_01871	0	0	0	0	0	0	0	0	0	0	0	0	0	0	0
CCNA_01872	0	0	0	0	0	0	0	0	0	0	0	0	0	0	0
CCNA_01873	0	0	0	0	0	0	1	0	0	0	0	0	0	0	0
CCNA_01874	3	3	2	4	4	2	5	3	4	4	3	7	3	4	5
CCNA_01875	1	1	1	1	2	1	2	1	1	1	2	1	2	2	2
CCNA_01876	1	0	1	0	1	1	0	1	0	1	1	0	0	1	0
CCNA_01877	0	0	0	5	5	4	4	3	4	2	2	3	2	2	3
CCNA_01878	0	0	0	0	0	0	0	0	0	0	0	0	0	0	0
CCNA_01879	0	0	0	0	0	0	1	0	0	0	0	0	1	0	0
CCNA_01880	0	0	0	0	0	0	0	0	0	0	0	0	0	0	0
CCNA_01881	0	0	0	0	0	0	0	0	0	0	0	0	0	0	0
CCNA_01882	0	0	0	0	1	0	0	0	0	0	0	0	0	0	0
CCNA_01883	0	0	0	0	0	0	0	0	0	0	0	0	1	1	1
CCNA_01884	1	1	1	1	2	2	1	2	1	1	1	1	1	1	1
CCNA_01885	2	1	0	1	1	2	0	1	1	0	0	1	1	0	1
CCNA_01886	2	2	3	3	4	3	3	4	3	3	2	2	2	3	2
CCNA_01887	1	1	0	2	1	1	3	5	2	2	0	2	3	4	3
CCNA_01888	7	3	4	4	5	4	2	5	4	3	2	3	5	5	4
CCNA_01889	1	1	1	1	1	1	1	1	1	1	0	1	1	1	0
CCNA_01890	0	0	0	0	0	0	0	0	0	0	0	0	1	0	0
CCNA_01891	1	0	0	0	0	0	0	0	0	0	0	1	0	1	1
CCNA_01892	0	0	0	0	0	0	0	0	0	0	0	0	0	0	0
CCNA_01893	0	0	0	0	0	0	0	0	0	0	0	0	0	0	0
CCNA_01894	1	1	1	3	2	2	3	1	1	1	0	1	1	2	2
CCNA_01895	0	0	0	0	0	0	0	0	0	0	0	0	0	0	0
CCNA_01896	9	7	9	8	9	9	8	12	5	11	5	6	6	7	6
CCNA_01897	6	7	5	5	8	9	7	6	6	6	5	4	3	4	6
CCNA_01898	21	24	22	16	18	18	16	21	20	15	11	11	19	20	18
CCNA_01899	11	11	11	14	14	14	10	18	13	10	9	8	12	16	9
CCNA_01900	15	15	12	22	20	18	14	20	16	12	13	10	12	19	12
CCNA_01901	11	8	10	2	1	1	9	20	10	28	29	28	24	20	14
CCNA_01902	2	5	4	2	3	12	2	2	1	4	2	3	2	4	4
CCNA_01903	0	1	1	0	2	3	0	0	0	0	0	1	0	0	0
CCNA_01904	2	1	1	0	3	4	0	0	0	0	1	1	1	1	1
CCNA_01905	1	2	1	1	3	7	0	0	0	1	1	1	1	1	1
CCNA_01906	0	0	1	0	2	4	0	0	0	0	0	0	0	0	0
CCNA_01907	1	1	0	1	2	4	0	0	0	0	0	0	0	0	0
CCNA_01908	1	3	3	0	2	3	1	1	0	0	0	0	0	0	0
CCNA_01909	5	26	12	6	12	40	1	2	2	2	2	2	1	2	2
CCNA_01910	10	13	12	9	6	6	4	6	8	7	3	7	8	6	7
CCNA_01911	9	8	5	14	10	7	14	10	11	11	7	11	8	11	13
CCNA_01912	10	11	8	17	18	15	22	29	20	15	16	11	17	19	15
CCNA_01913	9	10	7	19	13	9	23	11	19	14	17	16	12	15	16
CCNA_01914	5	5	4	18	19	14	16	10	15	10	10	13	8	9	14
CCNA_01915	5	5	8	23	24	22	20	14	23	9	14	13	8	10	17
CCNA_01916	10	8	7	16	14	14	15	22	14	14	10	9	11	15	10
CCNA_01917	5	4	3	9	8	8	10	3	10	7	8	8	11	9	11
CCNA_01918	10	6	8	32	27	27	21	13	21	12	13	14	19	15	19
CCNA_01919	24	12	17	24	16	21	20	19	20	16	18	15	15	17	19
CCNA_01920	18	21	28	12	15	16	16	16	15	10	13	11	14	17	16
CCNA_01921	28	30	42	14	15	16	17	13	16	17	15	8	12	14	13
CCNA_01922	4	4	4	2	3	3	1	3	2	3	3	2	3	3	2
CCNA_01923	127	88	148	60	63	71	48	154	49	100	46	32	73	123	40
CCNA_01924	6	4	5	4	4	5	4	4	4	4	3	3	4	5	4
CCNA_01925	42	14	13	29	16	12	17	11	14	27	14	14	33	21	13
CCNA_01926	92	80	98	14	8	17	37	145	62	196	163	155	155	133	89
CCNA_01927	4	2	2	7	4	3	3	3	3	4	3	4	6	6	4
CCNA_01928	14	14	18	12	11	16	10	8	11	7	8	10	16	9	12
CCNA_01929	68	55	50	41	38	51	49	24	36	33	45	40	49	39	46
CCNA_01930	6	4	5	7	6	8	4	3	4	4	3	4	3	4	4
CCNA_01931	0	0	0	1	1	1	4	6	2	4	4	3	4	8	3
CCNA_01932	2	1	1	2	1	1	2	4	3	8	6	5	5	10	4
CCNA_01933	22	42	28	16	29	27	19	24	22	10	18	12	17	23	15
CCNA_01934	35	44	45	26	31	29	34	32	33	16	31	24	31	36	28
CCNA_01935	64	85	70	32	43	41	60	60	59	27	49	34	58	60	48
CCNA_01936	25	34	45	18	31	35	18	26	22	11	19	13	16	26	20
CCNA_01937	20	33	43	14	28	31	12	22	17	8	14	9	16	20	14
CCNA_01938	39	56	60	19	48	49	26	28	28	14	26	20	24	33	26
CCNA_01939	72	67	93	28	62	64	36	45	44	19	44	25	29	39	36
CCNA_01940	41	54	54	18	40	44	31	27	28	12	23	20	21	24	27
CCNA_01941	16	23	26	10	21	26	10	9	13	5	9	8	7	8	12
CCNA_01942	20	14	16	7	13	12	6	5	7	5	9	5	8	6	7
CCNA_01943	139	133	152	65	71	93	64	40	58	65	70	58	72	73	86
CCNA_01944	56	33	46	58	51	58	64	67	56	63	66	52	49	77	60
CCNA_01945	5	6	6	10	13	13	8	7	10	6	5	5	8	8	7
CCNA_01946	52	51	56	43	54	52	57	42	43	33	44	34	42	42	51
CCNA_01947	52	41	42	64	63	53	67	31	51	38	52	39	47	46	63
CCNA_01948	74	52	59	69	50	71	31	33	25	42	40	26	50	54	37
CCNA_01949	42	44	43	44	30	41	15	8	18	21	22	17	17	25	28
CCNA_01950	40	42	62	33	55	55	42	32	42	28	32	32	28	30	37
CCNA_01951	39	28	34	41	44	44	36	36	36	28	32	30	37	35	35
CCNA_01952	17	14	18	4	3	4	8	19	13	37	45	40	28	24	24
CCNA_01953	0	0	0	0	0	0	0	0	0	0	0	0	0	0	0
CCNA_01954	165	81	138	100	92	76	106	173	85	148	79	61	128	205	77
CCNA_01955	77	41	62	62	50	47	56	61	55	56	47	53	79	69	60
CCNA_01956	25	21	26	19	17	18	16	13	19	19	17	14	12	18	18
CCNA_01957	51	35	36	48	34	40	42	24	37	34	38	52	55	45	56
CCNA_01958	27	27	30	15	21	24	10	16	14	13	28	13	11	16	13
CCNA_01959	81	65	82	62	57	55	58	77	62	50	50	62	56	58	46
CCNA_01960	36	33	30	50	38	28	37	37	56	30	35	46	37	45	43
CCNA_01961	69	86	83	88	101	84	98	68	114	66	73	68	70	79	86
CCNA_01962	12	14	21	9	16	18	13	16	18	12	9	10	13	14	13
CCNA_01963	22	30	27	22	21	19	22	12	21	20	23	16	19	16	19
CCNA_01964	189	191	178	162	168	138	170	131	148	142	186	106	117	161	158
CCNA_01965	62	46	66	29	38	34	26	23	30	26	35	26	19	31	26
CCNA_01966	10	10	7	24	24	33	14	9	11	8	10	10	10	10	15
CCNA_01967	8	5	6	4	5	4	2	9	6	10	15	14	5	5	4
CCNA_01968	11	8	11	9	4	7	9	6	2	7	6	7	7	6	7
CCNA_01969	109	162	144	90	114	122	125	92	97	74	91	80	89	96	98
CCNA_01970	13	20	20	13	16	19	14	6	14	9	9	11	13	11	12
CCNA_01971	75	95	89	57	70	78	61	50	63	50	71	56	54	63	71
CCNA_01972	37	45	44	43	48	54	45	43	42	27	30	32	45	43	40
CCNA_01973	1	0	0	33	17	11	23	8	13	8	4	6	8	8	9
CCNA_01974	49	30	34	35	71	58	39	23	42	20	26	27	29	37	47
CCNA_01975	16	13	11	20	32	28	17	10	20	7	14	14	11	13	20
CCNA_01976	18	17	19	22	42	35	22	18	22	12	15	10	14	14	15
CCNA_01977	25	23	24	28	47	34	31	28	29	20	14	11	17	24	16
CCNA_01978	9	6	6	13	16	13	17	16	14	9	8	8	12	10	11
CCNA_01979	14	11	10	25	31	24	43	109	60	50	44	58	47	31	30
CCNA_01980	10	10	6	8	8	8	6	8	8	8	10	8	7	10	9
CCNA_01981	3	3	3	4	3	4	2	3	4	4	3	3	4	3	4
CCNA_01982	33	35	33	22	25	25	22	16	19	18	20	16	20	20	21
CCNA_01983	165	296	207	126	136	137	139	84	180	110	213	212	168	123	206
CCNA_01984	3	0	2	0	0	1	1	7	4	6	1	4	2	4	2
CCNA_01985	2	1	2	1	1	0	2	8	3	6	4	4	3	4	2
CCNA_01986	16	12	20	15	14	16	14	20	15	13	12	9	12	14	12
CCNA_01987	19	14	24	16	20	24	15	27	20	17	11	11	17	18	14
CCNA_01988	84	54	76	100	84	97	88	93	88	70	54	63	78	71	64
CCNA_01989	108	78	95	78	87	96	74	111	88	77	59	54	79	94	61
CCNA_01990	55	36	47	43	47	56	35	53	46	38	26	23	44	46	28
CCNA_01991	475	363	386	308	329	305	474	320	333	307	233	167	294	367	248
CCNA_01992	258	178	200	210	190	192	226	223	210	169	172	148	199	232	193
CCNA_01993	119	62	82	87	79	85	85	130	86	85	72	59	88	103	78
CCNA_01994	29	39	43	34	40	38	47	52	39	38	32	24	43	38	30
CCNA_01995	38	54	43	44	48	44	44	62	46	46	45	31	45	47	35
CCNA_01996	60	106	57	67	75	55	71	77	87	66	58	53	70	73	62
CCNA_01997	60	112	79	79	68	56	120	76	98	62	72	75	88	65	88
CCNA_01998	46	63	59	64	56	54	79	56	49	41	50	38	66	54	52
CCNA_01999	198	380	380	212	300	283	399	165	264	210	250	258	340	175	269
CCNA_02000	313	437	450	290	362	396	303	200	301	243	372	321	315	293	340
CCNA_02001	1	1	1	1	2	2	1	0	1	2	1	2	0	1	1
CCNA_02002	8	10	7	11	15	13	8	22	13	13	12	9	8	13	11
CCNA_02003	12	11	8	40	44	34	38	34	34	23	24	20	24	24	27
CCNA_02004	11	6	6	42	37	23	65	43	42	30	40	21	23	30	28
CCNA_02005	9	10	8	15	24	22	19	9	17	9	9	9	12	10	12
CCNA_02006	32	37	39	36	32	38	24	31	29	29	24	27	33	31	27
CCNA_02007	69	64	72	70	74	82	83	74	76	57	65	60	69	64	62
CCNA_02008	106	111	104	91	109	108	101	99	94	75	78	68	92	95	85
CCNA_02009	82	69	71	99	50	53	119	113	75	81	94	99	95	96	92
CCNA_02010	109	72	60	181	73	73	181	60	183	131	227	337	224	159	277
CCNA_02012	36	35	38	48	45	44	47	57	50	40	38	30	44	56	42
CCNA_02013	24	21	23	40	40	41	49	58	47	35	36	28	39	47	40
CCNA_02014	14	16	16	33	31	35	26	42	31	22	22	17	24	30	25
CCNA_02015	37	34	39	77	97	84	69	72	58	54	48	36	71	58	45
CCNA_02016	101	123	96	181	244	257	197	210	212	133	163	144	173	177	159
CCNA_02017	91	112	76	152	202	194	222	169	200	107	133	118	145	152	145
CCNA_02018	190	222	126	293	399	243	489	302	389	207	266	207	229	324	321
CCNA_02019	107	106	86	121	159	167	141	131	129	97	98	93	127	127	109
CCNA_02020	177	173	121	194	258	274	269	250	243	142	165	134	213	207	178
CCNA_02021	84	150	83	88	147	90	199	198	144	73	156	66	74	148	86
CCNA_02022	246	296	209	337	447	424	343	382	352	232	249	243	348	354	284
CCNA_02023	120	156	139	122	190	172	133	154	162	101	116	104	125	134	127
CCNA_02024	162	183	213	199	277	284	214	172	224	136	104	138	169	175	186
CCNA_02025	48	67	66	42	69	64	55	54	49	40	40	36	38	55	38
CCNA_02026	52	65	67	60	77	73	58	82	69	49	58	46	74	55	49
CCNA_02027	132	210	187	139	203	200	186	185	189	119	148	129	165	145	140
CCNA_02028	74	113	112	81	122	102	108	85	105	71	79	59	78	67	74
CCNA_02029	200	239	240	213	308	287	275	169	251	176	191	162	205	183	210
CCNA_02030	254	340	291	256	361	281	438	306	321	219	268	152	203	243	231
CCNA_02031	263	330	284	343	372	355	408	237	358	207	283	250	276	235	304
CCNA_02032	170	253	192	195	239	183	265	111	210	138	160	180	202	147	215
CCNA_02033	85	154	104	103	112	99	120	75	126	66	99	126	107	92	117
CCNA_02034	10	6	9	5	5	7	6	5	5	6	5	6	4	5	5
CCNA_02035	23	12	13	18	16	12	16	16	12	18	7	9	28	18	18
CCNA_02036	174	101	116	139	115	175	98	118	105	243	148	112	124	187	117
CCNA_02037	120	75	101	198	153	168	124	108	107	118	94	110	128	136	127
CCNA_02038	1	0	1	0	0	0	0	0	0	0	0	0	0	1	0
CCNA_02039	141	128	155	145	121	109	116	166	128	210	228	202	237	206	174
CCNA_02040	16	20	14	43	44	38	44	29	36	28	21	29	37	26	28
CCNA_02041	150	103	108	105	75	78	173	132	129	239	366	308	192	184	259
CCNA_02042	194	245	329	152	201	235	169	80	126	119	150	100	114	114	146
CCNA_02043	3	2	3	4	4	4	2	2	2	3	2	3	2	3	3
CCNA_02044	4	1	2	5	2	5	5	5	4	4	4	6	4	4	6
CCNA_02045	6	5	4	7	5	4	6	7	6	7	6	11	14	10	9
CCNA_02046	108	276	148	61	126	207	67	30	41	53	39	25	47	38	34
CCNA_02047	293	747	218	221	251	370	221	78	172	154	187	206	223	125	207
CCNA_02048	175	226	120	119	206	235	187	112	213	67	169	169	115	98	155
CCNA_02049	10	8	9	9	7	10	7	9	6	7	8	8	9	12	12
CCNA_02050	12	20	13	31	40	27	23	15	26	15	17	19	18	21	21
CCNA_02051	7	10	12	30	30	27	17	14	21	10	9	14	13	14	15
CCNA_02052	12	10	10	40	36	28	34	29	36	21	26	31	31	27	33
CCNA_02053	6	5	6	4	4	6	7	9	5	5	5	3	8	7	5
CCNA_02054	60	49	54	47	46	51	38	31	43	41	52	42	47	51	48
CCNA_02055	12	13	12	9	12	13	8	6	7	6	6	9	18	7	10
CCNA_02056	12	13	14	10	11	11	7	6	9	8	11	7	11	10	10
CCNA_02057	1	1	0	1	0	1	1	0	1	1	1	2	1	1	2
CCNA_02058	2	3	3	2	3	3	2	1	2	3	2	2	3	3	3
CCNA_02059	29	20	33	14	12	16	9	19	11	20	16	17	16	23	15
CCNA_02060	44	31	45	19	18	21	24	29	21	22	28	22	29	43	25
CCNA_02061	62	44	69	5	4	9	1	2	1	34	36	21	67	101	38
CCNA_02062	16	14	17	22	22	17	21	25	20	18	14	13	17	20	16
CCNA_02063	180	125	124	120	108	118	136	146	106	108	103	73	132	139	98
CCNA_02064	43	58	48	7	13	19	14	5	16	4	12	11	7	6	12
[truncated: 1,971 more rows]
