# Supplementary material for: Transcriptomic and phylogenetic analysis of a bacterial cell cycle reveals strong associations between gene co-expression and evolution
Source: BMC Genomics. 2013 Jul 5;14:450. doi: 10.1186/1471-2164-14-450 (PMC3829707; doi:10.1186/1471-2164-14-450)
Supplement: Additional file 4: Table S1c — Is a table of gene expression values for each cell cycle time point. [file 1471-2164-14-450-S4.xlsx]

## Sheet: expression_table_s1c
Gene	SW	ST	EPD	PD	LPD
CCNA_00001	39	42.5	38	29.3333	41
CCNA_00002	22.5	33	30.5	21.3333	28
CCNA_00003	16	15	12.5	11	11.3333
CCNA_00004	17	17.5	16	11	12.6667
CCNA_00005	12.5	46.5	63	22.6667	29.3333
CCNA_00006	31	28	25.5	22.6667	24.6667
CCNA_00007	188.5	134	104.5	100	119
CCNA_00008	167.5	137	52	72.6667	95.3333
CCNA_00009	1.5	2.5	1.5	1.33333	1.66667
CCNA_00010	131.5	94.5	144	116	121
CCNA_00011	31.5	24	30	22.6667	22
CCNA_00012	3.5	19.5	14	6.33333	9
CCNA_00013	13	14.5	16	26.3333	22.6667
CCNA_00014	12.5	15.5	9.5	11	10.6667
CCNA_00015	17.5	18.5	19.5	17.3333	18.6667
CCNA_00016	6	6	5.5	5.33333	6.33333
CCNA_00017	3.5	6	4.5	4.33333	5.33333
CCNA_00018	11	13	13.5	13.3333	18.3333
CCNA_00019	0.5	1	1	1.33333	2
CCNA_00020	122	240	181.5	182	205
CCNA_00021	7	13	13	16.3333	20.3333
CCNA_00022	13.5	45.5	43.5	45.6667	66.6667
CCNA_00023	6	11.5	12.5	7.33333	10.3333
CCNA_00024	1	4.5	3.5	2.66667	3.33333
CCNA_00025	14	35.5	45.5	35	33
CCNA_00026	9	2.5	9	31.3333	20
CCNA_00027	2	0	9	19	18
CCNA_00028	2.5	1	17	55	112.667
CCNA_00029	21.5	20.5	24	27.3333	40.6667
CCNA_00030	8	7	3.5	7	8.66667
CCNA_00031	6.5	10	11	12	11
CCNA_00032	16	16.5	21	17	16.3333
CCNA_00033	124.5	78.5	69	64.3333	81.6667
CCNA_00035	364	385.5	323	259.333	280.667
CCNA_00036	47.5	31	21.5	20	23
CCNA_00037	5.5	12.5	11.5	15	19.3333
CCNA_00038	8	8.5	10	7	10
CCNA_00039	7	13	11.5	7.33333	10.3333
CCNA_00040	30	46	43.5	32	34.3333
CCNA_00041	242.5	179	149	119	148.333
CCNA_00042	165	103.5	75.5	81.6667	90.6667
CCNA_00043	192.5	173	143.5	123	147
CCNA_00044	114.5	111	74	79	98.3333
CCNA_00045	304.5	155	157	121.667	156
CCNA_00046	14	21.5	18	16.3333	17
CCNA_00047	14.5	16.5	12.5	11.3333	12.3333
CCNA_00048	67	313	288.5	261	226.667
CCNA_00049	6	7	5.5	8	7.66667
CCNA_00050	10	8.5	9	9.33333	11.3333
CCNA_00051	21	21.5	26.5	24	29
CCNA_00052	46	28	27.5	25.3333	26.3333
CCNA_00053	34	26	22.5	22	21
CCNA_00054	57.5	38.5	36.5	30	31.6667
CCNA_00055	56	137.5	208	84.6667	105.333
CCNA_00056	14	15	14.5	9.66667	11.3333
CCNA_00057	15.5	15	8	8	11
CCNA_00058	12	8.5	6.5	6.66667	7.66667
CCNA_00059	32	25.5	29.5	29	29
CCNA_00060	34.5	36.5	53	35.3333	40.3333
CCNA_00061	9	9	15.5	13.3333	17.6667
CCNA_00062	42.5	41.5	29	28	34.3333
CCNA_00063	18.5	17	13	10	15.6667
CCNA_00064	1	1.5	1	3.33333	2.33333
CCNA_00065	21	4	12	46	28
CCNA_00066	3	3.5	4	3.33333	2
CCNA_00067	9.5	9.5	6.5	6	7.33333
CCNA_00068	6.5	8	4	4	5
CCNA_00069	8.5	10.5	7	6.33333	8
CCNA_00070	6.5	9.5	15	16.3333	17.6667
CCNA_00071	3.5	5	5.5	6.66667	8
CCNA_00072	5.5	11.5	12	10.6667	12
CCNA_00073	5	11	6.5	7	6.66667
CCNA_00074	37.5	22	36.5	39.3333	45
CCNA_00075	20.5	17	28.5	30	32
CCNA_00076	2.5	4.5	5.5	6.33333	7
CCNA_00077	12.5	15.5	21.5	25.6667	22
CCNA_00078	5.5	12	18.5	26	22
CCNA_00079	19	25.5	45	47.6667	52.6667
CCNA_00080	6.5	8.5	8	11	9.66667
CCNA_00081	43	8.5	20.5	78.3333	46.3333
CCNA_00082	61	40	41.5	31	34
CCNA_00083	12.5	12.5	10	9.33333	11.3333
CCNA_00084	79.5	81.5	56.5	48.6667	56.6667
CCNA_00085	35.5	56.5	31.5	31.6667	36
CCNA_00086	60.5	15	25	47.3333	30.6667
CCNA_00087	7	10	13	11	13.3333
CCNA_00088	10	14	15	16	17
CCNA_00089	12.5	3.5	12.5	47.6667	27.3333
CCNA_00090	7	7	4.5	6.33333	6.33333
CCNA_00091	4.5	6.5	6	6	8
CCNA_00092	5	9	6.5	12.6667	13
CCNA_00093	16	2	1	18	20
CCNA_00094	39	3.5	1.5	39	40.6667
CCNA_00095	7.5	10.5	14	15.6667	21.6667
CCNA_00096	9	8.5	9	5.66667	7.33333
CCNA_00097	7.5	8.5	13	7.33333	8.33333
CCNA_00098	4.5	5	3.5	2.66667	3.66667
CCNA_00099	3	5	3.5	3.33333	3
CCNA_00100	30	42.5	38.5	29	42
CCNA_00101	3.5	4	2	2	3.33333
CCNA_00102	0	0	0	0	0
CCNA_00103	6.5	8.5	7	7.33333	9.33333
CCNA_00104	7.5	8.5	6.5	6.33333	7.66667
CCNA_00105	11	15	13	13.6667	15.3333
CCNA_00106	8	10	18.5	19	18.6667
CCNA_00107	43.5	52.5	46.5	48.6667	44.3333
CCNA_00108	13	13	16	12	14.3333
CCNA_00109	18	22	22	18.6667	23
CCNA_00110	6	5	4.5	3	4
CCNA_00111	12	19.5	29.5	26.3333	31
CCNA_00112	5.5	9	7.5	9.33333	8
CCNA_00113	0.5	6.5	3.5	2	3.33333
CCNA_00114	2.5	8.5	7.5	6.33333	6.66667
CCNA_00115	9	21	19	15.3333	18
CCNA_00116	18	16	21.5	27.3333	28.3333
CCNA_00117	27.5	9	7.5	8.66667	7.66667
CCNA_00118	25	12	12.5	11.6667	11.6667
CCNA_00119	12.5	7.5	6	7	7
CCNA_00120	11.5	8.5	6	6.66667	7.66667
CCNA_00121	4.5	4.5	5.5	6.33333	8.33333
CCNA_00122	18.5	29.5	31	38	40.3333
CCNA_00123	6.5	7	6	5	5.66667
CCNA_00124	52	66.5	79	72.6667	84.6667
CCNA_00125	2.5	6	7	3.66667	5.66667
CCNA_00126	5	19	19.5	13.6667	16
CCNA_00127	13.5	9.5	20.5	31.6667	25.3333
CCNA_00128	78	53	46	40.3333	46.3333
CCNA_00129	36.5	23	22	19.3333	19.6667
CCNA_00130	77.5	52.5	57.5	46	50.3333
CCNA_00131	5.5	6.5	6.5	5.66667	8.33333
CCNA_00132	6	9.5	10.5	8	11
CCNA_00133	26.5	21.5	17	16.3333	17.3333
CCNA_00134	17	11	10	10.3333	9.33333
CCNA_00135	12.5	13.5	10.5	9	13.3333
CCNA_00136	5	18	17	12.6667	13
CCNA_00137	5	0.5	2	13.6667	7.33333
CCNA_00138	2	0.5	3.5	10	10.3333
CCNA_00139	4.5	9.5	8.5	8	8
CCNA_00140	20.5	33.5	46.5	29.6667	29.3333
CCNA_00141	3	5.5	5	3.66667	5
CCNA_00142	12.5	16.5	13	18	15.6667
CCNA_00143	2	5	3	4	4.66667
CCNA_00144	4	3.5	2	2.33333	3.66667
CCNA_00145	8.5	6.5	7.5	6.66667	7.66667
CCNA_00146	6.5	8	5.5	5	7.66667
CCNA_00147	14.5	21.5	27	26	33.6667
CCNA_00148	12	12	29	16.6667	20.6667
CCNA_00149	3	5.5	6.5	6	5.33333
CCNA_00150	11.5	17	22	16	17
CCNA_00151	63	40	38	28.6667	26.6667
CCNA_00152	17	12.5	13	12.6667	13.3333
CCNA_00153	59.5	39.5	42	37	39.3333
CCNA_00154	0	0	0	0	0
CCNA_00155	28.5	50	64.5	64.6667	63.6667
CCNA_00156	2	5.5	6	2.66667	3.33333
CCNA_00157	11.5	34	29.5	25.6667	18.6667
CCNA_00158	11	17.5	18.5	16.3333	17.3333
CCNA_00159	28.5	68.5	60.5	43.6667	45.6667
CCNA_00160	2.5	4.5	3	2.66667	2.66667
CCNA_00163	377.5	254	234	235.333	203.333
CCNA_00164	141	99	152	111	136.667
CCNA_00165	23	24	24	21.3333	27.3333
CCNA_00166	43.5	5	5	78.3333	69
CCNA_00167	138	96.5	81.5	83.6667	123
CCNA_00168	229	132.5	116.5	140.333	146
CCNA_00169	12	4	3.5	2	3
CCNA_00170	7	3	2	2.33333	2.66667
CCNA_00171	4.5	5.5	5.5	4.33333	8.33333
CCNA_00172	3	2	2	1.66667	2.33333
CCNA_00173	3.5	2	1.5	1	2
CCNA_00174	2.5	2	1.5	1.66667	1.66667
CCNA_00175	6	4.5	4	5	4
CCNA_00176	5	3.5	4	3.33333	4.66667
CCNA_00177	0.5	0	0	0.333333	0.666667
CCNA_00178	3	2	1	1.33333	1.66667
CCNA_00179	2	2.5	2.5	2	2.33333
CCNA_00180	6	3.5	4	3	4.33333
CCNA_00181	3	2	2.5	2.33333	2.66667
CCNA_00182	2	2.5	2.5	2	3
CCNA_00183	9	8.5	6	4.33333	7.66667
CCNA_00184	2	34	15	4.33333	12
CCNA_00185	1.5	24	19	4	6
CCNA_00186	3	12	11.5	10.6667	11.3333
CCNA_00187	3.5	12	8.5	8.33333	8.33333
CCNA_00188	17	15.5	16.5	16.3333	21.6667
CCNA_00189	10	12	10.5	8	10.3333
CCNA_00190	15	15.5	12	10.3333	12.6667
CCNA_00191	3.5	6	6.5	6.33333	6.33333
CCNA_00192	2	8.5	10	9	11.6667
CCNA_00193	14	44	38.5	30.3333	36
CCNA_00194	8	30	34	25.3333	26.6667
CCNA_00195	34.5	120	156	101	107
CCNA_00196	19	72.5	67	44.6667	48.3333
CCNA_00197	268.5	209.5	156.5	142	154.333
CCNA_00198	376.5	334.5	309	215	241
CCNA_00199	29.5	5.5	16.5	74.3333	47.6667
CCNA_00200	50.5	30	41	67	50.3333
CCNA_00201	19	20.5	26	23.6667	31.3333
CCNA_00202	26.5	18	37	37.6667	37.6667
CCNA_00203	14	2	7	27.6667	20
CCNA_00204	6.5	6	5	4.33333	4.33333
CCNA_00205	8	9.5	8.5	7	8
CCNA_00206	38.5	52	64.5	78	91.3333
CCNA_00207	26.5	48.5	52.5	71.6667	84.6667
CCNA_00208	0.5	0	0	0	0.666667
CCNA_00209	10	11	9.5	8.33333	9.66667
CCNA_00211	22	15	14	11	11.6667
CCNA_00212	42.5	31.5	32.5	24.6667	25
CCNA_00213	13	8	6.5	6.66667	5
CCNA_00214	4	1.5	1	1	2.33333
CCNA_00215	149.5	111	174.5	95.3333	124.333
CCNA_00216	5.5	14.5	17	20.6667	16.6667
CCNA_00217	17	15	14.5	15	18.3333
CCNA_00218	18	16	21.5	15	15.6667
CCNA_00219	3	2	2.5	1.66667	1.66667
CCNA_00220	4.5	5	10.5	7.33333	4.33333
CCNA_00221	0.5	0	5.5	10.3333	3.66667
CCNA_00222	5.5	20	22	11.3333	13.3333
CCNA_00223	2	9.5	9	3.66667	4.33333
CCNA_00224	6	4	5	4	4
CCNA_00225	10	8.5	7.5	6	7.66667
CCNA_00226	5.5	6	7.5	7	13.3333
CCNA_00227	4.5	11	9.5	7.66667	8.33333
CCNA_00228	29.5	45.5	41	34.3333	37
CCNA_00229	10	5	4	5	7.66667
CCNA_00230	26	12.5	11	15.3333	15
CCNA_00231	3	4	2.5	2.33333	3
CCNA_00232	5	1.5	9.5	18	10.6667
CCNA_00233	0.5	1	24.5	35.6667	11
CCNA_00234	0	0	8.5	12.6667	4.66667
CCNA_00235	3	3	4.5	9.33333	6.33333
CCNA_00236	9.5	2.5	16.5	44	22.6667
CCNA_00237	66.5	66.5	142	77.6667	110.667
CCNA_00238	14.5	16	27	19.3333	23.3333
CCNA_00239	6	5.5	11	8.66667	9.33333
CCNA_00240	138.5	81	74	69	79.6667
CCNA_00241	83.5	47.5	43	51.6667	44.3333
CCNA_00242	133	78.5	40.5	33	28.6667
CCNA_00243	15.5	54.5	14	2	3.33333
CCNA_00244	2	2.5	2.5	4.66667	7
CCNA_00245	7	4	4.5	4.33333	5
CCNA_00246	9.5	8.5	10.5	12	16.6667
CCNA_00247	11	24.5	27	34.3333	36.3333
CCNA_00248	7	9.5	12	13.6667	16.6667
CCNA_00249	34.5	23	28.5	20	22.3333
CCNA_00250	57.5	25	38.5	46	55
CCNA_00251	8	7	7	10	8.33333
CCNA_00252	13.5	13	14.5	19.6667	16
CCNA_00253	106	165.5	122.5	75.6667	92.6667
CCNA_00254	14	17.5	16.5	10.3333	14
CCNA_00255	12.5	11	9.5	9.33333	9.66667
CCNA_00256	21.5	17.5	13.5	13.6667	13.6667
CCNA_00257	169.5	222	326	417.333	332.667
CCNA_00258	2	2	2.5	3.66667	4
CCNA_00259	8	11	12.5	12.6667	13.6667
CCNA_00260	2	9	6	7.33333	6.33333
CCNA_00261	112	227	101.5	73.6667	101.333
CCNA_00262	9	14	3.5	4	6.66667
CCNA_00263	6.5	8	12	11	8.66667
CCNA_00264	73.5	58.5	49	42.3333	52.6667
CCNA_00265	55.5	27.5	30.5	29.3333	35
CCNA_00266	1.5	2.5	1.5	1.66667	2
CCNA_00267	17	23	22.5	17.6667	20.3333
CCNA_00268	17	27	23	19	23.3333
CCNA_00269	94.5	113	88.5	75	74
CCNA_00270	11.5	20.5	12	10	11.6667
CCNA_00271	230	104	141.5	143	120
CCNA_00272	7	12	12.5	9.33333	12.3333
CCNA_00273	88.5	104.5	140	74	88.3333
CCNA_00274	10.5	13	17	14.6667	16.6667
CCNA_00275	2.5	3	4.5	4.66667	4
CCNA_00276	2.5	3.5	2	4.66667	2.66667
CCNA_00277	14.5	23.5	23	15.3333	22
CCNA_00278	8	9	9	7	8
CCNA_00279	6.5	0	0	116.667	61
CCNA_00280	21	15	13.5	9.66667	10.3333
CCNA_00281	12.5	9	9.5	6.66667	8.33333
CCNA_00282	8.5	6.5	8	5	3
CCNA_00283	44.5	31.5	41.5	27	34.3333
CCNA_00284	91.5	42	64	49	51.3333
CCNA_00285	105	66	72	51.3333	60.3333
CCNA_00286	15	25	30.5	14.3333	23.6667
CCNA_00287	11	32	32.5	17	24.3333
CCNA_00288	10.5	108	94.5	23.3333	32.6667
CCNA_00289	15	148.5	100.5	26	35.3333
CCNA_00290	101.5	113	148.5	97.6667	115.333
CCNA_00291	5	12.5	17	12	13.6667
CCNA_00292	21.5	8	6	4.66667	4.66667
CCNA_00293	71.5	29.5	22	13.6667	14.6667
CCNA_00294	52.5	19	17.5	10.6667	14.3333
CCNA_00295	98.5	30	27	15	21.3333
CCNA_00296	59	19.5	15.5	8.66667	11.6667
CCNA_00297	1	1.5	2.5	3	3.33333
CCNA_00298	0	0.5	0.5	0	1
CCNA_00299	14.5	17	11	8.66667	8.33333
CCNA_00300	98.5	69.5	76	88.6667	104.667
CCNA_00301	4.5	7	7	12	17
CCNA_00302	9.5	20.5	18.5	21.3333	24
CCNA_00303	5	5	5	3.66667	4.33333
CCNA_00304	8	7	7	6	8.66667
CCNA_00305	18	17	23.5	16	24.6667
CCNA_00306	6.5	6.5	9.5	7.33333	6.66667
CCNA_00307	10.5	9	14	9.66667	10
CCNA_00308	12	11	12.5	6.66667	9.66667
CCNA_00309	110	55	111	169	110
CCNA_00310	13	11	11.5	8.33333	10
CCNA_00311	30	31.5	29	23.6667	28
CCNA_00312	8.5	8	7.5	7.33333	9.66667
CCNA_00313	13.5	11	11.5	12.3333	12.3333
CCNA_00314	12	9.5	9.5	9.33333	10.6667
CCNA_00315	36	22.5	25	20	22.6667
CCNA_00316	20	11.5	13	10.3333	11.3333
CCNA_00317	51	35.5	31.5	24	32
CCNA_00318	40.5	13	32.5	102	75
CCNA_00319	20	13.5	15.5	19.3333	26.3333
CCNA_00322	7.5	4.5	3.5	4.33333	5
CCNA_00323	75	50	58.5	57.6667	56.3333
CCNA_00325	224	201.5	248.5	131.667	200.333
CCNA_00326	22.5	23.5	30	24	31
CCNA_00327	2	5	6	6	5.66667
CCNA_00328	8.5	22	25	21.6667	24.6667
CCNA_00329	3.5	8	7	9	6.66667
CCNA_00330	2	2.5	2.5	2	2.33333
CCNA_00331	0.5	6.5	4	9.33333	13.3333
CCNA_00332	0.5	3.5	1.5	5	6.66667
CCNA_00333	6.5	9.5	6	7.33333	9
CCNA_00334	0	0	0	0	0
CCNA_00335	0	0	0	0	0
CCNA_00336	0	0	0	0	0
CCNA_00337	17	20	22.5	16.3333	21
CCNA_00338	19	59.5	103.5	161.333	178
CCNA_00339	3	11.5	13.5	17	15
CCNA_00340	243.5	200.5	220.5	165.667	173
CCNA_00341	236.5	217.5	227	175	179.333
CCNA_00342	137	115	135	132.667	132.667
CCNA_00343	204.5	167	217.5	201.333	209.667
CCNA_00344	44.5	18.5	33	26.3333	25.3333
CCNA_00345	1	4	9	5.33333	6.33333
CCNA_00346	161.5	128.5	114.5	103.333	103.667
CCNA_00347	17.5	15.5	10.5	9.66667	12.6667
CCNA_00348	3.5	1.5	30.5	75.3333	27.6667
CCNA_00349	0	0	6.5	15	5
CCNA_00350	0	0.5	13	31.6667	13.6667
CCNA_00351	5	7.5	6.5	6	5
CCNA_00352	290.5	221.5	229.5	178	183
CCNA_00353	9	2	8	29	16.6667
CCNA_00354	35	44.5	56.5	63	52
CCNA_00355	14.5	2	5.5	19	17.3333
CCNA_00356	20	13.5	11	15	13.3333
CCNA_00357	4	13.5	14	8.66667	9.33333
CCNA_00358	12.5	13.5	17.5	21.3333	24.3333
CCNA_00359	19.5	18.5	16.5	22	24
CCNA_00360	12	11.5	11	11	14.6667
CCNA_00361	3	5.5	6.5	7.66667	7.66667
CCNA_00362	6	7.5	8	9.33333	8.33333
CCNA_00363	0	1.5	1	1	1.33333
CCNA_00364	146	103	84	63.6667	69
CCNA_00365	92	54.5	51.5	53.3333	58
CCNA_00366	18	34.5	28	19	23.3333
CCNA_00367	25.5	50.5	47	24.3333	28
CCNA_00368	33	65.5	56	28.3333	35.3333
CCNA_00369	26.5	21	19.5	21.6667	29.3333
CCNA_00370	324	229.5	232	177	174.333
CCNA_00371	400	279.5	351	247.667	249.667
CCNA_00373	187	126	167.5	144.667	140
CCNA_00375	132	53.5	56	44.6667	46
CCNA_00376	12	10	11	7	8.66667
CCNA_00377	3	5.5	6.5	4.33333	5.66667
CCNA_00378	22	33	42	30.3333	31.3333
CCNA_00379	24.5	33	37.5	28.6667	29.6667
CCNA_00380	3.5	3	3.5	3	4
CCNA_00381	1	2	2.5	1	2
CCNA_00382	1	1.5	30	153.333	36.3333
CCNA_00383	6.5	16	22.5	12	14.6667
CCNA_00384	7.5	11	10.5	11.6667	12.3333
CCNA_00385	7	7	8	6.66667	10.6667
CCNA_00386	8	19.5	18	17.3333	17
CCNA_00387	4.5	3.5	4	2.66667	4.66667
CCNA_00388	18	34.5	35	31	34
CCNA_00389	4	7.5	5.5	4.33333	6
CCNA_00390	6	31	22	13.6667	16
CCNA_00391	1	13.5	9	7	7.66667
CCNA_00392	23.5	20.5	20.5	18.6667	20
CCNA_00393	1	1.5	2.5	2.33333	2.66667
CCNA_00394	5.5	8	12.5	9.66667	8.66667
CCNA_00395	5.5	5.5	5	5.66667	6
CCNA_00396	1	4	4	4.33333	6.66667
CCNA_00397	5.5	7.5	7.5	7	8
CCNA_00398	92	114	92.5	95	93.3333
CCNA_00399	7.5	11	10	12.3333	11.6667
CCNA_00400	3	4	5	7.66667	8.33333
CCNA_00401	2	5.5	7	7	9.33333
CCNA_00402	0.5	1.5	1.5	2.33333	1.33333
CCNA_00403	8	13	16.5	17.3333	20.3333
CCNA_00404	2	3.5	4	5.33333	5
CCNA_00405	4.5	6.5	9.5	10.3333	10.6667
CCNA_00406	2.5	5.5	3.5	3.33333	3
CCNA_00407	3	19.5	14	13.3333	14
CCNA_00408	4.5	6	5	5	6
CCNA_00409	21	39	20	27.3333	54.3333
CCNA_00410	10.5	7.5	3.5	4.33333	6.33333
CCNA_00411	16.5	12.5	17	11	14.3333
CCNA_00412	9.5	9.5	8	7	9.66667
CCNA_00413	21.5	26.5	25.5	23.3333	27
CCNA_00414	14.5	19	12.5	14.6667	15
CCNA_00415	68.5	285.5	59	32	24.3333
CCNA_00416	7.5	8	10.5	11.6667	13
CCNA_00417	9.5	12.5	12.5	14.6667	23.6667
CCNA_00418	12.5	0	5.5	3.66667	7
CCNA_00419	10.5	3	5.5	4.33333	4.33333
CCNA_00420	8	4.5	5	7.33333	10.3333
CCNA_00421	10	10	13.5	9.33333	14
CCNA_00422	15	15	12.5	15.3333	15.6667
CCNA_00423	2	2.5	2.5	2	3
CCNA_00424	19	13.5	21.5	27	27.3333
CCNA_00425	14.5	19	22	15.6667	18.3333
CCNA_00426	12.5	18.5	21.5	26.3333	28.3333
CCNA_00427	25.5	40	38.5	46.3333	55.6667
CCNA_00428	34	55	67.5	50.6667	63.3333
CCNA_00429	16	14.5	18	18	17
CCNA_00430	0	0	0.5	0	0
CCNA_00431	10.5	4.5	11	2.66667	3.66667
CCNA_00432	1.5	3	6	5	5
CCNA_00433	4.5	0	2	40	38.3333
CCNA_00434	1.5	0	0	1.33333	1
CCNA_00435	21	12.5	16.5	14.3333	17.3333
CCNA_00436	10.5	6.5	10	12	15
CCNA_00437	0	0.5	1.5	7.66667	1.66667
CCNA_00439	19	7	151.5	378.667	130.667
CCNA_00440	26	9.5	152.5	425.667	153
CCNA_00441	26.5	8	94.5	269.667	90.6667
CCNA_00442	12.5	5	38.5	110.333	45
CCNA_00443	6.5	3.5	20	75	26.3333
CCNA_00444	10.5	2.5	26.5	76.3333	33.6667
CCNA_00445	19	6.5	33.5	94	48.6667
CCNA_00446	54	25.5	95.5	403	164
CCNA_00447	19.5	9	33.5	120.667	52.6667
CCNA_00448	15	6.5	23.5	105.667	49
CCNA_00449	16.5	7	55.5	108.667	55.6667
CCNA_00450	22.5	12.5	25.5	87	52.3333
CCNA_00451	10	7	12	24	19.3333
CCNA_00452	3.5	5	4.5	4.33333	4.66667
CCNA_00453	2	5.5	4.5	3.33333	4.33333
CCNA_00454	1.5	4	4.5	3.66667	5.33333
CCNA_00455	4	14	22	13.3333	23
CCNA_00456	2	3	3.5	4	4
CCNA_00457	0	1	1	1	1
CCNA_00458	1	1	1	1	1.33333
CCNA_00459	38.5	26	42.5	40	50.3333
CCNA_00460	7	4	1.5	3.66667	4
CCNA_00461	18.5	11	13.5	13.3333	15.3333
CCNA_00463	5.5	5.5	8.5	5.66667	7.66667
CCNA_00464	29.5	21	43.5	48.3333	39.6667
CCNA_00465	340.5	213.5	268.5	326.667	284
CCNA_00466	240	122.5	225	269.667	216.333
CCNA_00467	81	38.5	55	83.3333	65.6667
CCNA_00468	30	15	19	22.6667	16.6667
CCNA_00469	217.5	134.5	192	174	176.333
CCNA_00470	103.5	60.5	65	61.3333	59
CCNA_00471	175.5	138.5	98.5	84.6667	116.667
CCNA_00472	240	150	89	98.6667	96.3333
CCNA_00473	1.5	2	3	3	3.33333
CCNA_00474	0	0	0.5	0	1
CCNA_00475	0	0.5	0	0	0
CCNA_00476	0	0	0	0	0
CCNA_00477	1.5	1.5	2.5	1.66667	4.66667
CCNA_00478	7	10	13	11.6667	12.3333
CCNA_00479	0.5	2	2	1.33333	1.66667
CCNA_00480	2	2.5	2.5	3	4.33333
CCNA_00481	1.5	4.5	5.5	4.33333	6
CCNA_00482	0.5	2.5	4.5	3.66667	4.66667
CCNA_00483	17.5	5	15	45	28
CCNA_00484	12	13.5	20	16.3333	24.6667
CCNA_00485	5	4	2.5	3.66667	4.33333
CCNA_00486	0	0	0	0	0
CCNA_00487	5	6.5	8	9.33333	8
CCNA_00488	7	3.5	4.5	4	3.66667
CCNA_00489	23	14.5	19.5	14	15
CCNA_00490	7.5	11	13	14	15.3333
CCNA_00491	156	66	89	80.3333	90.3333
CCNA_00492	71	52.5	47	40	44.6667
CCNA_00493	67.5	52	49.5	43.3333	46.3333
CCNA_00494	40.5	36.5	30	24.6667	24.6667
CCNA_00495	144	70	110.5	93	89.6667
CCNA_00496	127.5	82	114.5	90.3333	92
CCNA_00497	61.5	69.5	73	59.6667	60.6667
CCNA_00498	24.5	29	27.5	19	28
CCNA_00499	4	6.5	4	4	4.66667
CCNA_00500	7.5	8	7	6.33333	6.66667
CCNA_00501	9.5	8.5	10.5	8	10
CCNA_00502	23.5	20	17	14.3333	15.3333
CCNA_00503	24	87.5	116	48.6667	49.3333
CCNA_00504	18	15.5	21.5	19.6667	21.3333
CCNA_00508	2.5	3.5	4	4.33333	5
CCNA_00509	3	2.5	2.5	3.33333	3.33333
CCNA_00510	13	10	13	14.3333	11.6667
CCNA_00511	14.5	12.5	14	13.6667	14.3333
CCNA_00512	58.5	32.5	33.5	26	30
CCNA_00513	1	2	0.5	1	1
CCNA_00514	6	5.5	9	8	7.66667
CCNA_00515	41	519.5	369	212.333	220
CCNA_00516	2.5	2	3.5	2	1.66667
CCNA_00517	10.5	11.5	14.5	8.66667	10
CCNA_00519	19	12	22	19	16.6667
CCNA_00520	56	25	41.5	25.6667	30
CCNA_00521	11	8.5	19.5	8.66667	12.3333
CCNA_00522	22	20.5	27	22.3333	19
CCNA_00523	18.5	12	17	13.6667	18
CCNA_00524	7.5	9	7.5	7	7.33333
CCNA_00525	28	27.5	39	26.3333	26.6667
CCNA_00526	35.5	28.5	35	24	23.6667
CCNA_00527	47	91	87.5	56.3333	65.3333
CCNA_00528	4.5	6	4.5	2.66667	3.33333
CCNA_00529	4	4	4	2.66667	5
CCNA_00532	11	13	4	2	2.33333
CCNA_00533	2.5	0.5	5.5	13	6
CCNA_00534	1	15	12	9.33333	12.3333
CCNA_00535	6.5	16	11	4.66667	9.33333
CCNA_00536	318.5	181.5	220.5	181.333	192
CCNA_00537	374	210.5	273	249.333	281
CCNA_00538	7	4	12.5	33.3333	19.3333
CCNA_00539	3	2.5	4	2	3.33333
CCNA_00540	19	14	18	11.6667	15.3333
CCNA_00541	0.5	1.5	2.5	1.33333	2
CCNA_00542	16.5	7	10.5	35.6667	35
CCNA_00543	49.5	58.5	97.5	80.3333	106.333
CCNA_00544	58	48	63	66	70.3333
CCNA_00545	59.5	47	83	73.3333	78.3333
CCNA_00546	17.5	18.5	34.5	19.3333	25
CCNA_00547	12.5	21.5	20	20	17
CCNA_00548	11.5	13.5	12.5	14.6667	13.6667
CCNA_00549	6	7.5	6	8.33333	10.6667
CCNA_00550	5.5	6	7.5	6.66667	5.66667
CCNA_00551	4	5.5	10.5	32.3333	24.6667
CCNA_00552	6	9.5	8	8.33333	8
CCNA_00553	3	3.5	5	6	6.66667
CCNA_00554	8.5	16	11	10.3333	14.3333
CCNA_00555	20.5	33.5	41.5	34.6667	39
CCNA_00556	7	7	8	6.66667	10
CCNA_00557	8.5	6.5	8	6.33333	6.33333
CCNA_00558	15.5	15.5	19.5	13	15.3333
CCNA_00559	17.5	15	15.5	11.3333	12.6667
CCNA_00560	16	10.5	14.5	8.66667	12
CCNA_00561	13.5	17.5	14.5	13	15.6667
CCNA_00562	26.5	22.5	19	17.3333	18
CCNA_00563	8.5	6	6	5	5
CCNA_00564	8.5	8.5	7	7.33333	9.33333
CCNA_00565	20.5	19	15.5	15.6667	19.3333
CCNA_00566	2.5	1.5	3	2	2.33333
CCNA_00567	1	1.5	1.5	1	1
CCNA_00568	0	0.5	1	0.333333	1
CCNA_00569	0	1	1	0	0
CCNA_00570	0	0	0.5	0	0.333333
CCNA_00571	0	1	1	0.333333	1
CCNA_00572	1	1	1	1	1.33333
CCNA_00573	2	2.5	3.5	2	2.66667
CCNA_00574	2	2	2	1	2
CCNA_00575	3.5	3	3.5	3	4.33333
CCNA_00576	1.5	1.5	1	1	1.33333
CCNA_00577	0	0	0	0	0
CCNA_00578	2	2.5	3	2	2.66667
CCNA_00579	4	3.5	7	7.33333	7
CCNA_00580	1	1.5	2	2.66667	2
CCNA_00581	0	0	0	0	0
CCNA_00582	48.5	57	79	86.6667	90
CCNA_00583	2	3.5	6.5	5.33333	5.66667
CCNA_00584	0	0	0	0	0
CCNA_00585	4.5	6.5	16	16.6667	17.3333
CCNA_00586	2	3	2	2	2.33333
CCNA_00587	0.5	0	0.5	1.33333	3.33333
CCNA_00588	1	1	0	0.666667	0.666667
CCNA_00589	26.5	23.5	52.5	49.3333	47.3333
CCNA_00590	8.5	11.5	12	12.3333	12.6667
CCNA_00591	25	42.5	54.5	53.3333	47.6667
CCNA_00592	62.5	87	118	120.667	136
CCNA_00593	19	18.5	20	24.6667	20.3333
CCNA_00594	37	41.5	47	65	64
CCNA_00595	7.5	6	7.5	6	7.33333
CCNA_00596	9.5	8.5	9.5	9.66667	12
CCNA_00597	0	0	0	0	0
CCNA_00598	1	1	1	0.666667	1.33333
CCNA_00599	0	0	0	0	0
CCNA_00600	10	23	16.5	17.6667	22.3333
CCNA_00601	17	28	24	30	33
CCNA_00602	4.5	9	7.5	9.66667	10
CCNA_00603	7.5	10	10.5	11.3333	13.6667
CCNA_00604	4	5.5	6	5.66667	6.33333
CCNA_00605	52	72.5	59	82.6667	79
CCNA_00606	0	0	1	0	0
CCNA_00607	2	2	3	3	2.66667
CCNA_00608	2	2	3	4	3.66667
CCNA_00609	9.5	7	10	8.66667	9.33333
CCNA_00610	13	9	13.5	11.3333	10.6667
CCNA_00611	30.5	17.5	19	16	15.3333
CCNA_00612	1.5	2	1	1.66667	1
CCNA_00613	0.5	2	1	1	1
CCNA_00614	0.5	2.5	2	1.66667	2
CCNA_00615	0.5	2	1	1	1
CCNA_00616	0	0.5	1.5	1	1.33333
CCNA_00617	0	0	0	0	0
CCNA_00618	0	0	0	0	0
CCNA_00619	0	0	0	0	0
CCNA_00620	0	0	0	0	0.333333
CCNA_00621	2	1	2	2	1.66667
CCNA_00622	104	98	115	93.6667	114.667
CCNA_00623	3	3.5	4	6	5
CCNA_00624	0	0	0.5	2	0.333333
CCNA_00625	20.5	37	36	32	34
CCNA_00626	1	0	6.5	13.3333	7
CCNA_00627	0	0	0	1	0.333333
CCNA_00628	4	2	3	10.6667	5.66667
CCNA_00629	2	1.5	2	9	4
CCNA_00630	0	0	1.5	3.33333	2
CCNA_00631	1.5	0.5	1.5	4.66667	1.66667
CCNA_00632	1.5	3	2	4.66667	4
CCNA_00633	0	0	0.5	1.66667	1
CCNA_00634	2.5	3	5.5	4.66667	4.66667
CCNA_00635	6.5	17.5	21.5	21.6667	15
CCNA_00636	28	68.5	83	93	61
CCNA_00637	6	11	9.5	11.3333	12
CCNA_00638	6	11	8.5	10.3333	10.3333
CCNA_00639	7.5	11	10	10	8.66667
CCNA_00640	3	2.5	4.5	2.66667	2.33333
CCNA_00641	12	11	11.5	15	13.6667
CCNA_00642	12	8.5	8.5	10.6667	9.33333
CCNA_00643	1	1	1.5	1.66667	1.33333
CCNA_00644	0	8.5	0	0	0
CCNA_00645	1	19.5	1.5	0	0.666667
CCNA_00646	2	24.5	0.5	1	1.33333
CCNA_00647	1.5	23.5	1.5	2	1.66667
CCNA_00648	7.5	10	1	0	0
CCNA_00649	2.5	1.5	0	0	0
CCNA_00650	2.5	12.5	0	0	0
CCNA_00651	3	22	0	0	1
CCNA_00652	0	21.5	0	0	0
CCNA_00653	0	10.5	0	0	0
CCNA_00654	1	12.5	0	0	0
CCNA_00655	1.5	1	1.5	2	2.33333
CCNA_00656	13.5	21	23.5	22.3333	23.3333
CCNA_00657	17.5	24	36.5	27	27.3333
CCNA_00658	10.5	15	18	15	16
CCNA_00659	10	13.5	17.5	15	16.3333
CCNA_00660	17.5	19.5	22.5	29	32.3333
CCNA_00661	24.5	29	26	35	31
CCNA_00662	4.5	5	9	9	8.33333
CCNA_00663	0	1	2	1	1.66667
CCNA_00664	7.5	12	12	13	15.3333
CCNA_00665	9.5	10	17	24	22.6667
CCNA_00666	3.5	5.5	4.5	6.66667	9.33333
CCNA_00667	5.5	4.5	5	4.33333	4.33333
CCNA_00668	4	3.5	3	2.33333	4
CCNA_00669	8.5	7.5	8	5.66667	6.33333
CCNA_00670	29	21.5	26	17.3333	20
CCNA_00671	32.5	23	27	19.6667	20
CCNA_00672	0	1	1	1	0.666667
CCNA_00673	2.5	4	2.5	2.33333	3.33333
CCNA_00674	2.5	1.5	2.5	3.66667	3.33333
CCNA_00675	26	16	61	41.6667	47
CCNA_00676	82.5	50.5	64	68	57
CCNA_00677	361	301.5	212.5	216.667	194
CCNA_00679	2	2	2	2	2.33333
CCNA_00680	4.5	5.5	9.5	6	8
CCNA_00681	0.5	2.5	1.5	0.666667	1
CCNA_00682	0	1	1.5	0.333333	0
CCNA_00683	2	1	1.5	1	1.33333
CCNA_00684	11	8	6.5	7.33333	9.33333
CCNA_00685	11	9	14	12.6667	15
CCNA_00686	3.5	3.5	3	3	5
CCNA_00687	9.5	10.5	14.5	15.6667	20.3333
CCNA_00688	2	3.5	4	3	3.66667
CCNA_00689	1	0	1	1	1
CCNA_00690	288.5	130	193.5	165.333	170.667
CCNA_00691	94	111	98.5	44	44
CCNA_00692	3	1.5	9	26.3333	13
CCNA_00693	0	7.5	5	3.33333	2.33333
CCNA_00694	2.5	10.5	5	5.33333	6.33333
CCNA_00695	5.5	8.5	6.5	8.66667	9
CCNA_00696	2.5	3.5	3	4.33333	3.66667
CCNA_00697	15.5	76.5	122.5	39	51.3333
CCNA_00698	2	1	2.5	2	2.33333
CCNA_00699	377	192.5	244	206	248.667
CCNA_00700	1	0	0	0	1
CCNA_00701	207	54	0	0	121.333
CCNA_00702	0	0	0.5	0	0.333333
CCNA_00703	28.5	15	0	3	25.6667
CCNA_00704	31	20.5	0	0	48.6667
CCNA_00705	164.5	131	233	58.6667	106.333
CCNA_00706	0	0	0	0	0
CCNA_00707	4.5	5	4.5	3.33333	3.66667
CCNA_00708	25.5	22.5	20	18	22
CCNA_00709	2.5	3.5	5	2	4.33333
CCNA_00710	2	4.5	4.5	6	8
CCNA_00711	78	15.5	2	5.33333	9.33333
CCNA_00712	1	2	3.5	4.33333	2.33333
CCNA_00713	30	1	0	0.666667	2.33333
CCNA_00714	0.5	2	2	3.33333	2.66667
CCNA_00715	4	2	2.5	2	1.66667
CCNA_00716	84	129	231.5	218	266
CCNA_00717	0	0	0.5	1	0.666667
CCNA_00718	35	52.5	148	99	103.333
CCNA_00719	12.5	16.5	29.5	23.6667	18.6667
CCNA_00720	17.5	20.5	46.5	38.6667	35.3333
CCNA_00721	258.5	66	333	433.333	380.333
CCNA_00722	223.5	68	347.5	370	330
CCNA_00723	11	11.5	11	12	10.3333
CCNA_00724	8.5	10.5	7.5	6.66667	7.33333
CCNA_00725	0	0.5	0	0.333333	1.33333
CCNA_00726	20	12	18	40.6667	43.6667
CCNA_00727	19.5	13	15	14	15.6667
CCNA_00728	8.5	3	5.5	23	14
CCNA_00729	11	1	7.5	31	19
CCNA_00730	4.5	2	3.5	8.66667	6.66667
CCNA_00731	2.5	12	9.5	5.66667	8.33333
CCNA_00732	6	13	12	8	8.33333
CCNA_00733	4	6	10.5	6.33333	8.33333
CCNA_00734	8	9.5	16	16.3333	19.6667
CCNA_00735	61.5	55	58	44.3333	60.3333
CCNA_00736	26	19.5	22	22.6667	26.6667
CCNA_00737	35	24	25.5	24.6667	29.6667
CCNA_00738	2	11	5.5	3.66667	5.33333
CCNA_00739	7.5	7.5	10	7.66667	11.6667
CCNA_00740	31.5	20	22	19	23.6667
CCNA_00741	43.5	28.5	27.5	24.3333	31
CCNA_00742	25	15	16.5	13	17.3333
CCNA_00743	0.5	8	5.5	4	5.33333
CCNA_00744	29.5	19.5	46.5	40.3333	48.3333
CCNA_00745	1	1.5	1.5	2.33333	2
CCNA_00746	0	1.5	0.5	0.666667	0.333333
CCNA_00747	15.5	48.5	37.5	29.6667	37.6667
CCNA_00748	5.5	7.5	19.5	17	11.6667
CCNA_00749	9.5	10.5	21.5	24.6667	27.6667
CCNA_00750	8.5	35	21	14	18.6667
CCNA_00751	16.5	15	14.5	15.6667	20
CCNA_00752	124.5	94	119.5	104.333	149
CCNA_00753	9.5	5.5	4	9.33333	6.66667
CCNA_00754	4.5	0	0	80.3333	37.3333
CCNA_00755	0	0.5	0	0	0
CCNA_00756	43	25.5	103	22.3333	24.6667
CCNA_00757	2.5	2	1	1.33333	1.66667
CCNA_00759	1.5	1	1	1.33333	2
CCNA_00760	5	6	5.5	5.66667	7.33333
CCNA_00761	21	35	31	28.6667	33
CCNA_00762	37	50	82	92.6667	103.333
CCNA_00763	85	79	94	110	93.3333
CCNA_00764	75	51	70	77.6667	70.6667
CCNA_00765	20	15	11.5	11.6667	11.3333
CCNA_00766	15.5	20	31	36.3333	45
CCNA_00767	32	29.5	37.5	42	54.3333
CCNA_00768	12	7.5	15	16.6667	12
CCNA_00769	24	14.5	23.5	21.3333	21.3333
CCNA_00770	19.5	18	20.5	22.3333	21.6667
CCNA_00771	10	9	15	17.6667	13.3333
CCNA_00772	0	0	0	0.333333	1
CCNA_00773	4.5	9.5	9	12.6667	14.3333
CCNA_00774	9.5	11.5	14.5	11.6667	13
CCNA_00775	5.5	4.5	3.5	3.33333	4.66667
CCNA_00776	0	0	1	1.33333	1
CCNA_00777	1	1	13.5	29	9.66667
CCNA_00778	244	109.5	90.5	73.6667	75.6667
CCNA_00779	6	3	1.5	2.66667	2.66667
CCNA_00780	4.5	7.5	6.5	8.33333	9.33333
CCNA_00781	14.5	14	20	42.6667	31.6667
CCNA_00782	14	10	10	8	9
CCNA_00783	5	5	6	8	8.33333
CCNA_00784	31	9.5	12.5	5.33333	11.3333
CCNA_00785	2.5	2	1.5	1	1.66667
CCNA_00786	0	1.5	0.5	1	2
CCNA_00787	2.5	2.5	66	137.333	46.6667
CCNA_00788	13	12	11.5	12.6667	14.3333
CCNA_00789	7	0	0	196.333	167.333
CCNA_00790	3	0	0	27.3333	11.3333
CCNA_00791	0	0	0	0	0.333333
CCNA_00792	1	2.5	1.5	2	2
CCNA_00793	0	0.5	0.5	1	0.666667
CCNA_00794	0	0	0	0	0
CCNA_00795	29.5	37	38.5	42	39
CCNA_00796	14.5	11.5	13.5	23.6667	10.3333
CCNA_00797	5.5	1	3	0	4
CCNA_00798	1	1	0	2	1.66667
CCNA_00799	3.5	0.5	4	27.3333	19
CCNA_00801	35	1.5	14.5	1.33333	30.6667
CCNA_00802	90	4.5	15.5	0	79.6667
CCNA_00803	53	10	121.5	289	130.667
CCNA_00804	18	13	10.5	9.66667	10
CCNA_00805	45	33	32	26.6667	29.3333
CCNA_00806	149	108	126	91.6667	95.6667
CCNA_00807	52	35.5	38	27	29.6667
CCNA_00808	275.5	231.5	201.5	169.667	200.333
CCNA_00809	1	5.5	4	4	4
CCNA_00810	7	19.5	25.5	23	22
CCNA_00811	13.5	48	53.5	37	48.6667
CCNA_00812	3	3	3	3	4.66667
CCNA_00813	0	1	2.5	2.33333	2.33333
CCNA_00814	0	0	3	2.66667	1
CCNA_00815	2	2.5	3	2.66667	3.66667
CCNA_00816	3	3.5	8	8.33333	9.66667
CCNA_00817	3.5	4	4	5.66667	6.66667
CCNA_00818	0	1	1	2	1.66667
CCNA_00819	0	1	1.5	3.66667	3
CCNA_00820	2.5	3	4	5	8
CCNA_00821	20.5	20.5	25	25.3333	30.3333
CCNA_00822	44	24	28.5	33	29.3333
CCNA_00823	170	120.5	248.5	173	229.333
CCNA_00824	5.5	15.5	17.5	14	16.3333
CCNA_00825	0	5	2	2	1.33333
CCNA_00826	0	2	1.5	2	2.33333
CCNA_00827	2.5	2	2.5	2.33333	2.33333
CCNA_00828	2	3	4	3.66667	5
CCNA_00829	0	0	0	0	0
CCNA_00830	0	1	1	1	1
CCNA_00831	2	2	2	2.33333	2.33333
CCNA_00832	7	8	12	12.3333	17.6667
CCNA_00833	2	1	1	1	1.66667
CCNA_00836	80	4	3	108.667	81.6667
CCNA_00837	2	2	2.5	2	2.66667
CCNA_00838	2	2.5	4.5	5	5.66667
CCNA_00839	42	30.5	40	64	55
CCNA_00840	14.5	7	8.5	13.6667	12
CCNA_00841	0.5	0.5	0	0	1
CCNA_00842	4	4.5	6	9.33333	7.33333
CCNA_00843	2	2	2.5	3.66667	3.33333
CCNA_00844	40	22	47	36.3333	43.6667
CCNA_00845	97.5	14.5	21.5	23.3333	20
CCNA_00846	81	3.5	2.5	5.33333	5.33333
CCNA_00847	16.5	6	12	10	11.3333
CCNA_00848	28.5	18.5	19.5	15.6667	18.3333
CCNA_00849	6	2	1.5	2.33333	2.33333
CCNA_00850	11.5	5	6.5	6	6.33333
CCNA_00851	4	1.5	1.5	1.66667	1.33333
CCNA_00852	7.5	7.5	6.5	7.33333	6.33333
CCNA_00853	1.5	1.5	8.5	28.3333	17
CCNA_00854	2	0	4.5	25.3333	14.3333
CCNA_00855	0	1	1	1	1
CCNA_00856	0	0	0	0	0
CCNA_00857	13.5	58.5	65	48	39.6667
CCNA_00858	23	5.5	8.5	8.66667	6
CCNA_00859	9.5	5	10	18.3333	17.3333
CCNA_00860	76	28	67	143	87
CCNA_00861	1.5	14.5	18.5	13.3333	14.3333
CCNA_00862	16.5	11.5	15	11.6667	11.3333
CCNA_00863	29.5	19.5	20.5	22.3333	16.6667
CCNA_00864	2	1	1.5	3	2.66667
CCNA_00865	0	0.5	0.5	1	1.33333
CCNA_00866	1	1	1	1	2
CCNA_00867	26	18	12.5	16	17.3333
CCNA_00868	1	6	4.5	2.33333	2.66667
CCNA_00869	8	32	29	19.3333	21.6667
CCNA_00870	6.5	9.5	8	7.33333	9
CCNA_00871	4	11	7.5	5.33333	7.66667
CCNA_00872	13.5	35	40	26	31.3333
CCNA_00873	1.5	1.5	2	2.66667	3
CCNA_00874	5.5	6	6.5	4.33333	5.66667
CCNA_00875	14	5.5	7	20.6667	14.6667
CCNA_00876	57	21.5	39.5	93	76.3333
CCNA_00877	18.5	19.5	19	22.6667	27
CCNA_00878	63.5	37.5	35.5	28	62
CCNA_00879	5	5	3.5	5.33333	6.66667
CCNA_00880	1.5	4	3	3	3
CCNA_00881	5.5	9.5	11	8.33333	10
CCNA_00882	0	0	0	0	0
CCNA_00883	13	11	11.5	10.6667	11
CCNA_00884	2	1	2.5	2.33333	2.33333
CCNA_00885	15.5	12	17	14.3333	17.3333
CCNA_00886	81.5	150	134	110.333	105.333
CCNA_00887	27	52.5	46.5	34.6667	39.3333
CCNA_00888	11.5	3	1.5	42.6667	56.3333
CCNA_00889	2	9.5	17.5	7	8.33333
CCNA_00890	2	3.5	2.5	3.33333	3
CCNA_00891	1	1	0	1	0
CCNA_00892	27.5	29	25.5	31	34
CCNA_00893	18	19.5	12	18	17
CCNA_00894	37	42	54.5	52.6667	55
CCNA_00895	17	13	13.5	16.6667	14
CCNA_00896	2.5	1.5	0.5	1.66667	1
CCNA_00897	3.5	1.5	0.5	2.33333	2
CCNA_00898	20.5	13.5	12	9.66667	9.33333
CCNA_00899	26.5	13	13	12.3333	13
CCNA_00900	3.5	0	1	7.66667	4
CCNA_00901	2	7.5	4	5	5.66667
CCNA_00902	2	4	3.5	5	6
CCNA_00903	0	2	2	2	2.33333
CCNA_00904	1	2	2	2	2.33333
CCNA_00905	1.5	1.5	1	1.33333	0.666667
CCNA_00906	7.5	6	6	5.66667	5.33333
CCNA_00907	8.5	6	7	5.33333	6.33333
CCNA_00908	6.5	5.5	5	4	4.66667
CCNA_00909	8	8.5	7	6.66667	7
CCNA_00910	5.5	5	5	6	6.66667
CCNA_00911	4	4	3	4	4.33333
CCNA_00912	5.5	4	4	3.66667	4.33333
CCNA_00913	0	1	0	0	0.333333
CCNA_00914	3.5	3.5	3.5	3.33333	4
CCNA_00915	3	5.5	4.5	3.33333	4.33333
CCNA_00916	13.5	7.5	16.5	8.66667	10
CCNA_00917	16	16	17	10.6667	14.3333
CCNA_00918	30	16	15	12.6667	14.6667
CCNA_00920	67	54.5	32	37.3333	41.6667
CCNA_00921	10	10.5	12.5	12.3333	14
CCNA_00922	21.5	8	15.5	26.3333	13.6667
CCNA_00923	19	12.5	10	10.6667	10.3333
CCNA_00924	5.5	12.5	9.5	8.66667	12.6667
CCNA_00925	6	12.5	9	6	7.66667
CCNA_00926	1.5	1	1.5	1	2.33333
CCNA_00927	6.5	1.5	0.5	1.66667	5
CCNA_00928	50	10	7	11	19.3333
CCNA_00929	91	15	2.5	8.66667	22.6667
CCNA_00930	182	17.5	7	14.3333	41
CCNA_00931	120	16	4	10.6667	26.3333
CCNA_00932	123.5	19.5	4	9.66667	27
CCNA_00933	35.5	34	25	21	26.3333
CCNA_00934	15	25.5	23	16.3333	20.6667
CCNA_00935	2	2	1	1	1.33333
CCNA_00936	0	0	0	0	0.333333
CCNA_00937	32.5	6.5	10	11	10.6667
CCNA_00938	12	1.5	1	1.33333	2
CCNA_00939	13	24.5	29	22.3333	19
CCNA_00940	2.5	1	1	7.66667	3.66667
CCNA_00941	14	10.5	7.5	8	8.33333
CCNA_00942	1.5	0.5	19.5	35.6667	11.3333
CCNA_00943	0	0	15	19	5.33333
CCNA_00944	0	0	4.5	7.33333	1.66667
CCNA_00945	0	0	9	18	5.33333
CCNA_00946	1.5	0	31	62.3333	18.3333
CCNA_00947	3.5	0.5	60	114.667	30.6667
CCNA_00948	481.5	28	21.5	846.333	603.333
CCNA_00949	34.5	2	94	55	37.3333
CCNA_00950	7.5	2	74.5	38.3333	27
CCNA_00951	4.5	1.5	58.5	30.3333	21
CCNA_00952	1	0	13.5	6.66667	4
CCNA_00953	4.5	1	43.5	25	11.6667
CCNA_00954	4.5	1	39	26.6667	16
CCNA_00955	0	1	1	0.666667	1.66667
CCNA_00956	2.5	15.5	40	23.3333	16.3333
CCNA_00957	7	11.5	20	14.3333	10.6667
CCNA_00958	1	2	1	1.33333	2
CCNA_00959	5	16	10.5	9.66667	10
CCNA_00960	39	33	25.5	29.3333	28.3333
CCNA_00961	21.5	23.5	17.5	19	20.6667
CCNA_00962	34.5	27	37	21.3333	34.6667
CCNA_00963	1.5	2.5	3	2	2.33333
CCNA_00964	0	0	0	1	0
CCNA_00965	0	0	4.5	11.3333	5.66667
CCNA_00966	23	14	20.5	15	18
CCNA_00967	22	32	27	40.3333	34.6667
CCNA_00968	30.5	18.5	15.5	13.3333	13
CCNA_00969	1	0.5	1	3	2.33333
CCNA_00970	12.5	24.5	25.5	24.3333	26.3333
CCNA_00971	7	13.5	11.5	14.3333	16.3333
CCNA_00972	17	2.5	0	1	2
CCNA_00973	17	28.5	25	28.6667	33.3333
CCNA_00975	0.5	2	1.5	1.66667	2
CCNA_00976	39.5	39	38	56.6667	51
CCNA_00977	9	10.5	13.5	10	10.3333
CCNA_00978	0	1	2	0.666667	1
CCNA_00979	3.5	2.5	2	2.66667	2.33333
CCNA_00980	3	3.5	4	3.33333	3.66667
CCNA_00981	1	2	1	1	1.33333
CCNA_00982	99	61	65.5	62.6667	72
CCNA_00983	2	3	3	8.66667	4.66667
CCNA_00984	16.5	17.5	17	16	14.6667
CCNA_00985	35	42.5	43	51	51.3333
CCNA_00986	6	11.5	13.5	12.3333	14.6667
CCNA_00987	46	38.5	40	16.6667	34
CCNA_00988	3.5	6.5	3	3.66667	5.33333
CCNA_00989	4	9	7.5	8.66667	9.33333
CCNA_00990	3	21	18	17	17.6667
CCNA_00991	7.5	12.5	23.5	31.6667	34
CCNA_00992	1.5	4.5	6.5	7.33333	7
CCNA_00993	1	2	2.5	2.33333	2
CCNA_00994	1.5	4	4	6	7.33333
CCNA_00995	6.5	11	15	14	11.3333
CCNA_00996	6.5	4.5	4.5	8.66667	10.6667
CCNA_00997	3	1.5	6	20.6667	10.3333
CCNA_00998	73.5	95.5	107.5	83.6667	74.3333
CCNA_00999	3.5	5.5	16.5	12	9
CCNA_01000	1	4.5	11	14	6.33333
CCNA_01001	4	6.5	24	17.3333	10
CCNA_01002	2.5	3	66.5	41.6667	18
CCNA_01003	0.5	2	27	19.6667	11
CCNA_01004	0	2	138	61	35.3333
CCNA_01005	0	1.5	74	48.6667	22.6667
CCNA_01006	1.5	2.5	60.5	37.6667	18
CCNA_01007	19.5	6.5	6.5	3.33333	8.66667
CCNA_01008	7	1	1.5	1	1
CCNA_01009	2	0.5	2	0.666667	1
CCNA_01010	3	1	1	1.33333	1.33333
CCNA_01011	1.5	1.5	1	1	1.33333
CCNA_01012	2.5	1.5	1	1	1.66667
CCNA_01013	0	1	0.5	0.333333	1
CCNA_01014	3	2	3.5	1.66667	2.66667
CCNA_01015	9	11.5	38	36.3333	40
CCNA_01016	4.5	2.5	7.5	10.3333	10.6667
CCNA_01017	5	3.5	5	10	12
CCNA_01018	4	4.5	7	4.66667	5.66667
CCNA_01019	9	6.5	9	13.3333	10.6667
CCNA_01020	3.5	7	7	13	12
CCNA_01021	6.5	12.5	24.5	57	51.6667
CCNA_01022	1	2.5	4	5	5.33333
CCNA_01023	0.5	4	4	6	4.33333
CCNA_01024	98.5	75.5	107	103.333	93.6667
CCNA_01025	166	121.5	164	164.667	146.667
CCNA_01026	92.5	53.5	86.5	91.3333	87.3333
CCNA_01027	0	0.5	0	0	0
CCNA_01028	4.5	2.5	2.5	4.33333	3.66667
CCNA_01029	6	5	3.5	4	4
CCNA_01030	13.5	11.5	12.5	11.3333	13
CCNA_01031	2	6.5	7.5	11.6667	13.3333
CCNA_01032	21	41	23.5	32.6667	31
CCNA_01033	11.5	14	6.5	10.6667	10
CCNA_01034	33.5	28.5	9	11.6667	14.3333
CCNA_01035	46	59	27	35	32.3333
CCNA_01036	5	6.5	4.5	5.66667	6.33333
CCNA_01037	18	30.5	41	36.3333	36.6667
CCNA_01038	7	15	14	18.3333	20
CCNA_01039	0.5	0.5	0	0.666667	1
CCNA_01040	0	0	0	0	0
CCNA_01041	20.5	17	45	24.3333	42.3333
CCNA_01042	21	44.5	78.5	97.3333	100.333
CCNA_01043	32.5	81	91.5	122.667	130.333
CCNA_01044	16	25	28.5	28	32.6667
CCNA_01045	12	9	12	15.6667	15
CCNA_01046	34.5	28	38	41	38.3333
CCNA_01047	3	1	1	1.33333	1.66667
CCNA_01048	0	0	0	0	0
CCNA_01049	28	15	14.5	12.6667	10.3333
CCNA_01050	47.5	33	31	24.6667	27.3333
CCNA_01051	5.5	4	6	7	6.66667
CCNA_01052	2	3	4	4.33333	5.66667
CCNA_01053	0	1	1	1.66667	1.33333
CCNA_01054	3.5	3.5	5	5.33333	5.33333
CCNA_01055	8	12	8	7.66667	8.33333
CCNA_01056	23.5	32.5	22.5	23.6667	24.6667
CCNA_01057	64	101	69.5	84	92
CCNA_01058	104	135	62	72.3333	63.6667
CCNA_01060	82.5	69	70.5	68	67
CCNA_01061	68.5	50	69.5	65.6667	76.3333
CCNA_01062	58.5	45.5	44	38.6667	38
CCNA_01063	27	26.5	26	21.6667	24.3333
CCNA_01064	47.5	33.5	41	40	34.6667
CCNA_01065	30.5	23	28.5	27	25.3333
CCNA_01066	22	17	19	19	17.3333
CCNA_01067	53	35.5	47.5	52.6667	50
CCNA_01068	7.5	7	5.5	5.66667	6.66667
CCNA_01069	11.5	17	24	24.3333	21
CCNA_01070	2	18.5	16.5	12.3333	15.3333
CCNA_01071	3.5	11	12	10.3333	11.6667
CCNA_01072	6.5	5	4	3.33333	5
CCNA_01073	29.5	21.5	29	27.3333	29
CCNA_01074	14.5	11.5	11	10.6667	11.3333
CCNA_01075	62.5	22.5	23	20	16.6667
CCNA_01076	31.5	12	12.5	10.6667	9
CCNA_01077	2	5	5.5	6.66667	7.33333
CCNA_01078	3	2	4	5.33333	3.66667
CCNA_01079	14	21	21.5	15.6667	20
CCNA_01080	4.5	4	7.5	6.66667	9
CCNA_01081	2.5	9.5	9	7.33333	9
CCNA_01082	0	0	0	0	0.333333
CCNA_01083	74.5	126	131.5	157	160.333
CCNA_01084	50	80.5	87.5	107.333	95.6667
CCNA_01085	87.5	99	128	90.6667	90.3333
CCNA_01086	44	25.5	30	27.6667	28.3333
CCNA_01087	5.5	3.5	22	18.3333	13.3333
CCNA_01088	20.5	16.5	28.5	28	31.3333
CCNA_01089	8	10	19.5	14.3333	18.6667
CCNA_01090	16.5	19	40	29	34
CCNA_01091	6.5	3	3	8	9.66667
CCNA_01092	0	13.5	22	30.6667	40.6667
CCNA_01093	9	31	30	56.6667	61.6667
CCNA_01095	34.5	26.5	20	24	26.6667
CCNA_01096	47	33	33.5	35.3333	38.3333
CCNA_01099	12	9.5	8	9.66667	9
CCNA_01100	13	37	30	43	45
CCNA_01101	378	171	277	261.333	292.333
CCNA_01102	10.5	5.5	3	4.66667	7.66667
CCNA_01103	16.5	14	16	13.3333	14.6667
CCNA_01104	11.5	11	16	10.6667	11.3333
CCNA_01105	6	12	9.5	8.66667	8
CCNA_01106	48	75.5	74.5	63.3333	62.6667
CCNA_01107	7.5	16.5	26	18.3333	25
CCNA_01108	7.5	17	11	11.6667	17
CCNA_01109	10	30	26.5	24.6667	29.3333
CCNA_01110	6	15	11	11	9.66667
CCNA_01111	0	1.5	1.5	1.33333	1.33333
CCNA_01112	0	1	1	0.666667	0.666667
CCNA_01113	15	10	9.5	6	7.33333
CCNA_01114	12.5	6.5	7.5	5.66667	9.66667
CCNA_01115	8	1.5	7.5	26.6667	20
CCNA_01116	32	37.5	20	13.6667	21.6667
CCNA_01117	1.5	0	1.5	7.66667	4.33333
CCNA_01118	8	5	6	4.33333	5.66667
CCNA_01119	38	5.5	5	60.3333	55
CCNA_01120	1.5	7	9	9.66667	10.3333
CCNA_01121	17	37.5	32.5	42.6667	46.6667
CCNA_01122	31	37.5	31.5	42.3333	45
CCNA_01123	34	22	18.5	19.6667	18.6667
CCNA_01124	2	5.5	1.5	1	1.33333
CCNA_01125	3	19	25	7.66667	9.33333
CCNA_01126	0.5	0	0	0	0
CCNA_01127	0	0	0	0	0
CCNA_01128	169.5	38.5	6.5	27.6667	28.6667
CCNA_01129	15	5.5	30	17.6667	14
CCNA_01130	2	2	25	15	9
CCNA_01131	2.5	3.5	27.5	16.3333	9
CCNA_01132	9	34	41	31.6667	31
CCNA_01133	5	4	4	8.33333	9.33333
CCNA_01134	6	3.5	5.5	5	5.33333
CCNA_01135	3	1.5	1	2.33333	2.66667
CCNA_01136	1	1	1	0.666667	0.666667
CCNA_01137	1.5	4.5	4	3	6
CCNA_01138	7	6.5	4.5	6.66667	7.33333
CCNA_01139	40	27.5	29.5	30.3333	31
CCNA_01140	7	1	4	20.3333	12.3333
CCNA_01141	27	264.5	200	114.667	148.333
CCNA_01142	20	23.5	34	35.3333	33
CCNA_01143	11	48	17.5	13.3333	13.6667
CCNA_01144	2	10	3.5	2.66667	3.66667
CCNA_01145	9	26	6	5	7
CCNA_01146	0	0	0	0	0
CCNA_01147	1.5	3	2.5	1.33333	1.66667
CCNA_01148	2.5	5	7.5	3.66667	5
CCNA_01149	0	3.5	1	1	1
CCNA_01150	0.5	1	1	1.33333	1
CCNA_01151	3.5	5.5	4	4	4
CCNA_01152	7	5.5	4.5	5	5.66667
CCNA_01153	1	2.5	2	2	2
CCNA_01154	76.5	38	34.5	32.6667	32.3333
CCNA_01155	110	117.5	128.5	117.333	97.6667
CCNA_01156	26.5	26.5	30	31	41
CCNA_01157	28.5	6	16	90	53.6667
CCNA_01158	7.5	1	2.5	15	8.66667
CCNA_01159	71	166.5	200.5	231	176.333
CCNA_01160	0	0	0	0	0
CCNA_01161	1.5	48.5	37	10.3333	14.3333
CCNA_01162	8	20.5	14	9	10
CCNA_01163	3.5	78.5	89.5	73.3333	55.3333
CCNA_01164	5	24.5	24	18.3333	18.6667
CCNA_01165	2.5	19.5	15.5	12.3333	10.6667
CCNA_01166	0	0	0	0	0
CCNA_01167	2	2	1.5	2	2
CCNA_01168	2	2	1	3	4.33333
CCNA_01169	1	2	2	1.66667	2
CCNA_01170	0	0.5	0.5	0.666667	0
CCNA_01171	11	12	10	11	9.66667
CCNA_01172	98.5	67.5	65.5	65.3333	69.3333
CCNA_01173	73	85	121	60.6667	96
CCNA_01174	6	8	5	4.33333	5
CCNA_01175	0	113.5	94	21.3333	36.6667
CCNA_01176	0	201.5	208	65.6667	94
CCNA_01177	1.5	201.5	137	43.3333	71.6667
CCNA_01178	0	235.5	141.5	43.3333	79.3333
CCNA_01179	1	143	82	26	49.6667
CCNA_01180	7	14	12.5	12.3333	12.6667
CCNA_01181	54	28	20	26.3333	25
CCNA_01182	12.5	12.5	19	15	13.6667
CCNA_01183	55.5	54	50.5	42	43.3333
CCNA_01184	27.5	36.5	30	26.3333	28
CCNA_01185	12	1	1	0.666667	0.666667
CCNA_01187	24	15	17.5	17.6667	20.3333
CCNA_01188	16.5	15	10.5	12.3333	13.3333
CCNA_01189	7.5	4.5	4	5	5.66667
CCNA_01190	6	18	15	9	12.3333
CCNA_01191	3	3	3.5	3.33333	4.33333
CCNA_01192	0	1.5	1	1	0.333333
CCNA_01193	0	1.5	1.5	1	1
CCNA_01194	3	8	12	8.33333	13
CCNA_01195	3	25.5	27	16.3333	16.6667
CCNA_01196	5	7.5	6	6	7
CCNA_01197	0	0	0	0	0
CCNA_01198	24.5	16	12.5	13.6667	15.6667
CCNA_01199	49.5	32	33.5	30.3333	32.3333
CCNA_01200	0	0	0	0.333333	0
CCNA_01201	11	9	4.5	4.33333	4.66667
CCNA_01202	36	34.5	21.5	30.6667	28.6667
CCNA_01203	7.5	7.5	6	5.66667	5.66667
CCNA_01204	6.5	14.5	17	13.6667	14.3333
CCNA_01205	0	0	0	0	0
CCNA_01206	1.5	1.5	1	1.33333	0.666667
CCNA_01207	10	8.5	6	9.33333	10.3333
CCNA_01208	9	7	6.5	7.66667	11.6667
CCNA_01209	4	4	4.5	4.33333	5
CCNA_01210	27.5	25.5	20	17.3333	18.6667
CCNA_01211	14.5	14	12.5	11.6667	14.6667
CCNA_01212	20.5	20	16	16.3333	18.3333
CCNA_01213	13.5	14	12.5	13.6667	15
CCNA_01214	12	9.5	7.5	9.33333	10.6667
CCNA_01215	39	44	44	35.3333	43.6667
CCNA_01216	7	9.5	8	10	9.33333
CCNA_01217	25.5	50	43	37.3333	37
CCNA_01218	13	22.5	16.5	13.6667	13.6667
CCNA_01219	7	11.5	8.5	6.33333	7
CCNA_01220	129	93.5	84.5	102.333	99.6667
CCNA_01222	37	23.5	25.5	25.3333	27
CCNA_01223	20	24.5	21.5	16	20.3333
CCNA_01224	7	8.5	7	6	6.66667
CCNA_01225	11	12.5	12	11.3333	12.3333
CCNA_01226	13.5	13	7.5	9	13
CCNA_01227	5.5	9.5	12	11.6667	11.3333
CCNA_01228	4.5	6.5	5.5	5.33333	5.66667
CCNA_01229	0	1.5	1.5	1.66667	1.33333
CCNA_01230	3.5	6.5	7.5	7.66667	6
CCNA_01231	1.5	3.5	2.5	2.66667	3
CCNA_01232	1	2.5	3	2.66667	2
CCNA_01233	0.5	1.5	1.5	1.66667	2.66667
CCNA_01234	0	0.5	0	0.333333	1
CCNA_01235	17.5	14.5	16	16.3333	15.6667
CCNA_01236	5.5	6.5	4	3	7.33333
CCNA_01237	14	9.5	21.5	5.66667	12.6667
CCNA_01238	2	1	1	1.33333	1.33333
CCNA_01239	6	4	3.5	3.66667	5.33333
CCNA_01240	15	7	5.5	7.33333	9.33333
CCNA_01241	19.5	11.5	13	12.6667	14.3333
CCNA_01242	50.5	26	24.5	26	27.3333
CCNA_01243	7	3.5	3	3	4
CCNA_01244	26	12.5	14	17.3333	17.6667
CCNA_01245	34.5	18	18.5	19.3333	17.6667
CCNA_01246	10	7	6	6.33333	6.66667
CCNA_01247	2	2.5	2	3.66667	3.33333
CCNA_01248	16	40.5	35	36.6667	39
CCNA_01249	1.5	6	3.5	3.33333	4.66667
CCNA_01250	2	8	3.5	4.33333	4.33333
CCNA_01251	2	8	3.5	4	4.33333
CCNA_01252	22.5	25	19.5	24	25.3333
CCNA_01253	38.5	39	27.5	25.6667	29
CCNA_01254	46.5	39	29.5	24.6667	23.6667
CCNA_01255	17.5	42	23	21.3333	22
CCNA_01256	0	2	2	1	2.66667
CCNA_01257	0	3.5	3	2.33333	2.33333
CCNA_01258	2.5	16	15.5	10.6667	14
CCNA_01259	78.5	111.5	141	197.333	211.667
CCNA_01260	6.5	5	5.5	7.66667	6.33333
CCNA_01261	22	19	14	14	15.6667
CCNA_01262	19.5	16	10.5	10.6667	11.6667
CCNA_01263	16	3.5	2.5	4	4
CCNA_01264	0	1	2.5	2.66667	2
CCNA_01265	1.5	5.5	8.5	4	4.66667
CCNA_01266	12	18.5	20	18	15
CCNA_01267	14	26	34	33	28.6667
CCNA_01268	9	23.5	43.5	36.3333	34.6667
CCNA_01269	0	2	2	1.66667	1
CCNA_01270	0	1	2	1	1.33333
CCNA_01271	6.5	26	22	18	16.3333
CCNA_01272	6	5	3.5	3.33333	3.66667
CCNA_01273	18	19	13	16	20
CCNA_01274	1	5	5.5	4.33333	6
CCNA_01275	20.5	31.5	23	18.6667	22.3333
CCNA_01276	9.5	14.5	10.5	11.3333	7
CCNA_01277	10	25	20.5	23.6667	29.6667
CCNA_01278	29.5	13.5	45.5	97.6667	67
CCNA_01279	7	14	11.5	12.6667	12.3333
CCNA_01280	1.5	9	16	29	14.6667
CCNA_01281	2	11	9.5	10.6667	8.66667
CCNA_01282	0.5	1.5	2	2	2.33333
CCNA_01283	0.5	1	1	0.666667	1
CCNA_01284	2	1	0.5	2.33333	2
CCNA_01285	9.5	13.5	14.5	19.3333	20.6667
CCNA_01286	8.5	22	54.5	18.3333	27.3333
CCNA_01287	3.5	6.5	10	10.3333	12.3333
CCNA_01288	8.5	12.5	11.5	9.33333	11
CCNA_01289	5	5	3.5	5.66667	5.33333
CCNA_01290	1.5	3	3	3.66667	6
CCNA_01291	0	1	1	1.33333	2
CCNA_01292	3	3	3	3.33333	4.33333
CCNA_01293	0	0	0	0	0
CCNA_01294	0	1	2.5	2.66667	2
CCNA_01295	36.5	27.5	24	23	26.6667
CCNA_01296	41	144	93	58.6667	61.6667
CCNA_01297	17.5	13.5	11.5	14.3333	11
CCNA_01299	11	12	14	14.6667	17
CCNA_01300	14	9.5	11	12.6667	16
CCNA_01301	10.5	8	6	8.33333	11.6667
CCNA_01302	5	2.5	5.5	16	11
CCNA_01303	16.5	16.5	20	29	26
CCNA_01306	459	399.5	327.5	257	299.667
CCNA_01307	233	224	165	141.333	161
CCNA_01326	299.5	262	251.5	210	216
CCNA_01327	153.5	322	232	179.333	215.333
CCNA_01331	0	0	0	0	0
CCNA_01332	393.5	211	172	200	171.333
CCNA_01333	0.5	2	2	1.33333	1.33333
CCNA_01334	4.5	16	13.5	10	11.3333
CCNA_01335	2.5	13	12	6	9.66667
CCNA_01336	1.5	1	0	0.666667	0.666667
CCNA_01337	1	4	4.5	4.33333	5
CCNA_01338	6	9.5	8	12	11
CCNA_01339	1.5	2	2.5	3.33333	2.66667
CCNA_01340	10.5	9	8.5	9	10.3333
CCNA_01341	10.5	11	23.5	15.6667	25
CCNA_01342	8	8.5	5	5.33333	7.33333
CCNA_01343	13.5	12.5	10.5	11	13
CCNA_01344	17	16	11.5	10	12.6667
CCNA_01345	4.5	4	4	5	6.66667
CCNA_01346	32	24	14.5	21	14
CCNA_01347	54.5	47	35.5	38	45
CCNA_01348	4.5	3.5	3	4.66667	4
CCNA_01349	9	10.5	13.5	10	10.3333
CCNA_01350	0	1	2	0.666667	1
CCNA_01351	43	28	22	25.3333	25
CCNA_01352	35	23	23	23.3333	21.3333
CCNA_01353	51	18.5	22.5	14	8.33333
CCNA_01354	12	12	13	11.3333	17.6667
CCNA_01355	8	13	15	14.3333	14
CCNA_01356	2.5	4	4	4.66667	4
CCNA_01357	2	2.5	2.5	2.66667	3
CCNA_01358	3	6	5	6	6
CCNA_01359	2.5	4	3	2.66667	3.66667
CCNA_01360	2	3.5	4.5	4	5
CCNA_01361	15	10	13	11	9
CCNA_01362	7	6	5.5	6	6
CCNA_01363	8	5	5	5	4
CCNA_01364	18	11	8	8.33333	7
CCNA_01365	49	5.5	4.5	67.3333	58.3333
CCNA_01366	5.5	4	4	6.33333	8.66667
CCNA_01367	16.5	12.5	9	12	11
CCNA_01368	28	30.5	39.5	75.3333	83
CCNA_01369	27	26	36	44	46
CCNA_01370	1	1	1.5	3.33333	1.33333
CCNA_01371	32	49	45	26.3333	26
CCNA_01372	29	41	44.5	22	25.3333
CCNA_01373	9	10.5	7	6.66667	8
CCNA_01374	9.5	6	3	3.66667	4.33333
CCNA_01375	60.5	47.5	68.5	48	60.3333
CCNA_01376	13.5	10.5	13.5	16.3333	14.6667
CCNA_01377	24.5	32	24.5	27	27.6667
CCNA_01378	83	112	85.5	86	101.333
CCNA_01379	46.5	55.5	45	42.3333	46.6667
CCNA_01380	33.5	99	100.5	53.6667	69.3333
CCNA_01381	95	80.5	75.5	67	76
CCNA_01382	7	7.5	10.5	14.3333	19.6667
CCNA_01383	14.5	20.5	24.5	28	33.6667
CCNA_01384	1.5	5	6	8	11.3333
CCNA_01385	11	12	10.5	9.33333	13.3333
CCNA_01386	143	27.5	32.5	31.3333	29.3333
CCNA_01387	15.5	11	6	7.66667	7.33333
CCNA_01388	7.5	9	7.5	9	13
CCNA_01389	2.5	2	1.5	2	2.66667
CCNA_01390	6	6	5.5	7	7.33333
CCNA_01391	4	4.5	6.5	6.33333	6
CCNA_01392	3.5	6	4	5	4.66667
CCNA_01393	24	33	31	41.6667	38.3333
CCNA_01394	7	5.5	4.5	5.33333	5.66667
CCNA_01395	47.5	53.5	57.5	56.6667	60.6667
CCNA_01396	12.5	18.5	14.5	19	25.6667
CCNA_01397	11.5	14	13.5	12.6667	15.3333
CCNA_01398	9.5	9.5	11.5	10.3333	12
CCNA_01400	354	873.5	77	43.3333	48.6667
CCNA_01401	0	1	0	0.333333	0
CCNA_01402	0	0	0	0	0
CCNA_01403	70.5	70.5	65.5	55.3333	62.3333
CCNA_01404	55.5	59	54	47.6667	50.6667
CCNA_01405	167.5	122.5	143.5	168	143.333
CCNA_01406	131	138	126	182.333	196.667
CCNA_01407	5.5	4.5	2.5	3.33333	4.66667
CCNA_01408	3	7	7	8.66667	10.6667
CCNA_01409	13.5	21.5	34	42.6667	46.3333
CCNA_01410	4.5	3.5	6	13.6667	8.33333
CCNA_01411	1.5	1.5	0.5	2	2
CCNA_01412	49	17	18	20.3333	20.6667
CCNA_01413	38.5	20.5	22.5	20.3333	18.6667
CCNA_01414	33.5	14	14	12.3333	10
CCNA_01415	55	40	30.5	39.3333	42.6667
CCNA_01416	14	15	15	14.6667	17
CCNA_01417	91.5	92.5	233.5	382.667	301
CCNA_01418	54	45.5	30	22	33
CCNA_01419	96	158.5	80.5	66.3333	61.3333
CCNA_01420	92.5	111.5	89	67	71.6667
CCNA_01421	85.5	116.5	86.5	135.333	128.667
CCNA_01422	77	81.5	67.5	112.667	86
CCNA_01423	35	50	41.5	58.6667	45
CCNA_01424	20.5	6.5	11.5	36.3333	20.3333
CCNA_01425	12	27.5	44.5	94.3333	65
CCNA_01426	8	2	5.5	20.3333	22
CCNA_01427	87	73	98.5	67	84
CCNA_01428	0	0	0	0	0
CCNA_01429	113	87.5	65.5	67	76.6667
CCNA_01430	63	55	47.5	49.3333	51.6667
CCNA_01431	30	28.5	30.5	23.3333	34.6667
CCNA_01432	42	44	36.5	31	37
CCNA_01433	110	152	82	115.333	130
CCNA_01434	23	22.5	17	20.6667	23.3333
CCNA_01435	25.5	17.5	21.5	24.3333	27.6667
CCNA_01436	6.5	2	1	3	2.66667
CCNA_01437	12.5	11.5	12	16	11.6667
CCNA_01438	29	25	29	29	32.6667
CCNA_01439	6.5	6	5	6	6.33333
CCNA_01441	351	333	218.5	214.333	209.667
CCNA_01442	18.5	20	23	26	25.6667
CCNA_01443	13	15	38.5	22	24.6667
CCNA_01444	15.5	45	49	50.6667	43
CCNA_01445	15.5	24.5	20.5	20.6667	25
CCNA_01446	23.5	52.5	48.5	42	47.6667
CCNA_01447	34	83	66.5	58.6667	67
CCNA_01448	37	43.5	33.5	39.6667	47
CCNA_01449	19	15.5	15	15.3333	15.3333
CCNA_01450	2	14.5	13	7	7.66667
CCNA_01451	12.5	25	28	58	44.3333
CCNA_01452	14	21.5	21	29.3333	35.3333
CCNA_01453	135	121	195.5	153	154.333
CCNA_01454	4.5	4.5	1	2.33333	4.66667
CCNA_01455	25.5	13.5	3	11.3333	16
CCNA_01456	0	0	0	0	0.333333
CCNA_01457	10.5	7.5	0	7	12.3333
CCNA_01458	24	17.5	3	15.6667	30
CCNA_01459	5	2.5	0	2.66667	4.33333
CCNA_01460	3.5	3.5	2.5	3.66667	4.66667
CCNA_01461	2.5	1.5	1	3	2.33333
CCNA_01462	2.5	3	2.5	5.66667	8.33333
CCNA_01463	10.5	9	8	20	21
CCNA_01464	14	9	18.5	27	22.6667
CCNA_01465	4	1.5	8.5	35.3333	16
CCNA_01466	2.5	0	0	46	22.6667
CCNA_01467	18	0	0	249.333	108.333
CCNA_01468	25	0	5.5	0	31.6667
CCNA_01469	28	0	0	0	29
CCNA_01470	23.5	0	6	1	14.6667
CCNA_01471	13.5	5.5	2	0	5.33333
CCNA_01472	15.5	0	0.5	0.333333	1.33333
CCNA_01473	12	0	0	0	0.333333
CCNA_01474	30.5	0	2	0	2.33333
CCNA_01475	14.5	1.5	1	214	79
CCNA_01476	18	0	0	260.333	100
CCNA_01477	2.5	0	1.5	151.333	37.6667
CCNA_01478	10.5	9.5	8.5	8.66667	11
CCNA_01479	6.5	21.5	22.5	14	15
CCNA_01480	25	207.5	224	96	101.333
CCNA_01481	4	28	24	12.3333	14
CCNA_01482	0	0	0	0	0
CCNA_01483	3.5	5.5	3.5	2	2
CCNA_01484	4.5	7	5.5	3	4
CCNA_01485	3.5	5.5	6	7.66667	6.66667
CCNA_01486	6	5	5.5	6.33333	7
CCNA_01487	8	14	13.5	15.6667	16.6667
CCNA_01488	13.5	9	12	11.3333	15.3333
CCNA_01489	11	10.5	12	14	14
CCNA_01490	24.5	14.5	10	10.3333	10
CCNA_01491	8.5	14.5	22.5	20	21
CCNA_01492	8.5	25	46	51.3333	48
CCNA_01493	5	13.5	12	8.33333	8.33333
CCNA_01494	8.5	6.5	6.5	8.66667	8.66667
CCNA_01495	4	2.5	2	2.66667	3
CCNA_01496	23.5	17	20	19.6667	20.3333
CCNA_01497	23	21	18	16	15.6667
CCNA_01498	2	2	1.5	2.33333	3.33333
CCNA_01499	1	2	1	3.33333	2.33333
CCNA_01500	15	18.5	19.5	16	16.6667
CCNA_01501	0	0.5	0	0	0
CCNA_01502	10.5	14	14	10	11.3333
CCNA_01503	0	0	0	0	0
CCNA_01504	3.5	6	5.5	3.66667	4.33333
CCNA_01505	100.5	86	82.5	41.3333	61.3333
CCNA_01506	23	12	11.5	11.3333	12.6667
CCNA_01507	4	4.5	4.5	3	3
CCNA_01508	18	21	21	20	21.3333
CCNA_01509	24.5	19.5	17	21.3333	24.6667
CCNA_01510	1	1.5	1	2	2.33333
CCNA_01511	3	3.5	5	6	9
CCNA_01512	3	5.5	8.5	7.66667	11.6667
CCNA_01513	0	0.5	0.5	0	0.666667
CCNA_01514	1	0.5	0	0.333333	1
CCNA_01515	1	1	1	1	1.33333
CCNA_01516	20.5	6	6	7	6.66667
CCNA_01517	5	8	5.5	4.33333	5.66667
CCNA_01518	21	30.5	22	18	20
CCNA_01519	11.5	10.5	32.5	195.333	92
CCNA_01520	15	0	39	0	59.3333
CCNA_01521	27	38.5	36.5	28.3333	43.6667
CCNA_01522	24	21	23	32	34
CCNA_01523	4	0	27	90	36
CCNA_01524	0	3	21.5	20.6667	8.33333
CCNA_01526	69.5	23	51.5	119.333	87.6667
CCNA_01527	75.5	32	384.5	1871.33	517
CCNA_01528	208.5	25.5	13.5	291	214.667
CCNA_01529	59.5	6.5	2.5	59.3333	48
CCNA_01530	3	5	160	95	57.3333
CCNA_01531	17	77.5	144.5	89	72.6667
CCNA_01532	36.5	6.5	19	60.6667	54.6667
CCNA_01533	21	24.5	19	22	23.3333
CCNA_01534	77	85.5	77	94.3333	99.3333
CCNA_01535	80.5	239	141.5	67.3333	101.333
CCNA_01536	69	96	84	110.667	145.667
CCNA_01537	4.5	6.5	7	4.33333	6.33333
CCNA_01538	112.5	72	60	59.6667	65.6667
CCNA_01539	4	4.5	5	4.66667	5
CCNA_01540	0.5	1	1	0	1
CCNA_01541	2	2	1	2.33333	2.66667
CCNA_01542	0.5	13	17.5	7	8
CCNA_01543	7	7.5	4.5	4.66667	6
CCNA_01544	3	2	2.5	2	2.33333
CCNA_01545	15	15	10.5	13.3333	15
CCNA_01546	35	9.5	5.5	9.66667	15
CCNA_01547	31	24.5	19	18.3333	20.3333
CCNA_01548	33.5	18.5	17.5	12.3333	21.3333
CCNA_01549	36	110.5	70.5	21.3333	33
CCNA_01550	4	123	111	22.6667	44.6667
CCNA_01551	8	9.5	12	8.33333	7.66667
CCNA_01552	32	29.5	21.5	29.6667	35.3333
CCNA_01553	26.5	15.5	12	14.3333	20.6667
CCNA_01554	2	2	1.5	1.66667	2
CCNA_01555	0	2	2	2.66667	3
CCNA_01556	20	43.5	54.5	43.6667	45.6667
CCNA_01557	2.5	5.5	6	7.66667	8.33333
CCNA_01558	15	16.5	21	20	18.6667
CCNA_01559	5.5	8	8.5	10	8.66667
CCNA_01560	21	138	91	78.6667	83.3333
CCNA_01561	31.5	128.5	137.5	71.6667	92
CCNA_01562	47.5	322.5	322.5	180.333	206.667
CCNA_01563	63.5	387	431	243	287.333
CCNA_01564	0	0	1	0	0
CCNA_01565	7	6	3	2	2.66667
CCNA_01566	4	5	3.5	3.33333	6.66667
CCNA_01567	2	11	12	7.66667	10
CCNA_01568	9	22	29	26.6667	28.3333
CCNA_01569	0.5	1.5	2	2	1.33333
CCNA_01570	1	1	0.5	1	1.66667
CCNA_01571	6.5	5.5	4	3.66667	3
CCNA_01572	1.5	3	2	1.33333	2
CCNA_01573	1	1	0	1.33333	0
CCNA_01574	7.5	7	4	5	4.66667
CCNA_01575	23	29.5	21	24	26.3333
CCNA_01576	3.5	4	5	5.33333	5
CCNA_01577	2	2.5	2.5	2	2.66667
CCNA_01578	10	19.5	24.5	28	28
CCNA_01579	20	16.5	12	12.6667	11.3333
CCNA_01580	91	70.5	61	65.3333	76.6667
CCNA_01581	38.5	39.5	18	21.6667	18.6667
CCNA_01582	1	1	1	1.33333	1
CCNA_01583	56.5	33.5	47.5	40.6667	41.6667
CCNA_01584	19	13.5	10.5	9.66667	10
CCNA_01585	4	2	1	1	6
CCNA_01586	1	0	0	0	0
CCNA_01587	2	1	0	0.666667	0.333333
CCNA_01588	3.5	1	1	1.33333	2.66667
CCNA_01589	37	2.5	0	3.33333	4.33333
CCNA_01590	3	12.5	12	6.33333	8
CCNA_01591	3.5	12.5	10.5	8.33333	7.33333
CCNA_01592	44	45	63.5	57.6667	57
CCNA_01593	24	22.5	21	16.3333	19.3333
CCNA_01594	53	35.5	36	28	39
CCNA_01595	1	4	3	1	2.66667
CCNA_01596	9.5	22.5	26	13.6667	17.3333
CCNA_01597	15	13.5	9.5	9	8
CCNA_01598	1.5	5.5	4.5	3.66667	4.66667
CCNA_01599	7	11	11.5	10.3333	10
CCNA_01600	4	5.5	6.5	6.33333	6.66667
CCNA_01601	124.5	46	53.5	30	64.3333
CCNA_01602	14.5	33.5	29	24	25.3333
CCNA_01603	156.5	122	102	95.3333	105.333
CCNA_01604	2.5	4	3.5	3.66667	4
CCNA_01605	5.5	5.5	4.5	5.66667	8
CCNA_01606	1	1.5	1	1.33333	1.33333
CCNA_01607	13.5	16.5	10	10.6667	11.6667
CCNA_01608	1.5	1	1.5	1.66667	1.33333
CCNA_01609	2	2	2.5	4	3.33333
CCNA_01610	0	116	110	114.333	133.667
CCNA_01611	3	8.5	5.5	5.66667	6.66667
CCNA_01612	59	65	62	42	48.6667
CCNA_01613	59	70	75.5	49.6667	53.3333
CCNA_01614	12	11.5	14.5	10.3333	10.6667
CCNA_01615	14	14	11	9.33333	11
CCNA_01616	21.5	31.5	25.5	21	24
CCNA_01617	4	6	5.5	3.33333	4
CCNA_01618	6	12.5	16.5	8.33333	12
CCNA_01619	11.5	26	29	16.6667	19.6667
CCNA_01620	4.5	3.5	2	4	2.66667
CCNA_01621	364.5	250.5	240.5	224.667	239.333
CCNA_01622	29.5	20	21	23.6667	25
CCNA_01623	12.5	25.5	18	13.6667	16.3333
CCNA_01624	82.5	163.5	160.5	91.6667	109
CCNA_01625	4.5	11	7.5	11	12.6667
CCNA_01626	26.5	28	22.5	23.6667	30.3333
CCNA_01627	15	16	13	13	14.3333
CCNA_01628	7	7	5	6.66667	6.33333
CCNA_01629	61.5	48.5	48.5	44.3333	45
CCNA_01630	17.5	28	16.5	13.6667	12.6667
CCNA_01631	3.5	6.5	6	7.66667	10.6667
CCNA_01632	15	13.5	14.5	17	17.6667
CCNA_01633	68.5	40.5	29	29.6667	32.6667
CCNA_01634	36	27	17	18	21.3333
CCNA_01635	11	7	5.5	5	5.33333
CCNA_01636	22	19	21	23.3333	24.6667
CCNA_01637	24.5	51	48	36.3333	42.6667
CCNA_01638	13.5	27	23	17.3333	20.6667
CCNA_01639	4.5	6	6	11.6667	15.3333
CCNA_01640	2.5	3.5	4.5	5.33333	5.66667
CCNA_01641	3	3.5	5	4.66667	5.33333
CCNA_01642	9.5	8.5	9	8.66667	10.3333
CCNA_01643	21	24.5	22.5	39.6667	37.6667
CCNA_01644	4	1.5	36	81	29.3333
CCNA_01645	12	19.5	18	16	15.3333
CCNA_01646	10	16	14.5	8.33333	9
CCNA_01647	4	7.5	8.5	4	5.33333
CCNA_01648	8	12	12	6.66667	7.66667
CCNA_01649	9.5	9.5	9.5	7.66667	8
CCNA_01650	7	9.5	7.5	10	10.3333
CCNA_01651	25	75	79	44.3333	49.6667
CCNA_01652	57	118.5	129	107.667	119.667
CCNA_01653	41	35.5	39	31	36
CCNA_01654	21	25.5	24.5	17.6667	20.6667
CCNA_01655	132	95.5	54	65.3333	55.3333
CCNA_01656	16.5	14	10.5	12	12.3333
CCNA_01657	5	5.5	9.5	12.3333	13.3333
CCNA_01658	25.5	15.5	10	9	9.33333
CCNA_01659	35	23.5	17	16	18
CCNA_01660	13	9.5	11.5	10	13.6667
CCNA_01661	2	1.5	2.5	1.66667	4.33333
CCNA_01662	7	2	0.5	3.33333	3
CCNA_01663	0	0	0	0	0
CCNA_01664	0	0	0	0	0
CCNA_01665	7.5	9.5	7	7.66667	8.33333
CCNA_01666	4.5	6	5	4.33333	5
CCNA_01667	10.5	8.5	7.5	7	8.66667
CCNA_01668	4	79	47	9.33333	14.3333
CCNA_01669	6	110.5	56.5	14.6667	24.3333
CCNA_01670	6.5	96.5	58	17.3333	26.6667
CCNA_01671	3.5	11	10.5	17.6667	9
CCNA_01672	14.5	24	5	5.33333	5.33333
CCNA_01673	32.5	45.5	13	8.66667	13
CCNA_01674	45.5	34	8	8.33333	11.6667
CCNA_01675	17.5	21	17	15.6667	17
CCNA_01676	12	11.5	10	10.3333	11
CCNA_01677	19	14	18.5	21	20.6667
CCNA_01678	28	19.5	19.5	18	19
CCNA_01679	23.5	16	13	11	12.3333
CCNA_01680	18.5	13.5	8.5	8.33333	10
CCNA_01681	10.5	6	5	3.33333	4.33333
CCNA_01682	5.5	5.5	7.5	5.66667	4.33333
CCNA_01683	1	1	1	0.666667	1
CCNA_01684	144	40	59	110.667	98
CCNA_01685	47	44	74.5	65.3333	51
CCNA_01686	14	22	19.5	20	26.3333
CCNA_01687	28	25	22.5	22	25.3333
CCNA_01688	12.5	15.5	14	13	14.3333
CCNA_01689	94.5	73	71.5	59.3333	57.3333
CCNA_01690	69	41.5	39	31.6667	32.3333
CCNA_01691	36.5	29	23	20.3333	26
CCNA_01692	85.5	62.5	64.5	53.6667	60.6667
CCNA_01693	2	2	2	2	3.33333
CCNA_01694	0	1	0.5	0.666667	1
CCNA_01695	0	1.5	1	1.33333	1.66667
CCNA_01696	1.5	2	1.5	2	2.66667
CCNA_01697	1	2.5	0.5	2.33333	2.33333
CCNA_01698	5.5	10.5	9.5	11.6667	9.66667
CCNA_01699	9	9	10	10.3333	15
CCNA_01700	4.5	12	16	33	47
CCNA_01701	0.5	1.5	3	10	10
CCNA_01702	1	1.5	2	7.66667	7
CCNA_01703	14	8.5	9.5	15.6667	18.3333
CCNA_01704	12.5	11.5	16.5	14.6667	16
CCNA_01705	10	14	21	35.6667	57
CCNA_01706	11	19	24.5	50.6667	77.6667
CCNA_01707	4	7.5	9	18	22
CCNA_01708	15	21.5	29.5	32.3333	38.6667
CCNA_01709	1	1.5	2.5	1	2.33333
CCNA_01710	1	0.5	1	2	2
CCNA_01711	4	4	5	9.66667	9.66667
CCNA_01712	3.5	5	5	7.33333	10.6667
CCNA_01713	1	14.5	20.5	10.6667	10.3333
CCNA_01714	5	32	32.5	18.3333	19
CCNA_01715	28.5	33	30	31	38.3333
CCNA_01716	16	17	16.5	19.6667	23
CCNA_01717	18.5	28.5	24	29	39.3333
CCNA_01718	9.5	13	8.5	12.3333	14.3333
CCNA_01719	8.5	11	6	7.66667	10
CCNA_01720	0	0	0	0	0
CCNA_01721	22.5	36.5	28	37.6667	45
CCNA_01722	9.5	12.5	8.5	13.3333	14.3333
CCNA_01723	13	13.5	11	10.3333	14.3333
CCNA_01724	69	63	60	45.6667	59.3333
CCNA_01725	89.5	93	91.5	75	89
CCNA_01726	33	19	13	15	16.3333
CCNA_01727	5.5	5.5	29.5	25.6667	14.3333
CCNA_01728	17.5	16.5	18.5	17.6667	19
CCNA_01729	13.5	12	10	8.66667	8.33333
CCNA_01730	68	93	95	61	71.3333
CCNA_01731	20	18.5	21.5	13.3333	15.3333
CCNA_01732	11	14.5	15	11.3333	13.3333
CCNA_01733	8.5	12	5	6	6
CCNA_01734	6	10.5	11.5	9	12
CCNA_01735	0	0	0	0	0
CCNA_01736	8	9.5	11	13.3333	16.3333
CCNA_01737	28.5	18.5	11	14.6667	24.3333
CCNA_01738	38.5	359.5	283	101.333	158.333
CCNA_01740	246	334.5	244.5	133.333	182.667
CCNA_01742	41.5	42	34.5	33.6667	38.6667
CCNA_01743	1	1	0	0	0.666667
CCNA_01744	2.5	3.5	2.5	2.33333	2.66667
CCNA_01745	22.5	28	35	29.6667	33.6667
CCNA_01746	22	37	35	26.3333	27.3333
CCNA_01747	32	60.5	74.5	45.3333	57.6667
CCNA_01748	30	50.5	58.5	36.6667	41.6667
CCNA_01750	85.5	114.5	108	88.3333	97.3333
CCNA_01751	21.5	38	27.5	21.6667	20.3333
CCNA_01752	17.5	24.5	17.5	13.3333	15.3333
CCNA_01753	12	18.5	15	9.66667	13
CCNA_01754	1.5	1	0	0.333333	0.333333
CCNA_01755	12	9.5	7	6.66667	9
CCNA_01756	14.5	4.5	19	8	8.33333
CCNA_01757	11	7	7	7.66667	9.66667
CCNA_01758	12	12.5	11	8.66667	13
CCNA_01759	53.5	49	48	40.3333	57.3333
CCNA_01760	45.5	48.5	51.5	36.6667	42.6667
CCNA_01761	21.5	25	24.5	16.6667	20.3333
CCNA_01762	20	27	26.5	18.3333	26
CCNA_01763	55.5	61	51	49.6667	59.6667
CCNA_01764	22	28	20	20.3333	21.3333
CCNA_01765	14	13	10.5	8.66667	10.3333
CCNA_01766	46.5	66.5	69.5	106.667	115.667
CCNA_01767	41.5	23.5	64.5	159.333	152
CCNA_01768	18.5	6	3.5	12.3333	16.6667
CCNA_01769	14	10.5	8.5	7	8
CCNA_01771	0	0	0	0	0
CCNA_01772	2.5	2.5	1	1.33333	2.33333
CCNA_01773	5	1.5	0.5	4.66667	6
CCNA_01774	10.5	7.5	6	6	7
CCNA_01775	30.5	29	23.5	17.3333	20.6667
CCNA_01776	55	56.5	56.5	49.6667	60.3333
CCNA_01777	20.5	17	16	15	19.6667
CCNA_01778	7.5	25	23.5	14.6667	16.6667
CCNA_01779	23.5	11	15	33.6667	33.3333
CCNA_01780	20	14	16.5	8.66667	12
CCNA_01781	0	1	0	0	0
CCNA_01782	13	12.5	15	28.6667	21.6667
CCNA_01783	11	8.5	5	6	9
CCNA_01784	27.5	23.5	35	35.6667	34.3333
CCNA_01785	27.5	29.5	44.5	40	43.6667
CCNA_01786	6.5	7.5	7	8.33333	8.33333
CCNA_01787	2	2	2	2	2.33333
CCNA_01788	7.5	3	4	2.33333	3
CCNA_01789	5.5	8	5	7	8.66667
CCNA_01790	102	79.5	59	53.6667	56.3333
CCNA_01791	81	83.5	69	50.3333	54.6667
CCNA_01793	5	4.5	4	4.33333	5.33333
CCNA_01794	3	3	2	3	4
CCNA_01795	419	192	191.5	170.667	157.333
CCNA_01796	23	3.5	6	3.66667	2.33333
CCNA_01797	180.5	48.5	106.5	179.333	101.667
CCNA_01798	0	0	0	0	0
CCNA_01800	364	238.5	276.5	243.667	263.333
CCNA_01801	333	188	235.5	221.333	227.333
CCNA_01802	391	204.5	257.5	220	264.333
CCNA_01803	154.5	93.5	113.5	116.333	131.667
CCNA_01804	237.5	180.5	202	185.333	217.333
CCNA_01805	152.5	88.5	106	106.333	120
CCNA_01806	51.5	33.5	35.5	39.6667	51.3333
CCNA_01807	16	23	21	15.6667	22
CCNA_01808	4.5	3.5	3.5	3.66667	3.66667
CCNA_01809	69.5	46.5	47.5	47.3333	57.6667
CCNA_01810	29.5	19	17.5	21.6667	23.6667
CCNA_01811	20.5	19.5	13	9.33333	13.6667
CCNA_01812	19.5	15	8.5	8.33333	10.6667
CCNA_01813	87	43.5	16.5	19	15.3333
CCNA_01814	51	27	10.5	11.6667	14
CCNA_01815	56	40.5	9.5	11	12.6667
CCNA_01816	25.5	15.5	15	19	19
CCNA_01817	36	27	28	30.3333	35.6667
CCNA_01818	36.5	27	27.5	31.6667	35
CCNA_01819	332.5	182	155.5	214	271.333
CCNA_01820	45	28	22	29	41.6667
CCNA_01821	6	6	4.5	5.33333	8
CCNA_01822	6	8	5.5	13.6667	21
CCNA_01823	6	8	4	4.33333	5.66667
CCNA_01824	4	5	4.5	3.66667	7.33333
CCNA_01825	1	1	0.5	1	1.33333
CCNA_01827	153.5	170	131.5	100	131.333
CCNA_01828	3.5	17.5	14.5	12	14.6667
CCNA_01829	9.5	9.5	9	7	10
CCNA_01830	11.5	11	21.5	31.3333	45
CCNA_01831	2	2.5	3.5	5	5.33333
CCNA_01832	4.5	3.5	4	4.33333	5.33333
CCNA_01833	4	2.5	3.5	3.33333	5
CCNA_01834	9	6.5	4.5	5.66667	6
CCNA_01835	8	8	4	5.66667	6
CCNA_01836	15	10.5	14	14.6667	16
CCNA_01837	0	0.5	0.5	1	1.33333
CCNA_01838	3.5	3	4	5.66667	5.66667
CCNA_01839	0	0	0	0.333333	0.666667
CCNA_01840	6.5	5.5	7	12	8.66667
CCNA_01841	1	2	1.5	1.33333	2
CCNA_01842	0	0	0	0	0
CCNA_01843	1	2	1.5	1	2
CCNA_01844	8.5	3	3.5	3.33333	5
CCNA_01845	7.5	3	3.5	3	5
CCNA_01846	6.5	2.5	3	3.66667	4.66667
CCNA_01847	4	2.5	2	3	4.66667
CCNA_01848	10.5	3	7	8.33333	14.6667
CCNA_01849	11.5	7	9	10.3333	14.6667
CCNA_01850	19.5	9	14.5	21.3333	28
CCNA_01851	18	9.5	22.5	38.3333	43
CCNA_01852	2.5	9	10	12	18.6667
CCNA_01853	11.5	10.5	11	11	14.3333
CCNA_01854	0	0	0	0	0
CCNA_01855	1	0.5	1	1	1.33333
CCNA_01856	2	2	1	1	1.66667
CCNA_01857	0.5	1	1	1	1.33333
CCNA_01858	1.5	1	1.5	1	1.66667
CCNA_01859	3	2.5	2.5	3	3
CCNA_01860	1	1	1	1	1.33333
CCNA_01861	14.5	11	16	19.3333	18
CCNA_01862	6.5	9	12	10.3333	9.66667
CCNA_01863	6	7.5	8	6.33333	7.33333
CCNA_01864	31	20	24	25	24.3333
CCNA_01865	2	3	2.5	3	3.66667
CCNA_01866	5	6	6	7	6.66667
CCNA_01867	0	1.5	2	1.33333	1.66667
CCNA_01868	1	0	0	0.666667	1.33333
CCNA_01869	2.5	2.5	2	2.33333	3.33333
CCNA_01870	7	5.5	3.5	4	6.33333
CCNA_01871	0	0	0	0	0
CCNA_01872	0	0	0	0	0
CCNA_01873	0	0	0.5	0	0
CCNA_01874	2.5	3	4.5	4.66667	4
CCNA_01875	1	1.5	1.5	1.33333	2
CCNA_01876	0.5	1	0	0.666667	0.333333
CCNA_01877	0	4.5	4	2.33333	2.33333
CCNA_01878	0	0	0	0	0
CCNA_01879	0	0	0.5	0	0.333333
CCNA_01880	0	0	0	0	0
CCNA_01881	0	0	0	0	0
CCNA_01882	0	0.5	0	0	0
CCNA_01883	0	0	0	0	1
CCNA_01884	1	2	1	1	1
CCNA_01885	0.5	1.5	0.5	0.333333	0.666667
CCNA_01886	2.5	3.5	3	2.33333	2.33333
CCNA_01887	0.5	1	2.5	1.33333	3.33333
CCNA_01888	3.5	4.5	3	2.66667	4.66667
CCNA_01889	1	1	1	0.666667	0.666667
CCNA_01890	0	0	0	0	0.333333
CCNA_01891	0	0	0	0.333333	0.666667
CCNA_01892	0	0	0	0	0
CCNA_01893	0	0	0	0	0
CCNA_01894	1	2	2	0.666667	1.66667
CCNA_01895	0	0	0	0	0
CCNA_01896	8	9	6.5	7.33333	6.33333
CCNA_01897	6	8.5	6.5	5	4.33333
CCNA_01898	23	18	18	12.3333	19
CCNA_01899	11	14	11.5	9	12.3333
CCNA_01900	13.5	19	15	11.6667	14.3333
CCNA_01901	9	1	9.5	28.3333	19.3333
CCNA_01902	4.5	7.5	1.5	3	3.33333
CCNA_01903	1	2.5	0	0.333333	0
CCNA_01904	1	3.5	0	0.666667	1
CCNA_01905	1.5	5	0	1	1
CCNA_01906	0.5	3	0	0	0
CCNA_01907	0.5	3	0	0	0
CCNA_01908	3	2.5	0.5	0	0
CCNA_01909	19	26	1.5	2	1.66667
CCNA_01910	12.5	6	6	5.66667	7
CCNA_01911	6.5	8.5	12.5	9.66667	10.6667
CCNA_01912	9.5	16.5	21	14	17
CCNA_01913	8.5	11	21	15.6667	14.3333
CCNA_01914	4.5	16.5	15.5	11	10.3333
CCNA_01915	6.5	23	21.5	12	11.6667
CCNA_01916	7.5	14	14.5	11	12
CCNA_01917	3.5	8	10	7.66667	10.3333
CCNA_01918	7	27	21	13	17.6667
CCNA_01919	14.5	18.5	20	16.3333	17
CCNA_01920	24.5	15.5	15.5	11.3333	15.6667
CCNA_01921	36	15.5	16.5	13.3333	13
CCNA_01922	4	3	1.5	2.66667	2.66667
CCNA_01923	118	67	48.5	59.3333	78.6667
CCNA_01924	4.5	4.5	4	3.33333	4.33333
CCNA_01925	13.5	14	15.5	18.3333	22.3333
CCNA_01926	89	12.5	49.5	171.333	125.667
CCNA_01927	2	3.5	3	3.66667	5.33333
CCNA_01928	16	13.5	10.5	8.33333	12.3333
CCNA_01929	52.5	44.5	42.5	39.3333	44.6667
CCNA_01930	4.5	7	4	3.66667	3.66667
CCNA_01931	0	1	3	3.66667	5
CCNA_01932	1	1	2.5	6.33333	6.33333
CCNA_01933	35	28	20.5	13.3333	18.3333
CCNA_01934	44.5	30	33.5	23.6667	31.6667
CCNA_01935	77.5	42	59.5	36.6667	55.3333
CCNA_01936	39.5	33	20	14.3333	20.6667
CCNA_01937	38	29.5	14.5	10.3333	16.6667
CCNA_01938	58	48.5	27	20	27.6667
CCNA_01939	80	63	40	29.3333	34.6667
CCNA_01940	54	42	29.5	18.3333	24
CCNA_01941	24.5	23.5	11.5	7.33333	9
CCNA_01942	15	12.5	6.5	6.33333	7
CCNA_01943	142.5	82	61	64.3333	77
CCNA_01944	39.5	54.5	60	60.3333	62
CCNA_01945	6	13	9	5.33333	7.66667
CCNA_01946	53.5	53	50	37	45
CCNA_01947	41.5	58	59	43	52
CCNA_01948	55.5	60.5	28	36	47
CCNA_01949	43.5	35.5	16.5	20	23.3333
CCNA_01950	52	55	42	30.6667	31.6667
CCNA_01951	31	44	36	30	35.6667
CCNA_01952	16	3.5	10.5	40.6667	25.3333
CCNA_01953	0	0	0	0	0
CCNA_01954	109.5	84	95.5	96	136.667
CCNA_01955	51.5	48.5	55.5	52	69.3333
CCNA_01956	23.5	17.5	17.5	16.6667	16
CCNA_01957	35.5	37	39.5	41.3333	52
CCNA_01958	28.5	22.5	12	18	13.3333
CCNA_01959	73.5	56	60	54	53.3333
CCNA_01960	31.5	33	46.5	37	41.6667
CCNA_01961	84.5	92.5	106	69	78.3333
CCNA_01962	17.5	17	15.5	10.3333	13.3333
CCNA_01963	28.5	20	21.5	19.6667	18
CCNA_01964	184.5	153	159	144.667	145.333
CCNA_01965	56	36	28	29	25.3333
CCNA_01966	8.5	28.5	12.5	9.33333	11.6667
CCNA_01967	5.5	4.5	4	13	4.66667
CCNA_01968	9.5	5.5	5.5	6.66667	6.66667
CCNA_01969	153	118	111	81.6667	94.3333
CCNA_01970	20	17.5	14	9.66667	12
CCNA_01971	92	74	62	59	62.6667
CCNA_01972	44.5	51	43.5	29.6667	42.6667
CCNA_01973	0	14	18	6	8.33333
CCNA_01974	32	64.5	40.5	24.3333	37.6667
CCNA_01975	12	30	18.5	11.6667	14.6667
CCNA_01976	18	38.5	22	12.3333	14.3333
CCNA_01977	23.5	40.5	30	15	19
CCNA_01978	6	14.5	15.5	8.33333	11
CCNA_01979	10.5	27.5	51.5	50.6667	36
CCNA_01980	8	8	7	8.66667	8.66667
CCNA_01981	3	3.5	3	3.33333	3.66667
CCNA_01982	34	25	20.5	18	20.3333
CCNA_01983	251.5	136.5	159.5	178.333	165.667
CCNA_01984	1	0.5	2.5	3.66667	2.66667
CCNA_01985	1.5	0.5	2.5	4.66667	3
CCNA_01986	16	15	14.5	11.3333	12.6667
CCNA_01987	19	22	17.5	13	16.3333
CCNA_01988	65	90.5	88	62.3333	71
CCNA_01989	86.5	91.5	81	63.3333	78
CCNA_01990	41.5	51.5	40.5	29	39.3333
CCNA_01991	374.5	317	403.5	235.667	303
CCNA_01992	189	191	218	163	208
CCNA_01993	72	82	85.5	72	89.6667
CCNA_01994	41	39	43	31.3333	37
CCNA_01995	48.5	46	45	40.6667	42.3333
CCNA_01996	81.5	65	79	59	68.3333
CCNA_01997	95.5	62	109	69.6667	80.3333
CCNA_01998	61	55	64	43	57.3333
CCNA_01999	380	291.5	331.5	239.333	261.333
CCNA_02000	443.5	379	302	312	316
CCNA_02001	1	2	1	1.66667	0.666667
CCNA_02002	8.5	14	10.5	11.3333	10.6667
CCNA_02003	9.5	39	36	22.3333	25
CCNA_02004	6	30	53.5	30.3333	27
CCNA_02005	9	23	18	9	11.3333
CCNA_02006	38	35	26.5	26.6667	30.3333
CCNA_02007	68	78	79.5	60.6667	65
CCNA_02008	107.5	108.5	97.5	73.6667	90.6667
CCNA_02009	70	51.5	97	91.3333	94.3333
CCNA_02010	66	73	182	231.667	220
CCNA_02012	36.5	44.5	48.5	36	47.3333
CCNA_02013	22	40.5	48	33	42
CCNA_02014	16	33	28.5	20.3333	26.3333
CCNA_02015	36.5	90.5	63.5	46	58
CCNA_02016	109.5	250.5	204.5	146.667	169.667
CCNA_02017	94	198	211	119.333	147.333
CCNA_02018	174	321	439	226.667	291.333
CCNA_02019	96	163	135	96	121
CCNA_02020	147	266	256	147	199.333
CCNA_02021	116.5	118.5	171.5	98.3333	102.667
CCNA_02022	252.5	435.5	347.5	241.333	328.667
CCNA_02023	147.5	181	147.5	107	128.667
CCNA_02024	198	280.5	219	126	176.667
CCNA_02025	66.5	66.5	52	38.6667	43.6667
CCNA_02026	66	75	63.5	51	59.3333
CCNA_02027	198.5	201.5	187.5	132	150
CCNA_02028	112.5	112	106.5	69.6667	73
CCNA_02029	239.5	297.5	263	176.333	199.333
CCNA_02030	315.5	321	379.5	213	225.667
CCNA_02031	307	363.5	383	246.667	271.667
CCNA_02032	222.5	211	237.5	159.333	188
CCNA_02033	129	105.5	123	97	105.333
CCNA_02034	7.5	6	5.5	5.66667	4.66667
CCNA_02035	12.5	14	14	11.3333	21.3333
CCNA_02036	108.5	145	101.5	167.667	142.667
CCNA_02037	88	160.5	115.5	107.333	130.333
CCNA_02038	0.5	0	0	0	0.333333
CCNA_02039	141.5	115	122	213.333	205.667
CCNA_02040	17	41	40	26	30.3333
CCNA_02041	105.5	76.5	151	304.333	211.667
CCNA_02042	287	218	147.5	123	124.667
CCNA_02043	2.5	4	2	2.66667	2.66667
CCNA_02044	1.5	3.5	4.5	4.66667	4.66667
CCNA_02045	4.5	4.5	6	8	11
CCNA_02046	212	166.5	54	39	39.6667
CCNA_02047	482.5	310.5	196.5	182.333	185
CCNA_02048	173	220.5	200	135	122.667
CCNA_02049	8.5	8.5	6.5	7.66667	11
CCNA_02050	16.5	33.5	24.5	17	20
CCNA_02051	11	28.5	19	11	14
CCNA_02052	10	32	35	26	30.3333
CCNA_02053	5.5	5	6	4.33333	6.66667
CCNA_02054	51.5	48.5	40.5	45	48.6667
CCNA_02055	12.5	12.5	7.5	7	11.6667
CCNA_02056	13.5	11	8	8.66667	10.3333
CCNA_02057	0.5	0.5	1	1.33333	1.33333
CCNA_02058	3	3	2	2.33333	3
CCNA_02059	26.5	14	10	17.6667	18
CCNA_02060	38	19.5	22.5	24	32.3333
CCNA_02061	56.5	6.5	1	30.3333	68.6667
CCNA_02062	15.5	19.5	20.5	15	17.6667
CCNA_02063	124.5	113	121	94.6667	123
CCNA_02064	53	16	15	9	8.33333
[truncated: 1,971 more rows]
