# Supplementary material for: Transcriptomic and phylogenetic analysis of a bacterial cell cycle reveals strong associations between gene co-expression and evolution
Source: BMC Genomics. 2013 Jul 5;14:450. doi: 10.1186/1471-2164-14-450 (PMC3829707; doi:10.1186/1471-2164-14-450)
Supplement: Additional file 5: Table S2 — Is the list of lowly expressed genes that are either essential or persistent genes. [file 1471-2164-14-450-S5.xlsx]

## Sheet: TableS2_lowly expressed genes
Lowly expressed essential and high fitness cost genes
Gene	Annotation	Essentiality
CCNA_00231	tRNA-specific adenosine deaminase	Essential
CCNA_02183	tRNA delta(2)-isopentenylpyrophosphate transferase	Essential
CCNA_02869	gene transfer agent (GTA) protein	High Fitness Cost
CCNA_00380	hypothetical cytosolic protein	Essential
CCNA_03274	hypothetical protein	Essential
CCNA_02531	proline-rich hypothetical protein	High Fitness Cost
CCNA_00896	conserved hypothetical protein	High Fitness Cost
CCNA_01428	hypothetical protein	High Fitness Cost
CCNA_01720	hypothetical protein	High Fitness Cost
CCNA_01953	hypothetical protein	High Fitness Cost
CCNA_02177	hypothetical protein	High Fitness Cost
CCNA_02804	hypothetical protein	High Fitness Cost
CCNA_03073	hypothetical protein	High Fitness Cost
Lowly expressed high PI genes
Gene	Annotation	PI
CCNA_02183	tRNA delta(2)-isopentenylpyrophosphate transferase	216
CCNA_00231	tRNA-specific adenosine deaminase	185
CCNA_00144	oxygen-independent coproporphyrinogen-III oxidase	188
CCNA_00381	A/G-specific adenine DNA glycosylase	159
CCNA_03271	methionine gamma-lyase	164
CCNA_00620	Acetylornithine aminotransferase/succinyldiaminopimelate aminotransferase	187
