# Supplementary material for: Transcriptomic and phylogenetic analysis of a bacterial cell cycle reveals strong associations between gene co-expression and evolution
Source: BMC Genomics. 2013 Jul 5;14:450. doi: 10.1186/1471-2164-14-450 (PMC3829707; doi:10.1186/1471-2164-14-450)
Supplement: Additional file 6: Table S3 — Is a table of detailed annotations of the 1,586 identified CCR genes. [file 1471-2164-14-450-S6.xlsx]

## Sheet: SupTable3_all_data
Gene Name	Annotation	CCR?	BaySeq Likelihood	Fold of Changes	Peak Expression	SW1	SW2	SW3	ST1	ST2	ST3	EPD1	EPD3	PD1	PD2	PD3	LPD1	LPD2	LPD3	Essentiality	PI	GO terms
CCNA_00001	ATP/GTP-binding protein																			Nonessential	86
CCNA_00002	septum formation protein Maf																			Nonessential	24
CCNA_00003	shikimate 5-dehydrogenase																			essential	143
CCNA_00004	dephospho-CoA kinase																			essential	182
dnaQ;CCNA_00005	DNA polymerase III, epsilon chain	Yes	0.626418	5.04	63	14	14	11	67	55	38	81	45	23	21	24	25	29	34	essential	63	nucleic acid binding	DNA binding	DNA-directed DNA polymerase activity	exonuclease activity	intracellular	DNA replication	transferase activity	nucleotidyltransferase activity
CCNA_00006	enoyl-CoA hydratase																			Nonessential	153
CCNA_00007	SSU ribosomal protein S20P	Yes	0.876047	1.885	192.7	201	223	154	132	122	146	113	96	109	112	79	138	126	93	essential	200	RNA binding	structural constituent of ribosome	intracellular	ribosome	translation	rRNA binding	ribonucleoprotein complex
dnaA;CCNA_00008	chromosomal replication initiator protein DnaA	Yes	0.664472	3.22115	156	133	182	153	109	110	164	55	49	66	80	72	80	102	104	essential	209	nucleotide binding	DNA binding	DNA replication origin binding	ATP binding	cytoplasm	DNA replication	DNA-dependent DNA replication initiation	regulation of DNA replication	nucleoside-triphosphatase activity	sequence-specific DNA binding
alkB;CCNA_00009	alkylated DNA repair protein AlkB																			Nonessential	27
dnaK;CCNA_00010	chaperone protein DnaK																			essential	233
dnaJ;CCNA_00011	chaperone protein DnaJ	Yes	0.529343	1.43182	33.3	37	20	43	24	21	27	31	29	17	26	25	23	19	24	Nonessential	229	ATP binding	cytoplasm	DNA replication	protein folding	response to stress	zinc ion binding	response to heat	heat shock protein binding	metal ion binding	unfolded protein binding
mutS;CCNA_00012	DNA mismatch repair protein MutS	Yes	0.956759	5.57143	19.3	4	4	3	19	20	19	16	12	6	7	6	7	9	11	Nonessential	205	nucleotide binding	DNA binding	damaged DNA binding	ATP binding	DNA repair	mismatch repair	response to DNA damage stimulus	mismatched DNA binding
CCNA_00013	protein-PII uridylyltransferase	Yes	0.723485	2.02564	26.3	14	11	15	14	16	13	15	17	30	26	23	23	27	18	High_Fitness_Costs	74	catalytic activity	nitrogen compound metabolic process	phosphoric diester hydrolase activity	metabolic process	[protein-PII] uridylyltransferase activity	amino acid binding	transferase activity	nucleotidyltransferase activity	metal ion binding
moaC;CCNA_00014	molybdenum cofactor biosynthesis protein C																			Nonessential	158	Mo-molybdopterin cofactor biosynthetic process
moaB;CCNA_00015	molybdenum cofactor biosynthesis protein B																			Nonessential	108
moaE;CCNA_00016	molybdopterin converting factor, large subunit																			Nonessential	88
moaD;CCNA_00017	molybdopterin converting factor, small subunit																			Nonessential	59
moaA;CCNA_00018	molybdenum cofactor biosynthesis protein A																			Nonessential	144
CCNA_00019	molybdopterin-guanine dinucleotide biosynthesis protein A																			Nonessential	30
CCNA_00020	mypothetical protein																			Nonessential	2
CCNA_00021	putative aerobic-type carbon monoxide dehydrogenase, large subunit CoxL	Yes	0.840245	2.90476	20.3	10	7	7	23	14	12	13	13	21	13	15	24	22	15	Nonessential	37	oxidoreductase activity	aldehyde dehydrogenase (pyrroloquinoline-quinone) activity	oxidation-reduction process
CCNA_00022	putative aerobic-type carbon monoxide dehydrogenase, small subunit CoxS																			Nonessential	20
CCNA_00023	putative periplasmic protein																			Nonessential	1
CCNA_00024	uroporphyrin-III C-methyltransferase/Precorrin-2 dehydrogenase/Sirohydrochlorin ferrochelatase																			Nonessential	8
CCNA_00025	transporter	Yes	0.996966	3.25	45.5	20	16	12	46	42	29	50	41	32	36	37	37	26	36	Nonessential	2	transporter activity	transport	membrane	integral to membrane	transmembrane transporter activity	transmembrane transport
CCNA_00026	PAS-family sensor histidine kinase	Yes	0.724532	12.5333	31.3	13	8	10	2	2	3	8	10	45	27	22	31	18	11	Nonessential	3	two-component sensor activity	two-component response regulator activity	two-component signal transduction system (phosphorelay)	protein histidine kinase activity	signal transducer activity	ATP binding	intracellular	regulation of transcription, DNA-dependent	signal transduction	membrane	kinase activity	phosphorylation	transferase activity	transferase activity, transferring phosphorus-containing groups	peptidyl-histidine phosphorylation	signal transduction by phosphorylation	intracellular signal transduction
CCNA_00027	2OG-Fe(II) oxygenase	Yes	0.995809	10	19	3	2	2	0	0	0	7	11	21	17	19	10	9	35	Nonessential	30	iron ion binding	oxidoreductase activity	oxidoreductase activity, acting on single donors with incorporation of molecular oxygen, incorporation of two atoms of oxygen	oxidoreductase activity, acting on paired donors, with incorporation or reduction of molecular oxygen	oxidoreductase activity, acting on paired donors, with incorporation or reduction of molecular oxygen, 2-oxoglutarate as one donor, and incorporation of one atom each of oxygen into both donors	L-ascorbic acid binding	metal ion binding	oxidation-reduction process
CCNA_00028	TonB-dependent receptor	Yes	0.999544	112.667	112.7	3	4	1	1	2	0	18	16	16	82	67	71	55	212	Nonessential	27	receptor activity	transporter activity	iron ion binding	plasma membrane	transport	cell outer membrane	siderophore transmembrane transporter activity	siderophore transport	membrane
CCNA_00029	lysine exporter protein																			Nonessential	40
CCNA_00030	ribonuclease																			Nonessential	8
vapC;CCNA_00031	toxin protein VapC																			Nonessential	25
vapB;CCNA_00032	antitoxin protein VapB																			Nonessential	18
CCNA_00033	polyribonucleotide nucleotidyltransferase/polynucleotide adenylyltransferase																			essential	226
CCNA_00034	SSU ribosomal protein S15P																			essential	233
CCNA_00035	tRNA pseudouridine synthase B																			Nonessential	185
CCNA_00036	ribosome-binding factor A	Yes	0.964069	2.375	47	46	40	55	24	27	35	26	17	23	20	17	22	27	20	High_Fitness_Costs	38	cytoplasm	rRNA processing
CCNA_00037	esterase lipase family protein	Yes	0.81855	3.51515	19.3	10	4	7	17	13	12	9	14	16	13	16	18	24	16	Nonessential	7	hydrolase activity
CCNA_00038	hypothetical protein																			Nonessential	1
CCNA_00039	hypothetical protein																			Nonessential	1
CCNA_00040	hypothetical protein	Yes	0.591962	1.53333	48	32	31	29	52	52	40	43	44	37	33	26	34	37	32	Nonessential	1
CCNA_00041	bacterial protein translation initiation factor 2 IF-2																			essential	150
CCNA_00042	hypothetical cytosolic protein/LSU ribosomal protein L7AE	Yes	0.439866	2.18543	149.7	119	126	204	71	105	102	67	84	121	59	65	102	100	70	High_Fitness_Costs	16	ribosome
CCNA_00043	N utilization substance protein A																			essential	83
CCNA_00044	hypothetical cytosolic protein																			High_Fitness_Costs	48
CCNA_00045	inorganic pyrophosphatase	Yes	0.997676	2.50274	287	252	335	274	143	155	155	171	143	119	146	100	165	148	155	essential	119	magnesium ion binding	inorganic diphosphatase activity	cytoplasm	phosphate-containing compound metabolic process	hydrolase activity	metal ion binding
CCNA_00046	conserved hypothetical protein																			Nonessential	3
CCNA_00047	tRNA m7-G46 methyltransferase																			Nonessential	84
metK;CCNA_00048	S-adenosylmethionine synthetase	Yes	0.993148	4.67164	288.5	125	90	44	188	332	294	272	305	188	315	280	225	194	261	essential	231	nucleotide binding	methionine adenosyltransferase activity	ATP binding	cytoplasm	S-adenosylmethionine biosynthetic process	one-carbon metabolic process	transferase activity	metal ion binding
hipB;CCNA_00049	HTH transcriptional regulator																			Nonessential	11
CCNA_00050	apolipoprotein N-acyltransferase																			essential	51
corC;CCNA_00051	magnesium and cobalt efflux protein CorC																			Nonessential	77
CCNA_00052	predicted metal-dependent hydrolase	Yes	0.988726	1.81579	44.3	41	42	50	30	26	30	28	27	30	26	20	24	32	23	essential	20	metalloendopeptidase activity	cytoplasm	rRNA processing	ribosome biogenesis	metal ion binding
phoH;CCNA_00053	phosphate starvation-inducible protein PhoH	Yes	0.505021	1.61905	32.3	29	32	36	28	24	28	21	24	20	23	23	22	20	21	Nonessential	189	RNA binding	ATP binding
CCNA_00054	tRNA 2-methylthioadenosine synthase	Yes	0.966296	1.91667	53	44	58	57	33	34	43	37	36	28	31	31	34	28	33	Nonessential	219	catalytic activity	iron ion binding	cellular_component	cytoplasm	tRNA modification	tRNA processing	RNA modification	transferase activity	macromolecule modification	metal ion binding	iron-sulfur cluster binding	4 iron, 4 sulfur cluster binding
CCNA_00055	ferric uptake regulation protein	Yes	0.457422	3.71429	208	74	65	47	145	167	108	302	114	77	89	88	114	101	101	Nonessential	164	DNA binding	sequence-specific DNA binding transcription factor activity	regulation of transcription, DNA-dependent
CCNA_00056	ribosomal-protein-S18-alanine acetyltransferase																			Nonessential	131
CCNA_00057	glycoprotease family protein																			essential	174
CCNA_00058	conserved hypothetical protein																			Nonessential	1
CCNA_00059	oxygen-insensitive NADH nitroreductase																			Nonessential	28
CCNA_00060	mitochondrial-type Fe-S cluster assembly protein NFU																			Nonessential	32
CCNA_00061	cytochrome p450																			Nonessential	16
trpS;CCNA_00062	tryptophanyl-tRNA synthetase	Yes	0.287093	1.51786	43.3	45	37	48	31	38	45	28	30	26	26	32	32	34	37	essential	194	nucleotide binding	aminoacyl-tRNA ligase activity	tryptophan-tRNA ligase activity	ATP binding	cytoplasm	translation	tRNA aminoacylation for protein translation	tryptophanyl-tRNA aminoacylation	ligase activity
mviN;CCNA_00063	virulence factor MviN																			essential	121
CCNA_00064	methyl-accepting chemotaxis protein																			Nonessential	14
CCNA_00065	hypothetical protein	Yes	0.584055	11.5	46	23	14	28	4	3	5	9	15	51	46	41	30	33	21	Nonessential	1
CCNA_00066	Rieske (2Fe-2S) domain protein																			Nonessential	9
CCNA_00067	hypothetical cytosolic protein																			Nonessential	48
gpsA;CCNA_00068	NAD(P)H-dependent glycerol-3-phosphate dehydrogenase																			essential	213
CCNA_00069	O-sialoglycoprotein endopeptidase																			essential	229
CCNA_00070	porphobilinogen deaminase	Yes	0.882941	2.71795	17.7	7	7	6	24	10	9	10	20	10	17	22	16	14	23	essential	183	hydroxymethylbilane synthase activity	porphyrin-containing compound biosynthetic process	protoporphyrinogen IX biosynthetic process	transferase activity	peptidyl-pyrromethane cofactor linkage	tetrapyrrole biosynthetic process
CCNA_00071	uroporphyrinogen-III synthase	Yes	0.453011	2.28571	8	2	3	4	13	5	5	4	7	4	8	8	9	6	9	essential	8
CCNA_00072	conserved hypothetical protein	Yes	0.741634	2.18182	13.3	6	5	6	17	12	11	13	11	12	8	12	14	10	12	Nonessential	2
CCNA_00073	HemY domain membrane protein																			Nonessential	14
CCNA_00074	multifunctional fatty acid oxidation complex subunit alpha FadJ	Yes	0.266386	2.04545	52	81	25	50	32	26	18	31	42	34	40	44	41	46	48	Nonessential	53	nucleotide binding	catalytic activity	3-hydroxyacyl-CoA dehydrogenase activity	dodecenoyl-CoA delta-isomerase activity	enoyl-CoA hydratase activity	lipid metabolic process	fatty acid metabolic process	metabolic process	3-hydroxybutyryl-CoA epimerase activity	oxidoreductase activity	oxidoreductase activity, acting on the CH-OH group of donors, NAD or NADP as acceptor	lyase activity	isomerase activity	coenzyme binding	oxidation-reduction process
CCNA_00075	3-ketoacyl-CoA thiolase	Yes	0.250652	1.88235	32	50	15	26	24	19	15	26	31	29	28	33	28	31	37	Nonessential	28	catalytic activity	acetyl-CoA C-acyltransferase activity	metabolic process	transferase activity	transferase activity, transferring acyl groups	transferase activity, transferring acyl groups other than amino-acyl groups
CCNA_00076	hypothetical protein																			Nonessential	2
CCNA_00077	acyl-CoA dehydrogenase, long-chain specific	Yes	0.705345	2.05333	25.7	16	13	12	14	18	13	20	23	32	24	21	21	21	24	Nonessential	34	acyl-CoA dehydrogenase activity	long-chain-acyl-CoA dehydrogenase activity	metabolic process	oxidoreductase activity	oxidoreductase activity, acting on the CH-CH group of donors	flavin adenine dinucleotide binding	oxidation-reduction process
CCNA_00078	acyl-CoA dehydrogenase	Yes	0.830811	4.72727	26	10	7	4	21	15	9	17	20	23	25	30	20	16	30	Nonessential	54	acyl-CoA dehydrogenase activity	metabolic process	oxidoreductase activity	oxidoreductase activity, acting on the CH-CH group of donors	acryloyl-CoA reductase activity	flavin adenine dinucleotide binding	oxidation-reduction process
CCNA_00079	transcriptional regulator, MerR family	Yes	0.751306	2.77193	52.7	43	13	25	37	25	26	46	44	34	45	64	52	53	53	Nonessential	31	nucleotide binding	sequence-specific DNA binding transcription factor activity	regulation of transcription, DNA-dependent
CCNA_00080	LexA-related transcriptional repressor																			Nonessential	10
CCNA_00081	hypothetical protein	Yes	0.936155	9.21569	78.3	54	50	36	17	7	10	16	25	94	69	72	62	46	31	Nonessential	2
lysS;CCNA_00082	class 1 lysyl-tRNA synthetase	Yes	0.940745	1.96774	56.3	47	68	54	36	43	37	40	43	24	37	32	36	31	35	essential	20	nucleotide binding	aminoacyl-tRNA ligase activity	lysine-tRNA ligase activity	ATP binding	cytoplasm	translation	tRNA aminoacylation for protein translation	lysyl-tRNA aminoacylation	ligase activity
CCNA_00083	phosphoglucomutase/phosphomannomutase																			Nonessential	51
purH;CCNA_00084	phosphoribosylaminoimidazolecarboxamide formyltransferase/IMP cyclohydrolase																			Nonessential	202
CCNA_00085	dienelactone hydrolase-related protein	Yes	0.398293	1.79365	51.3	34	42	29	41	43	70	31	32	27	35	33	32	40	36	Nonessential	1	hydrolase activity
CCNA_00086	NAD-specific glutamate dehydrogenase	Yes	0.492695	4.03333	48.3	24	57	64	17	15	15	22	28	52	45	45	36	30	26	Nonessential	47	nucleotide binding	glutamate dehydrogenase (NAD+) activity	oxidoreductase activity	oxidation-reduction process
CCNA_00087	conserved membrane spanning protein																			Nonessential	31
CCNA_00088	HerA helicase-related ATPase																			Nonessential	62
CCNA_00089	MHYT/PAS-family GGDEF/EAL protein	Yes	0.651604	13.619	47.7	12	12	13	4	3	4	7	18	45	54	44	34	26	22	Nonessential	31	protein histidine kinase activity	signal transducer activity	intracellular	regulation of transcription, DNA-dependent	signal transduction	cyclic nucleotide biosynthetic process	transferase activity	phosphorus-oxygen lyase activity	intracellular signal transduction
CCNA_00090	UDP-glucose 4-epimerase																			Nonessential	116
CCNA_00091	transporter, drug/metabolite exporter family																			Nonessential	52
CCNA_00092	short chain dehydrogenase																			Nonessential	23
CCNA_00093	hypothetical protein	Yes	0.999998	20	20	24	13	19	3	1	3	1	1	19	25	10	19	25	16	Nonessential	2
CCNA_00094	probable UDP-N-acetyl-D-mannosaminuronic acid transferase	Yes	0.999999	27.1111	41	45	28	50	3	2	5	1	2	47	44	26	34	62	26	Nonessential	22	biosynthetic process	transferase activity	transferase activity, transferring glycosyl groups
CCNA_00095	quinone oxidoreductase																			Nonessential	24	nucleotide binding	NADPH:quinone reductase activity	zinc ion binding	oxidoreductase activity	oxidation-reduction process
CCNA_00096	L-asparaginase																			Nonessential	25
CCNA_00097	conserved hypothetical protein																			Nonessential	1
CCNA_00098	hypothetical protein																			Nonessential	2
CCNA_00099	hypothetical cytosolic protein																			Nonessential	12
CCNA_00100	ribulose-phosphate 3-epimerase																			essential	231
rsmB;CCNA_00101	16S rRNA m5C methyltransferase RsmB																			Nonessential	93
CCNA_00102	hypothetical cytosolic protein																			Nonessential	2
CCNA_00103	gamma-glutamyltranspeptidase																			Nonessential	55
CCNA_00104	orotidine 5'-phosphate decarboxylase																			Nonessential	120
CCNA_00105	MarC family integral membrane protein																			Nonessential	80
CCNA_00106	2-polyprenyl-6-methoxyphenol hydroxylase	Yes	0.623428	2.375	19	10	9	7	22	10	10	12	25	13	20	24	17	16	23	essential	66	ubiquinone biosynthetic process	metabolic process	oxidoreductase activity	oxidoreductase activity, acting on paired donors, with incorporation or reduction of molecular oxygen, NADH or NADPH as one donor, and incorporation of one atom of oxygen	flavin adenine dinucleotide binding	oxidation-reduction process
CCNA_00107	conserved cytosolic protein																			essential	76
CCNA_00108	ATP-dependent endopeptidase Lon																			Nonessential	29
CCNA_00109	thioredoxin																			Nonessential	55
CCNA_00110	DNA-binding protein																			Nonessential	26
CCNA_00111	conserved hypothetical protein	Yes	0.887391	2.58333	31	20	12	12	37	22	17	32	27	24	28	27	31	33	29	Nonessential	2
CCNA_00112	glyoxalase family protein																			Nonessential	5
CCNA_00113	hypothetical protein	Yes	0.825785	13	6	0	0	1	5	7	6	3	4	2	2	2	3	4	3	Nonessential	1
CCNA_00114	transcriptional regulator, MarR/EmrR family	Yes	0.91884	3.4	8.3	1	3	2	8	10	7	7	8	7	5	7	6	7	7	Nonessential	1
CCNA_00115	TolB protein	Yes	0.418901	2.33333	21.3	15	9	9	22	22	20	19	19	16	15	15	16	19	19	Nonessential	15	cytoplasm	hydrolase activity	hydrolase activity, acting on carbon-nitrogen (but not peptide) bonds	hydrolase activity, acting on carbon-nitrogen (but not peptide) bonds, in cyclic amides	histidine catabolic process to glutamate and formamide
CCNA_00116	phosphoglucosamine mutase																			essential	211	magnesium ion binding	carbohydrate metabolic process	phosphoglucosamine mutase activity	isomerase activity	intramolecular transferase activity, phosphotransferases	metal ion binding
CCNA_00117	glucosamine-fructose-6-phosphate aminotransferase, isomerizing	Yes	0.99987	3.66667	25	20	31	24	6	8	10	7	8	6	10	10	7	6	10	essential	222	glutamine-fructose-6-phosphate transaminase (isomerizing) activity	cytoplasm	carbohydrate metabolic process	transaminase activity	carbohydrate biosynthetic process	transferase activity	carbohydrate binding
CCNA_00118	porphyrin biosynthesis protein	Yes	0.99889	2.14286	25	25	27	23	9	12	12	13	12	12	12	11	10	14	11	Nonessential	8
CCNA_00119	putative transcriptional regulator	Yes	0.882038	2.08333	13.3	15	15	10	7	9	6	6	6	8	7	6	5	9	7	Nonessential	26
CCNA_00120	hypothetical acetyltransferase																			Nonessential	9
CCNA_00121	hypothetical protein																			Nonessential	6
CCNA_00122	conserved hypothetical protein	Yes	0.876043	2.18018	40.3	25	22	15	52	33	26	28	34	35	37	42	41	39	41	Nonessential	19
CCNA_00123	3-hydroxyacyl CoA dehydrogenase																			Nonessential	53
CCNA_00124	conserved hypothetical protein																			Nonessential	2
CCNA_00125	amino acid efflux permease																			Nonessential	21
CCNA_00126	glutathione S-transferase	Yes	0.697961	3.9	20.7	13	4	6	24	23	15	22	17	22	11	8	16	20	12	Nonessential	10	glutathione transferase activity	transferase activity
CCNA_00127	hypothetical protein																			Nonessential	12
CCNA_00128	argininosuccinate synthase	Yes	0.460715	1.93388	67.3	46	80	76	42	52	54	44	48	24	47	50	45	35	59	Nonessential	196	nucleotide binding	argininosuccinate synthase activity	ATP binding	cytoplasm	arginine biosynthetic process	cellular amino acid biosynthetic process	ligase activity
CCNA_00129	hypothetical protein	Yes	0.87171	1.88793	31.7	22	32	41	19	23	23	20	24	14	26	18	21	14	24	Nonessential	1
CCNA_00130	Kup system potassium uptake protein	Yes	0.701511	1.68478	72.3	62	79	76	44	51	54	62	53	29	56	53	48	41	62	High_Fitness_Costs	58	plasma membrane	transport	ion transport	potassium ion transport	potassium ion transmembrane transporter activity	membrane	integral to membrane	potassium ion transmembrane transport
CCNA_00131	Rrf2 family protein																			Nonessential	41
hetN;CCNA_00132	ketoacyl reductase hetN																			Nonessential	62
CCNA_00133	radical SAM family enzyme																			Nonessential	220
CCNA_00134	surface protein																			Nonessential	12
CCNA_00135	endopeptidase degP																			Nonessential	2
CCNA_00136	AmpG protein	Yes	0.931685	3.6	19.3	8	5	5	22	21	15	17	17	12	13	13	11	14	14	Nonessential	22	integral to membrane	transmembrane transport
shkA;CCNA_00137	hybrid two-component histidine kinase/receiver protein ShkA	Yes	0.854295	27.3333	13.7	4	3	7	0	0	1	2	2	13	14	14	8	9	5	High_Fitness_Costs	4	two-component sensor activity	two-component response regulator activity	two-component signal transduction system (phosphorelay)	protein histidine kinase activity	signal transducer activity	ATP binding	intracellular	regulation of transcription, DNA-dependent	signal transduction	membrane	kinase activity	phosphorylation	transferase activity	transferase activity, transferring phosphorus-containing groups	peptidyl-histidine phosphorylation	signal transduction by phosphorylation	intracellular signal transduction
CCNA_00138	TonB-dependent receptor	Yes	0.704369	20.6667	10.3	2	2	2	2	1	0	3	4	2	13	15	5	5	21	Nonessential	10	receptor activity	transporter activity	plasma membrane	transport	cell outer membrane	membrane	integral to membrane
chlI;CCNA_00139	magnesium chelatase subunit ChlI-like ATPase																			Nonessential	195
gshb;CCNA_00140	glutathione synthetase	Yes	0.510554	2.26829	46.5	28	19	22	44	37	30	56	37	24	32	33	30	27	31	High_Fitness_Costs	72	catalytic activity	glutathione synthase activity	ATP binding	glutathione biosynthetic process	ligase activity	metal ion binding
CCNA_00141	tetratricopeptide repeat family protein																			Nonessential	18
CCNA_00142	endonuclease																			Nonessential	95
CCNA_00143	tetrapyrrole (corrin/porphyrin) methylase family protein																			Nonessential	183
CCNA_00144	oxygen-independent coproporphyrinogen-III oxidase																			Nonessential	188
CCNA_00145	xanthosine triphosphate pyrophosphatase																			Nonessential	218
CCNA_00146	glutathione S-transferase																			Nonessential	27
CCNA_00147	hypothetical protein																			Nonessential	20
CCNA_00148	conserved hypothetical protein																			Nonessential	2
CCNA_00149	transcriptional regulator, Cro/CI family																			Nonessential	58
CCNA_00150	PDZ domain family protein	Yes	0.498089	1.91304	22	8	10	13	19	17	17	23	21	12	14	22	14	14	23	Nonessential	7	catalytic activity	serine-type endopeptidase activity	proteolysis
CCNA_00151	ribonuclease PH	Yes	0.527432	2.3625	54	36	75	51	23	39	41	40	36	17	32	37	28	18	34	Nonessential	135	tRNA binding	tRNA-specific ribonuclease activity	tRNA processing	tRNA nucleotidyltransferase activity	transferase activity	nucleotidyltransferase activity
hrcA;CCNA_00152	heat-inducible transcription repressor hrcA																			Nonessential	107
grpE;CCNA_00153	GrpE protein	Yes	0.939506	1.60811	58	55	48	71	40	39	40	46	38	42	37	32	33	42	43	essential	54	adenyl-nucleotide exchange factor activity	cytoplasm	protein folding	response to stress	protein homodimerization activity	chaperone binding
CCNA_00154	hypothetical protein																			Nonessential	10
CCNA_00155	DNA polymerase III, beta chain	Yes	0.927467	2.26901	64.7	42	36	21	77	54	46	64	65	56	70	68	61	57	73	essential	137	DNA binding	DNA-directed DNA polymerase activity	cytoplasm	DNA replication	3'-5' exonuclease activity	DNA polymerase III complex	transferase activity	nucleotidyltransferase activity
CCNA_00156	transcriptional regulator, ArsR family																			Nonessential	10
CCNA_00157	glyoxalase family protein	Yes	0.434457	2.95652	35.3	20	10	13	38	36	32	30	29	33	24	20	18	22	16	Nonessential	8
recF;CCNA_00158	DNA replication and repair protein recF																			Nonessential	28
gyrB;CCNA_00159	DNA gyrase subunit B	Yes	0.566644	2.40351	67.7	26	32	25	66	74	63	60	61	36	45	50	48	41	48	essential	99	nucleotide binding	DNA binding	DNA topoisomerase activity	DNA topoisomerase (ATP-hydrolyzing) activity	ATP binding	chromosome	cytoplasm	DNA topological change	isomerase activity
CCNA_00160	methyl-accepting chemotaxis protein																			Nonessential	9
CCNA_00161	hypothetical protein	Yes	0.830483	2.22503	616.3	557	629	663	417	438	566	388	329	244	312	360	229	284	358	High_Fitness_Costs	8
CCNA_00162	conserved hypothetical protein	Yes	0.737071	2.78254	2008.7	1637	2315	2074	947	1348	1444	1214	969	865	932	712	662	821	883	Nonessential	7
CCNA_00163	chain length regulator/tyrosine-protein kinase (capsular polysaccharide biosynthesis)	Yes	0.659493	1.85656	331	238	408	347	184	252	256	257	211	216	272	218	219	202	189	Nonessential	26	lipopolysaccharide biosynthetic process	membrane	kinase activity	phosphorylation	enzyme regulator activity	capsule polysaccharide biosynthetic process	regulation of catalytic activity
CCNA_00164	O-antigen polymerase																			Nonessential	1
pssY;CCNA_00165	polyisoprenylphosphate hexose-1-phosphotransferase pssY																			Nonessential	11
CCNA_00166	hypothetical protein	Yes	0.999993	15.6667	78.3	39	44	43	2	4	6	6	4	81	110	44	73	89	45	Nonessential	1
CCNA_00167	bis(5'-nucleosyl)-tetraphosphatase (symmetrical)	Yes	0.323206	1.69325	147	165	136	140	137	92	101	83	80	86	79	86	126	127	116	Nonessential	16	bis(5'-nucleosyl)-tetraphosphatase (symmetrical) activity	hydrolase activity
CCNA_00168	putative capsule polysaccharide export protein	Yes	0.989794	1.96567	220.3	203	230	228	154	123	142	123	110	133	138	150	163	119	156	Nonessential	23	polysaccharide transmembrane transporter activity	polysaccharide transport	membrane
CCNA_00169	hypothetical protein	Yes	0.984795	6	9.3	4	13	11	3	4	4	4	3	2	2	2	2	4	3	Nonessential	17
CCNA_00170	TonB-dependent receptor																			Nonessential	8
CCNA_00171	type II secretion pathway protein C																			Nonessential	3
pulD;CCNA_00172	type II secretion pathway protein D																			Nonessential	34
pulE;CCNA_00173	type II secretion pathway protein E																			Nonessential	129
pulF;CCNA_00174	type II secretion pathway protein F																			Nonessential	141
CCNA_00175	type II secretion pathway protein G																			Nonessential	66
CCNA_00176	type II secretion pathway protein H																			Nonessential	2
CCNA_00177	type II secretion pathway protein I																			Nonessential	27
CCNA_00178	type II secretion pathway protein J																			Nonessential	10
CCNA_00179	type II secretion pathway protein K																			Nonessential	16
CCNA_00180	type II secretion pathway protein L																			Nonessential	1
CCNA_00181	type II secretion pathway protein M																			Nonessential	1
CCNA_00182	type II secretion pathway protein N																			Nonessential	2
pulO;CCNA_00183	type II secretory pathway, prepilin signal peptidase																			Nonessential	114
CCNA_00184	hypothetical protein	Yes	0.896418	17	26.3	8	1	3	11	43	25	12	18	2	5	6	6	9	21	Nonessential	1
CCNA_00185	TonB-dependent receptor	Yes	0.933696	16	19	2	1	2	4	30	18	16	22	2	5	5	4	4	10	Nonessential	19	receptor activity	transporter activity	plasma membrane	transport	cell outer membrane	membrane	integral to membrane
CCNA_00186	guanine-hypoxanthine permease	Yes	0.989448	4	12.3	5	4	2	13	12	12	13	10	12	10	10	12	10	12	Nonessential	131	transporter activity	transport	membrane	transmembrane transport
CCNA_00187	NUP-family purine nucleoside permease	Yes	0.643328	3.42857	12	5	4	3	12	12	12	8	9	9	8	8	9	8	8	Nonessential	5	transmembrane transport
CCNA_00188	ABC transporter ATP-binding protein																			Nonessential	55
CCNA_00189	hypothetical cytosolic protein																			Nonessential	4
CCNA_00190	acyl-CoA hydrolase																			Nonessential	41
CCNA_00191	N-acetylglutamate synthase domain protein																			Nonessential	29
CCNA_00192	long-chain-fatty-acid--CoA ligase	Yes	0.902449	5.83333	11.7	7	2	2	11	10	7	10	10	10	9	8	12	13	10	Nonessential	22	catalytic activity	long-chain fatty acid-CoA ligase activity	metabolic process	ligase activity
leuB;CCNA_00193	3-isopropylmalate dehydrogenase	Yes	0.558022	3.14286	39	39	14	14	29	48	40	33	44	24	33	34	33	33	42	Nonessential	201	magnesium ion binding	3-isopropylmalate dehydrogenase activity	cytoplasm	cellular amino acid biosynthetic process	branched chain family amino acid biosynthetic process	leucine biosynthetic process	oxidoreductase activity	oxidoreductase activity, acting on the CH-OH group of donors, NAD or NADP as acceptor	metal ion binding	NAD binding	oxidation-reduction process
CCNA_00194	hypothetical cytosolic protein	Yes	0.792085	4.25	34	28	9	7	19	34	26	34	34	18	31	27	28	23	29	Nonessential	25
leuD;CCNA_00195	3-isopropylmalate dehydratase small subunit																			Nonessential	151
leuC;CCNA_00196	3-isopropylmalate dehydratase large subunit																			Nonessential	205
rplS;CCNA_00197	LSU ribosomal protein L19P																			essential	226
trmD;CCNA_00198	tRNA (guanine-N1) -methyltransferase																			High_Fitness_Costs	217
CCNA_00199	hypothetical protein	Yes	0.795068	13.5152	74.3	36	26	33	4	4	7	11	22	77	80	66	56	53	34	Nonessential	1
CCNA_00200	2OG-Fe(II) oxygenase superfamily protein																			Nonessential	37
CCNA_00201	outer membrane protein																			Nonessential	68
CCNA_00202	DesA-family fatty acid desaturase																			Nonessential	5
CCNA_00203	sterol desaturase family protein	Yes	0.949288	13.8333	27.7	13	13	15	2	2	2	6	8	30	27	26	24	22	14	Nonessential	4	iron ion binding	fatty acid biosynthetic process	oxidoreductase activity	oxidation-reduction process
kefB;CCNA_00204	glutathione-regulated potassium-efflux system protein kefB																			Nonessential	77
CCNA_00205	NAD(P)H oxidoreductase yheR																			Nonessential	41
CCNA_00206	succinyl-CoA:3-ketoacid-coenzyme A transferase subunit A																			Nonessential	79
CCNA_00207	succinyl-CoA:3-ketoacid-coenzyme A transferase subunit B																			Nonessential	47
CCNA_00208	probable transcriptional regulator syrB																			Nonessential	2
CCNA_00209	undecaprenyl-phosphomannose:protein mannosyltransferase																			Nonessential	6
CCNA_00210	TonB-dependent receptor	Yes	0.170805	2.65438	496	336	698	454	130	223	264	248	301	142	316	331	177	176	298	Nonessential	4	receptor activity	transporter activity	plasma membrane	transport	cell outer membrane	membrane	integral to membrane
CCNA_00211	agmatine deiminase	Yes	0.767873	2	20	16	20	24	10	14	16	13	15	7	12	14	11	8	16	essential	78	hydrolase activity	agmatine deiminase activity
CCNA_00212	N-carbamoylputrescine amidase																			essential	83
CCNA_00213	ribosomal-protein-alanine acetyltransferase	Yes	0.396471	2.6	10.7	6	14	12	6	8	8	6	7	6	8	6	4	3	8	Nonessential	45
CCNA_00214	TonB-dependent receptor																			Nonessential	28
CCNA_00215	hypothetical cytosolic protein																			Nonessential	9
CCNA_00216	conserved hypothetical protein	Yes	0.988036	3.75758	20.7	9	7	4	26	17	12	15	19	29	13	20	17	14	19	Nonessential	1
CCNA_00217	thiol:disulfide interchange protein DsbD																			High_Fitness_Costs	24
CCNA_00218	hypothetical protein																			Nonessential	1
CCNA_00219	hypothetical protein																			Nonessential	1
CCNA_00220	thiol-disulfide isomerase and thioredoxin																			Nonessential	19
CCNA_00221	hypothetical protein	Yes	0.999036	10	10.3	0	1	0	0	0	0	5	6	9	9	13	6	3	2	Nonessential	1
CCNA_00222	glucose-6-phosphate isomerase/glucose-6 phosphate 1-epimerase	Yes	0.754334	4	22	4	7	4	19	21	19	24	20	9	12	13	11	9	20	essential	106	glucose-6-phosphate isomerase activity	cytoplasm	gluconeogenesis	glycolysis	isomerase activity
CCNA_00223	esterase lipase Family protein	Yes	0.921871	4.75	9.3	2	2	2	9	9	10	8	10	3	4	4	4	3	6	Nonessential	4	hydrolase activity
CCNA_00224	conserved hypothetical protein (putative porin)																			Nonessential	4
CCNA_00225	hypothetical protein																			Nonessential	3
CCNA_00226	hypothetical protein																			Nonessential	7
CCNA_00227	methyltransferase																			Nonessential	156
CCNA_00228	hypothetical membrane spanning protein																			Nonessential	10
CCNA_00229	CAAX amino terminal protease family protein	Yes	0.473734	2.5	10	10	11	9	6	5	5	4	4	6	5	4	8	8	7	Nonessential	2	proteolysis	peptidase activity	membrane
CCNA_00230	ribosomal large subunit pseudouridine synthase B	Yes	0.992062	2.36364	25.7	25	24	28	10	11	14	10	12	16	15	15	15	16	14	Nonessential	9	pseudouridine synthesis	RNA binding	RNA modification	pseudouridine synthase activity	lyase activity	isomerase activity	intramolecular transferase activity
CCNA_00231	tRNA-specific adenosine deaminase																			essential	185
CCNA_00232	hypothetical protein	Yes	0.830888	12	18	7	3	7	2	1	2	9	10	14	19	21	14	9	9	Nonessential	1
CCNA_00233	UDP-N-acetylglucosamine 4,6-dehydratase	Yes	0.999718	71.3333	35.7	0	0	1	2	1	1	18	31	28	30	49	17	8	8	Nonessential	68	nucleotide binding	biosynthetic process	lyase activity
CCNA_00234	WecE-family cell wall biogenesis enzyme	Yes	0.999812	10	12.7	0	0	0	1	0	0	6	11	12	11	15	6	4	4	Nonessential	54	catalytic activity	metabolic process	pyridoxal phosphate binding
CCNA_00235	hypothetical protein	Yes	0.329573	3.11111	9.3	4	2	4	4	3	3	4	5	9	9	10	6	6	7	Nonessential	1
CCNA_00236	conserved hypothetical protein	Yes	0.803147	17.6	44	11	9	10	2	2	3	12	21	45	43	44	30	22	16	Nonessential	1
chvI;CCNA_00237	two-component response regulator chvI																			Nonessential	109
chvG;CCNA_00238	two-component sensor histidine kinase chvG																			Nonessential	46
CCNA_00239	HPR(SER) kinase/phosphatase																			Nonessential	13
CCNA_00240	PTS system, IIA component	Yes	0.989999	2.00725	134	125	133	144	55	67	95	79	69	52	67	88	86	69	84	Nonessential	62	protein-N(PI)-phosphohistidine-sugar phosphotransferase activity	phosphoenolpyruvate-dependent sugar phosphotransferase system	integral to membrane	transferase activity
CCNA_00241	phosphocarrier protein HPr	Yes	0.99692	1.94186	81	76	91	76	42	48	47	38	48	40	52	63	48	38	47	Nonessential	158	sugar:hydrogen symporter activity	cytoplasm	transport	phosphoenolpyruvate-dependent sugar phosphotransferase system	kinase activity	phosphorylation	transferase activity
CCNA_00242	hypothetical protein	Yes	0.97913	4.63953	134	136	145	121	96	75	82	44	37	48	27	24	22	36	28	Nonessential	2
CCNA_00243	hypothetical protein	Yes	0.999237	27.25	50.3	21	20	11	42	40	69	18	10	2	2	2	2	4	4	Nonessential	1
CCNA_00244	hydrolase (HAD superfamily)	Yes	0.34447	3.5	7	3	2	2	2	2	3	3	2	3	4	7	9	6	6	Nonessential	9	metabolic process	hydrolase activity
CCNA_00245	pterin-4-alpha-carbinolamine dehydratase																			Nonessential	67
CCNA_00246	cyclohexanol dehydrogenase																			Nonessential	37	nucleotide binding	metabolic process	oxidoreductase activity	cyclohexanol dehydrogenase activity	oxidation-reduction process
CCNA_00247	two-component receiver protein	Yes	0.875702	3.30303	36.3	23	11	11	47	23	26	26	28	44	28	31	42	38	29	Nonessential	21	two-component response regulator activity	two-component signal transduction system (phosphorelay)	sequence-specific DNA binding transcription factor activity	intracellular	regulation of transcription, DNA-dependent	intracellular signal transduction
CCNA_00248	sensor histidine protein kinase																			Nonessential	15
CCNA_00249	SCO1/SenC family protein	Yes	0.707835	1.725	33.3	31	36	33	22	24	22	28	29	16	23	21	20	22	25	Nonessential	13
CCNA_00250	poly(3-hydroxyalkanoate) depolymerase	Yes	0.593504	2.3	55	49	49	66	38	30	20	45	32	48	44	46	59	58	48	Nonessential	26	hydrolase activity
CCNA_00251	zinc metalloprotease																			Nonessential	33
CCNA_00252	multimodular transpeptidase-transglycosylase PBP 1A																			High_Fitness_Costs	93
asd;CCNA_00253	aspartate-semialdehyde dehydrogenase																			Nonessential	148
CCNA_00254	RarD family membrane permease																			Nonessential	77
CCNA_00255	esterase																			Nonessential	15
CCNA_00256	pyridoxine kinase																			Nonessential	13
achY;CCNA_00257	adenosylhomocysteinase																			Nonessential	140
CCNA_00258	hypothetical protein																			Nonessential	1
CCNA_00259	hypothetical protein																			Nonessential	1
CCNA_00260	glutathione S-transferase	Yes	0.831361	4.5	9	3	1	3	9	8	10	6	6	8	8	6	8	5	6	Nonessential	2	glutathione transferase activity	transferase activity
CCNA_00261	ribonucleoside-diphosphate reductase beta chain	Yes	0.580934	3.08145	203	121	132	92	155	202	252	125	78	87	70	64	89	112	103	essential	22	ribonucleoside-diphosphate reductase activity	deoxyribonucleoside diphosphate metabolic process	oxidoreductase activity	transition metal ion binding	oxidation-reduction process
CCNA_00262	ketopantoate reductase panE/ApbA family protein	Yes	0.773153	4	13	7	9	9	11	11	17	3	4	4	5	3	6	8	6	Nonessential	22	nucleotide binding	cytoplasm	2-dehydropantoate 2-reductase activity	pantothenate biosynthetic process	oxidoreductase activity	oxidoreductase activity, acting on the CH-OH group of donors, NAD or NADP as acceptor	NADP binding	coenzyme binding	oxidation-reduction process
CCNA_00263	hypothetical protein																			Nonessential	1
CCNA_00264	C4-dicarboxylate transport protein	Yes	0.699367	1.73622	70	63	68	79	56	58	59	46	52	41	44	42	54	60	44	Nonessential	77	dicarboxylic acid transport	membrane	integral to membrane	sodium:dicarboxylate symporter activity
CCNA_00265	AMP nucleosidase	Yes	0.793997	2.01818	49.3	37	40	71	35	28	27	32	29	36	24	28	34	45	26	High_Fitness_Costs	25	catalytic activity	metabolic process	AMP nucleosidase activity	nucleoside metabolic process	hydrolase activity	hydrolase activity, acting on glycosyl bonds
CCNA_00266	3-ketoacyl-CoA thiolase																			Nonessential	8
CCNA_00267	MutT-like protein																			Nonessential	62
CCNA_00268	DNA polymerase III subunit gamma/tau																			essential	119
CCNA_00269	hypothetical transcriptional regulatory protein	Yes	0.279371	1.52703	107.7	83	98	91	97	108	118	78	99	80	76	69	80	71	71	Nonessential	194
recR;CCNA_00270	Recombination protein recR	Yes	0.720513	2.05	21	10	11	12	22	17	24	8	16	10	9	11	12	11	12	Nonessential	229	DNA binding	DNA repair	DNA recombination	response to DNA damage stimulus	metal ion binding
CCNA_00271	hypothetical protein																			Nonessential	3
CCNA_00272	RmuC family protein																			Nonessential	56
CCNA_00273	peptide deformylase																			essential	220
CCNA_00274	conserved hypothetical protein																			Nonessential	2
CCNA_00275	transposase																			Nonessential	1
CCNA_00276	hypothetical protein																			Nonessential	26
CCNA_00277	succinyl-diaminopimelate desuccinylase																			essential	72
CCNA_00278	glutaminase																			Nonessential	65
CCNA_00279	NAD(P)H dehydrogenase (quinone)	Yes	0.875853	10	116.7	12	2	11	0	0	0	0	0	194	62	94	87	31	65	Nonessential	20	NAD(P)H dehydrogenase (quinone) activity	oxidoreductase activity	oxidation-reduction process
CCNA_00280	tRNA pseudouridine synthase A	Yes	0.516348	2.17241	18	12	19	23	10	14	16	11	16	8	10	11	8	10	13	Nonessential	213	pseudouridine synthesis	RNA binding	tRNA processing	RNA modification	pseudouridine synthase activity	isomerase activity
CCNA_00281	methionyl-tRNA formyltransferase																			Nonessential	230
CCNA_00282	conserved cell surface protein	Yes	0.438549	2.83333	12.7	21	11	6	13	6	7	8	8	3	7	5	2	2	5	Nonessential	18
CCNA_00283	2,3,4,5-tetrahydropyridine-2-carboxylate N-succinyltransferase																			essential	98
CCNA_00284	hydrolase (HAD superfamily)																			Nonessential	33
CCNA_00285	acetylglutamate kinase	Yes	0.965781	2.04545	106.7	110	125	85	50	68	64	76	68	42	64	48	68	49	64	Nonessential	172	nucleotide binding	acetylglutamate kinase activity	glutamate 5-kinase activity	ATP binding	cytoplasm	arginine biosynthetic process	proline biosynthetic process	cellular amino acid biosynthetic process	kinase activity	phosphorylation	transferase activity
lovR;CCNA_00286	two-component receiver domain protein LovR																			Nonessential	4
lovK;CCNA_00287	photosensory histidine protein kinase LovK	Yes	0.598757	2.95455	32.5	27	10	12	33	30	34	37	28	14	21	16	17	25	31	Nonessential	10	two-component sensor activity	two-component signal transduction system (phosphorelay)	protein histidine kinase activity	signal transducer activity	ATP binding	regulation of transcription, DNA-dependent	signal transduction	kinase activity	phosphorylation	transferase activity	peptidyl-histidine phosphorylation	signal transduction by phosphorylation
sbp;CCNA_00288	sulfate-binding protein	Yes	0.945689	10.2857	94.5	41	12	9	47	132	84	83	106	11	23	36	21	20	57	Nonessential	67	sulfate transport	sulfate transmembrane-transporting ATPase activity	outer membrane-bounded periplasmic space
CCNA_00289	hypothetical protein	Yes	0.994058	9.9	124	39	6	24	75	176	121	93	108	19	25	34	25	32	49	Nonessential	1
CCNA_00290	autotransporter protein																			Nonessential	3
phoR;CCNA_00291	phosphate regulon sensor protein phoR	Yes	0.948679	3.4	17	7	5	5	15	16	9	16	18	11	11	14	15	12	14	Nonessential	51	two-component sensor activity	two-component signal transduction system (phosphorelay)	nucleotide binding	protein histidine kinase activity	signal transducer activity	ATP binding	signal transduction	membrane	kinase activity	phosphorylation	transferase activity	transferase activity, transferring phosphorus-containing groups	peptidyl-histidine phosphorylation	signal transduction by phosphorylation
pstC;CCNA_00292	phosphate transport system permease protein pstC	Yes	0.986777	4.60714	16.3	6	23	20	4	7	9	6	6	4	5	5	4	4	6	Nonessential	26	transporter activity	inorganic phosphate transmembrane transporter activity	plasma membrane	transport	phosphate ion transport	membrane	integral to membrane
pstA;CCNA_00293	phosphate transport system permease protein pstA	Yes	0.437377	5.23171	53.7	18	80	63	15	29	30	26	18	10	17	14	11	14	19	Nonessential	37	transporter activity	inorganic phosphate transmembrane transporter activity	plasma membrane	transport	membrane	integral to membrane	phosphate ion transmembrane transport
pstB;CCNA_00294	phosphate transport ATP-binding protein pstB	Yes	0.977771	4.92188	40.3	16	62	43	16	19	19	20	15	7	11	14	13	14	16	Nonessential	198	nucleotide binding	inorganic phosphate transmembrane transporter activity	ATP binding	plasma membrane	ATP catabolic process	transport	phosphate ion transport	phosphate ion transmembrane-transporting ATPase activity	membrane	hydrolase activity	ATPase activity	nucleoside-triphosphatase activity	phosphate ion transmembrane transport
phoU;CCNA_00295	phosphate transport system protein phoU	Yes	0.984704	6.56667	76	31	95	102	23	32	28	31	23	14	15	16	23	20	21	essential	175	cytoplasm	transport	phosphate ion transport
phoB;CCNA_00296	phosphate regulon response regulator PhoB	Yes	0.944465	6.80769	44.7	16	66	52	12	17	22	16	15	6	10	10	10	13	12	Nonessential	175	two-component response regulator activity	two-component signal transduction system (phosphorelay)	DNA binding	intracellular	transcription, DNA-dependent	regulation of transcription, DNA-dependent	phosphate ion transport	intracellular signal transduction
CCNA_00297	two-component response regulator																			Nonessential	3
CCNA_00298	hypothetical protein																			Nonessential	1
CCNA_00299	phosphoribosylamine--glycine ligase	Yes	0.309996	2.04	15	11	15	14	11	17	17	11	11	7	11	8	9	6	10	Nonessential	216	catalytic activity	phosphoribosylamine-glycine ligase activity	ATP binding	purine base biosynthetic process	ligase activity	metal ion binding
CCNA_00300	glyoxalase superfamily protein																			Nonessential	1
CCNA_00301	phosphotransferase family protein	Yes	0.816552	3.77778	17	10	4	5	9	8	6	6	8	13	8	15	23	16	12	Nonessential	39	transferase activity	transferase activity, transferring phosphorus-containing groups
CCNA_00302	parathion hydrolase	Yes	0.729334	2.52632	24	18	9	10	24	22	19	17	20	26	19	19	25	25	22	Nonessential	25	aryldialkylphosphatase activity	hydrolase activity	hydrolase activity, acting on carbon-nitrogen (but not peptide) bonds
CCNA_00303	tetraacyldisaccharide 4'-kinase																			essential	41
CCNA_00304	3-deoxy-D-manno-octulosonic-acid transferase																			essential	60
czcD;CCNA_00305	cobalt-zinc-cadmium resistance protein czcD																			Nonessential	112
CCNA_00306	hypothetical lipoprotein																			essential	24
CCNA_00307	phospholipid-lipopolysaccharide ABC transporter																			essential	136
CCNA_00308	hypothetical protein																			essential	8
CCNA_00309	hypothetical cytosolic protein	Yes	0.934678	3.07273	169	86	137	83	53	55	55	102	120	134	175	198	109	109	112	essential	12
CCNA_00310	myo-inositol-1(or 4)-monophosphatase																			Nonessential	33
pmbA;CCNA_00311	microcin-processing peptidase 1 (PmbA)																			Nonessential	77
CCNA_00312	hypothetical membrane spanning protein																			Nonessential	22
CCNA_00313	hypothetical protein																			Nonessential	18
CCNA_00314	hypothetical protein																			Nonessential	1
CCNA_00315	3-polyprenyl-4-hydroxybenzoate decarboxylase	Yes	0.897412	1.8	33.7	29	38	34	23	24	21	26	24	20	21	19	23	24	21	Nonessential	75	plasma membrane	ubiquinone biosynthetic process	lyase activity	carboxy-lyase activity
CCNA_00316	glutamate 5-kinase	Yes	0.879456	1.93548	19.3	18	18	22	11	12	11	12	14	12	10	9	13	13	8	Nonessential	156	nucleotide binding	RNA binding	glutamate 5-kinase activity	ATP binding	cytoplasm	proline biosynthetic process	cellular amino acid biosynthetic process	kinase activity	phosphorylation	transferase activity	L-proline biosynthetic process
cgtA;CCNA_00317	GTP-binding protein CgtA	Yes	0.975787	2.125	51.3	52	43	59	31	34	37	32	31	27	23	22	31	37	28	essential	172	nucleotide binding	magnesium ion binding	GTPase activity	GTP binding	cytoplasm	GTP catabolic process
CCNA_00318	hypothetical protein	Yes	0.911153	7.84615	102	57	34	47	15	13	13	29	36	120	101	85	100	80	45	Nonessential	1
CCNA_00319	acetyltransferase, GNAT family																			Nonessential	50
CCNA_00320	LSU ribosomal protein L27P																			essential	231	structural constituent of ribosome	intracellular	ribosome	translation	ribonucleoprotein complex
CCNA_00321	LSU ribosomal protein L21P	Yes	0.4789	2.08276	562.7	480	505	703	264	392	415	351	312	288	354	228	325	294	312	essential	8	RNA binding	structural constituent of ribosome	intracellular	ribosome	translation	rRNA binding	ribonucleoprotein complex
CCNA_00322	conserved hypothetical protein																			Nonessential	4
CCNA_00323	low-affinity zinc transport protein																			Nonessential	87
CCNA_00324	TolR protein																			High_Fitness_Costs	22
CCNA_00325	hypothetical protein																			Nonessential	6
CCNA_00326	vegetatible incompatibility protein HET-E-1																			Nonessential	9
CCNA_00327	nitrobenzoate nitroreductase	Yes	0.385805	3	6	3	2	2	7	6	4	6	6	5	7	6	4	5	8	Nonessential	33
CCNA_00328	Monofunctional biosynthetic peptidoglycan transglycosylase	Yes	0.990845	2.94118	25.3	16	7	10	32	24	20	23	27	22	20	23	26	23	25	Nonessential	78	catalytic activity	plasma membrane	cellular cell wall organization	regulation of cell shape	peptidoglycan biosynthetic process	peptidoglycan-based cell wall	membrane	integral to membrane	transferase activity	transferase activity, transferring pentosyl groups
CCNA_00329	ribosomal-protein-alanine acetyltransferase	Yes	0.450106	2.57143	9.3	4	4	3	12	9	7	6	8	10	8	9	6	6	8	Nonessential	17
mopB;CCNA_00330	molybdenum-pterin binding protein mopB																			Nonessential	23
CCNA_00331	molybdate-binding protein	Yes	0.994865	26.6667	13.3	1	1	0	14	13	0	8	0	14	14	0	21	18	1	Nonessential	98	transporter activity	transport	molybdate transmembrane-transporting ATPase activity	molybdate ion transport	outer membrane-bounded periplasmic space
CCNA_00332	molybdenum transport system permease protein modB	Yes	0.539711	13.3333	6.7	1	1	0	5	6	1	3	0	7	8	0	10	9	1	Nonessential	123	transporter activity	plasma membrane	transport	molybdate ion transmembrane transporter activity	molybdate ion transport	membrane	integral to membrane
CCNA_00333	LytTr DNA-binding domain protein																			Nonessential	6
CCNA_00334	hypothetical protein																			Nonessential	2
CCNA_00335	hypothetical secreted protein																			Nonessential	11
CCNA_00336	lignostilbene-alpha,beta-dioxygenase																			Nonessential	4
CCNA_00337	transcriptional regulator, TetR family																			Nonessential	5
CCNA_00338	TonB-dependent receptor	Yes	0.930291	9.36842	178	46	16	22	171	84	35	106	101	233	119	132	234	189	111	Nonessential	9	receptor activity	transporter activity	plasma membrane	transport	cell outer membrane	membrane
CCNA_00339	transporter	Yes	0.937111	5.66667	17	7	2	4	23	15	8	11	16	30	11	10	14	21	10	Nonessential	16	integral to membrane	transmembrane transport
CCNA_00340	succinyl-CoA synthetase beta chain																			essential	152
sucD;CCNA_00341	succinyl-CoA synthetase alpha chain																			essential	158
odhA;CCNA_00342	2-oxoglutarate dehydrogenase E1 component																			essential	106
odhB;CCNA_00343	dihydrolipoamide succinyltransferase component (E2) of 2-oxoglutarate dehydrogenase complex																			essential	109
CCNA_00344	conserved hypothetical protein																			Nonessential	4
CCNA_00345	iroE protein	Yes	0.982923	9	9	1	1	1	8	5	3	8	10	4	5	7	6	6	7	Nonessential	7
CCNA_00346	dihydrolipoamide dehydrogenase																			essential	134
CCNA_00347	hypothetical protein																			Nonessential	2
CCNA_00348	probable chemoreceptor Y4FA	Yes	0.999992	50.2222	75.3	4	3	4	3	2	1	22	39	68	62	96	41	18	24	Nonessential	15	signal transducer activity	receptor activity	signal transduction	membrane	integral to membrane
CCNA_00349	integrase/recombinase, XerC-CodV family	Yes	0.999735	10	15	0	0	0	0	0	0	4	9	16	11	18	9	2	4	Nonessential	50	DNA binding	cytoplasm	DNA recombination	transposition, DNA-mediated	cell cycle	chromosome segregation	tyrosine-based site-specific recombinase activity	DNA integration	cell division
CCNA_00350	hypothetical protein	Yes	0.999932	10	31.7	1	0	0	0	1	0	9	17	31	24	40	24	8	9	High_Fitness_Costs	5
CCNA_00351	primosomal protein N'																			High_Fitness_Costs	207
CCNA_00352	integral membrane protein	Yes	0.803354	1.63202	297	310	267	314	192	223	220	267	192	167	186	181	174	183	192	Nonessential	69	integral to membrane
CCNA_00353	O-antigen acetylase	Yes	0.578138	14.5	29	12	7	11	2	2	2	6	10	30	31	26	16	20	14	Nonessential	4	membrane	transferase activity, transferring acyl groups other than amino-acyl groups
CCNA_00354	hypothetical protein	Yes	0.549203	1.8	63	29	42	28	60	48	41	47	66	43	67	79	58	44	54	essential	4
CCNA_00355	hypothetical protein with pentapeptide repeats	Yes	0.996355	9.5	19	16	11	18	1	1	3	3	8	21	20	16	20	20	12	Nonessential	2
CCNA_00356	outer membrane protein																			Nonessential	9
CCNA_00357	secretory tripeptidyl aminopeptidase	Yes	0.682572	3.5	14.3	5	4	4	16	14	13	15	13	7	9	10	10	7	11	Nonessential	1	aminopeptidase activity	proteolysis	peptidase activity	hydrolase activity
CCNA_00358	delta 3,5-delta2,4-dienoyl-CoA isomerase precursor																			Nonessential	17
CCNA_00359	SH3 domain-containing cell surface protein																			Nonessential	1
CCNA_00360	putative hydrolase																			Nonessential	5
CCNA_00361	conserved hypothetical protein	Yes	0.360675	2.55556	7.7	4	2	4	10	5	6	6	7	7	7	9	10	6	7	Nonessential	3
CCNA_00362	zinc uptake regulation protein																			Nonessential	41
CCNA_00363	acid phosphatase																			Nonessential	15
CCNA_00364	deoxyhypusine synthase																			essential	8
CCNA_00365	ornithine decarboxylase	Yes	0.908955	1.78641	89	83	102	82	50	52	57	52	51	36	64	60	56	39	79	essential	14	catalytic activity	ornithine decarboxylase activity	metabolic process	lyase activity	carboxy-lyase activity
CCNA_00366	phosphonates transport ATP-binding protein phnC	Yes	0.739083	1.91667	37.7	13	20	16	44	36	33	28	28	20	17	20	22	23	25	Nonessential	71	nucleotide binding	ATP binding	plasma membrane	ATP catabolic process	transport	organic phosphonate transmembrane-transporting ATPase activity	organic phosphonate transport	membrane	hydrolase activity	ATPase activity	nucleoside-triphosphatase activity
CCNA_00367	phosphonates-binding protein	Yes	0.998898	2.07534	53.7	15	28	23	60	54	47	50	44	25	23	25	29	25	30	Nonessential	11	organic phosphonate transmembrane transporter activity	organic phosphonate transport	outer membrane-bounded periplasmic space
CCNA_00368	phosphonates transport system permease protein phnE	Yes	0.990982	2.31176	65.3	24	42	24	65	72	59	60	52	37	26	22	35	36	35	Nonessential	46	transporter activity	plasma membrane	integral to plasma membrane	transport	organic phosphonate transmembrane transporter activity	organic phosphonate transport	membrane	integral to membrane
CCNA_00369	magnesium and cobalt efflux protein corC-like protein																			Nonessential	148
CCNA_00370	ATP synthase B chain																			essential	83
CCNA_00371	ATP synthase B' chain																			essential	30
CCNA_00372	ATP synthase C chain																			essential	136
CCNA_00373	ATP synthase A chain																			essential	69
CCNA_00374	putative ATP synthase protein I																			Nonessential	10
CCNA_00375	conserved hypothetical protein	Yes	0.998916	2.95522	122	102	130	134	45	57	50	56	56	52	50	32	65	44	29	Nonessential	3
CCNA_00376	hypothetical membrane spanning protein																			Nonessential	97
CCNA_00377	chromosome partition protein smc																			Nonessential	154
CCNA_00378	thiol:disulfide interchange protein dsbA																			Nonessential	6
CCNA_00379	thiol:disulfide interchange protein dsbA																			essential	22
CCNA_00380	hypothetical cytosolic protein																			essential	6
CCNA_00381	A/G-specific adenine DNA glycosylase																			Nonessential	159
ccrM;CCNA_00382	adenine-specific methyltransferase ccrM	Yes	0.999993	153.333	153.3	2	1	1	2	1	2	17	43	123	148	189	55	21	33	essential	23	nucleic acid binding	DNA binding	DNA replication	DNA methylation	methyltransferase activity	N-methyltransferase activity	site-specific DNA-methyltransferase (adenine-specific) activity	transferase activity	methylation	DNA methylation on adenine
CCNA_00383	ribonuclease HII	Yes	0.749762	3.46154	22.5	8	7	6	20	20	12	24	21	12	10	14	15	12	17	Nonessential	182	nucleic acid binding	RNA binding	nuclease activity	endonuclease activity	ribonuclease H activity	cytoplasm	hydrolase activity	metal ion binding	nucleic acid phosphodiester bond hydrolysis
CCNA_00384	glucan endo-1,3-beta-glucosidase																			Nonessential	12
CCNA_00385	multidrug resistance protein																			Nonessential	8
CCNA_00386	DNA-3-methyladenine glycosylase	Yes	0.942396	2.4375	21.7	10	6	10	26	22	17	14	22	20	16	16	20	20	11	Nonessential	124	catalytic activity	DNA repair	base-excision repair	metabolic process	DNA-3-methyladenine glycosylase activity	hydrolase activity	hydrolase activity, acting on glycosyl bonds
CCNA_00387	hypothetical protein																			Nonessential	1
CCNA_00388	esterase lipase Family protein	Yes	0.729311	1.94444	35	28	15	21	36	35	34	35	35	30	32	31	37	31	34	Nonessential	4	hydrolase activity
CCNA_00389	aminomethyltransferase family protein																			Nonessential	16
CCNA_00390	ADP-heptose--LPS heptosyltransferase	Yes	0.636511	5.16667	33	7	6	6	37	32	30	27	17	14	13	14	14	16	18	essential	1	metabolic process	transferase activity	transferase activity, transferring glycosyl groups
CCNA_00391	conserved hypothetical protein	Yes	0.98535	13.5	15.3	2	1	1	19	13	14	9	9	6	6	9	7	7	9	Nonessential	9
CCNA_00392	dihydroorotase																			Nonessential	64
CCNA_00393	RNA polymerase sigma factor																			Nonessential	32
CCNA_00394	hypothetical cytosolic protein																			Nonessential	3
CCNA_00395	feruloyl-CoA synthetase																			Nonessential	3
CCNA_00396	conserved hypothetical protein	Yes	0.674458	6.66667	6.7	2	1	1	6	4	4	4	4	6	3	4	8	7	5	Nonessential	4	integral to membrane
CCNA_00397	acetolactate synthase																			Nonessential	14
CCNA_00398	hypothetical protein																			Nonessential	1
CCNA_00399	zinc metallohydrolase, glyoxalase II family																			Nonessential	16
CCNA_00400	transcriptional regulator, MarR family																			Nonessential	77
CCNA_00401	delta(3)-cis-delta(2)-trans-enoyl-CoA isomerase	Yes	0.71185	4.66667	9.3	4	2	2	8	7	4	6	8	5	7	9	9	9	10	Nonessential	24	catalytic activity	dodecenoyl-CoA delta-isomerase activity	metabolic process	isomerase activity
CCNA_00402	conserved hypothetical membrane protein																			Nonessential	6
CCNA_00403	short chain dehydrogenase																			Nonessential	32
CCNA_00404	hypothetical protein																			Nonessential	2
CCNA_00405	short chain dehydrogenase																			Nonessential	18
tfoX;CCNA_00406	DNA transformation protein tfoX																			Nonessential	17
CCNA_00407	diamine acetyltransferase	Yes	0.995366	6.5	21	8	4	2	24	20	19	15	13	12	12	16	13	12	17	Nonessential	69	diamine N-acetyltransferase activity	N-acetyltransferase activity	transferase activity	transferase activity, transferring acyl groups
CCNA_00408	Macrolide-efflux protein																			Nonessential	77
CCNA_00409	hypothetical protein																			Nonessential	2
CCNA_00410	acetyltransferase	Yes	0.783185	3	12.3	16	6	15	8	5	10	3	4	5	4	4	7	7	5	Nonessential	26	N-acetyltransferase activity	transferase activity	transferase activity, transferring acyl groups
CCNA_00411	hypothetical protein																			Nonessential	28
CCNA_00412	CoA pyrophosphatase																			Nonessential	67
CCNA_00413	poly(A) polymerase/tRNA-nucleotidyltransferase																			Nonessential	35
CCNA_00414	GMP synthase (glutamine-hydrolyzing)																			Nonessential	16
CCNA_00415	hypothetical protein	Yes	0.909521	11.7329	221	38	87	50	92	243	328	54	64	35	33	28	29	22	22	Nonessential	1
CCNA_00416	conserved hypothetical membrane protein																			Nonessential	10
CCNA_00417	conserved hypothetical membrane protein																			Nonessential	10
CCNA_00418	hypothetical protein	Yes	0.865119	10	13.7	16	19	6	0	0	0	4	7	5	2	4	6	9	6	Nonessential	2
CCNA_00419	fasciclin domain cell surface protein	Yes	0.955895	3.5	12	15	15	6	11	4	2	6	5	6	3	4	4	5	4	Nonessential	37
CCNA_00420	hypothetical protein																			Nonessential	2
CCNA_00421	dihydroneopterin aldolase																			essential	63
CCNA_00422	3-oxoacyl-(acyl-carrier protein) reductase																			Nonessential	47
CCNA_00423	phosphohydrolase, MutT-nudix family																			Nonessential	19
CCNA_00424	aldehyde dehydrogenase																			Nonessential	27
CCNA_00425	hypothetical protein																			High_Fitness_Costs	1
CCNA_00426	very-short-patch-repair endonuclease	Yes	0.579087	2.26667	28.3	18	15	10	28	18	19	24	19	38	21	20	28	30	27	Nonessential	18	endonuclease activity
CCNA_00427	hypothetical protein	Yes	0.834262	2.18301	55.7	30	27	24	62	41	39	39	38	37	55	47	49	64	54	Nonessential	2
CCNA_00428	hypothetical protein	Yes	0.683609	1.98529	67.5	40	38	30	81	60	50	75	60	40	51	61	68	68	54	Nonessential	6
CCNA_00429	hypothetical protein																			Nonessential	5
CCNA_00430	hypothetical protein																			Nonessential	3
CCNA_00431	hypothetical protein	Yes	0.985573	4.125	11	11	8	13	2	5	4	14	8	4	2	2	4	3	4	Nonessential	5
CCNA_00432	transcriptional regulator, AsnC family	Yes	0.416692	4	6	2	2	1	6	4	2	6	6	6	3	6	5	5	5	Nonessential	29
CCNA_00433	type 1 capsular polysaccharide biosynthesis protein J	Yes	0.705789	10	40	9	3	6	0	0	0	3	1	14	30	76	42	18	55	Nonessential	2
CCNA_00434	conserved membrane-spanning protein																			Nonessential	56
CCNA_00435	amino acid permease																			Nonessential	30
CCNA_00436	acyl-CoA dehydrogenase, short-chain specific																			Nonessential	57
CCNA_00437	methyl-accepting chemotaxis protein	Yes	0.921459	10	7.7	0	0	0	0	1	0	1	2	11	3	9	2	1	2	Nonessential	6	signal transducer activity	iron ion binding	chemotaxis	signal transduction	oxygen transport	membrane	integral to membrane	oxygen binding	heme binding
CCNA_00438	hypothetical protein	Yes	0.983534	86.2745	1466.7	907	569	866	79	64	177	9	25	1304	1313	865	1338	1903	1159	Nonessential	1
CCNA_00439	methyl-accepting chemotaxis protein	Yes	0.99962	54.0952	378.7	22	22	16	10	6	8	108	195	319	376	441	174	98	120	Nonessential	7	signal transducer activity	chemotaxis	signal transduction	membrane	integral to membrane
CCNA_00440	virus protein	Yes	0.98457	44.807	425.7	45	28	24	13	7	12	81	224	388	412	477	189	123	147	Nonessential	7
cheYI;CCNA_00441	chemotaxis receiver domain protein cheYI	Yes	0.628354	33.7083	269.7	30	25	28	11	5	11	44	145	266	208	335	139	59	74	Nonessential	74	two-component response regulator activity	two-component signal transduction system (phosphorelay)	intracellular	regulation of transcription, DNA-dependent	intracellular signal transduction
cheAI;CCNA_00442	chemotaxis histidine kinase protein cheAI	Yes	0.769052	22.0667	110.3	18	13	12	5	4	6	23	54	108	98	125	62	37	36	Nonessential	100	two-component sensor activity	two-component signal transduction system (phosphorelay)	nucleotide binding	protein histidine kinase activity	signal transducer activity	ATP binding	intracellular	cytoplasm	chemotaxis	signal transduction	kinase activity	phosphorylation	transferase activity	transferase activity, transferring phosphorus-containing groups	peptidyl-histidine phosphorylation	signal transduction by phosphorylation
CCNA_00443	chemotaxis protein cheW	Yes	0.968466	21.4286	75	11	7	6	2	3	4	11	29	62	78	85	34	23	22	Nonessential	85	signal transducer activity	intracellular	chemotaxis	signal transduction
CCNA_00444	chemotaxis protein methyltransferase	Yes	0.633583	30.5333	76.3	12	14	7	3	2	3	14	39	68	80	81	50	28	23	Nonessential	72	methyltransferase activity	S-adenosylmethionine-dependent methyltransferase activity	protein-glutamate O-methyltransferase activity	transferase activity	methylation
CCNA_00445	receiver domain-glutamate methylesterase cheBI	Yes	0.869055	14.4615	94	24	19	19	6	5	8	21	46	92	93	97	65	46	35	Nonessential	106	two-component response regulator activity	two-component signal transduction system (phosphorelay)	signal transducer activity	cytoplasm	regulation of transcription, DNA-dependent	chemotaxis	signal transduction	sensory perception of chemical stimulus	protein-glutamate methylesterase activity	hydrolase activity	intracellular signal transduction
CCNA_00446	chemotaxis receiver domain protein cheYII	Yes	0.6042	15.8039	403	80	46	62	22	18	33	58	133	320	427	462	190	157	145	Nonessential	33	two-component response regulator activity	two-component signal transduction system (phosphorelay)	intracellular	regulation of transcription, DNA-dependent	intracellular signal transduction
cheD;CCNA_00447	chemotaxis protein cheD	Yes	0.640483	13.4074	120.7	35	20	19	6	6	12	19	48	109	116	137	67	47	44	Nonessential	49	chemotaxis	hydrolase activity	protein-glutamine glutaminase activity
cheU;CCNA_00448	cheU protein	Yes	0.511867	16.2564	105.7	23	14	16	5	5	8	14	33	92	121	104	63	47	37	Nonessential	2
cheYIII;CCNA_00449	cheYIII	Yes	0.627553	15.5238	108.7	27	17	16	5	6	8	33	78	114	120	92	72	59	36	Nonessential	1	two-component response regulator activity	two-component signal transduction system (phosphorelay)	intracellular	regulation of transcription, DNA-dependent	intracellular signal transduction
cheE;CCNA_00450	cheE protein	Yes	0.814879	6.96	87	29	22	23	13	12	13	22	29	114	83	64	66	59	32	Nonessential	1
CCNA_00451	TonB-dependent receptor	Yes	0.821289	3.42857	24	16	10	10	7	8	6	11	13	25	22	25	22	22	14	Nonessential	2	receptor activity	transporter activity	plasma membrane	transport	cell outer membrane	membrane
CCNA_00452	N-acetylglucosamine-6-phosphate deacetylase																			Nonessential	77
CCNA_00453	glucosamine-6-phosphate deaminase																			Nonessential	13
CCNA_00454	transcriptional regulator, GntR family																			Nonessential	70
nagA;CCNA_00455	N-acetyl-glucosamine/N-acetyl-chitin oligosaccharide outer membrane transporter nagA	Yes	0.992026	5.75	23	6	4	4	18	20	8	23	21	18	11	11	23	29	17	Nonessential	8	receptor activity	transporter activity	plasma membrane	transport	cell outer membrane	membrane
CCNA_00456	beta-N-acetylhexosaminidase																			Nonessential	22
CCNA_00457	phosphoenolpyruvate-protein phosphotransferase/phosphocarrier protein HPr/PTS system, glucose-specific IIA subunit																			Nonessential	16
CCNA_00458	PTS system, N-acetylglucosamine-specific IIBC component																			Nonessential	14
nhaA;CCNA_00459	Na+/H+ antiporter nhaA																			High_Fitness_Costs	84
CCNA_00460	hypothetical protein																			Nonessential	7
CCNA_00463	hypothetical protein																			Nonessential	1
CCNA_00464	hypothetical protein	Yes	0.255966	2.30159	48.3	39	35	24	37	25	17	46	41	42	60	43	42	46	31	Nonessential	1
CCNA_00465	UDP-galactopyranose mutase																			essential	59
CCNA_00466	glycosyltransferase																			essential	1
CCNA_00467	oligosaccharide translocase/flippase	Yes	0.366636	2.1645	83.3	62	96	66	44	42	35	46	64	83	104	63	59	81	57	essential	14	polysaccharide biosynthetic process	membrane
CCNA_00468	hypothetical protein	Yes	0.896552	2	31	33	30	30	25	14	16	14	24	20	30	18	13	19	18	Nonessential	5
CCNA_00469	glycosyltransferase																			essential	3
CCNA_00470	O-antigen polymerase	Yes	0.984842	1.75424	102.3	100	125	82	50	61	60	72	58	61	73	50	56	72	49	Nonessential	1
CCNA_00471	GDP-L-fucose synthase	Yes	0.713841	2.07283	178.3	184	197	154	115	135	142	99	98	111	62	81	141	120	89	Nonessential	75	nucleotide binding	catalytic activity	oxidoreductase activity	GDP-L-fucose biosynthetic process	cellular metabolic process	GDP-L-fucose synthase activity	coenzyme binding	oxidation-reduction process
CCNA_00472	GDP-mannose 4,6 dehydratase	Yes	0.974262	2.69663	243.3	250	283	197	92	126	174	95	83	138	90	68	115	109	65	Nonessential	80	nucleotide binding	catalytic activity	intracellular	GDP-mannose 4,6-dehydratase activity	lyase activity	GDP-mannose metabolic process	cellular metabolic process	coenzyme binding
CCNA_00473	hypothetical protein																			Nonessential	1
trwC;CCNA_00474	DNA relaxase/conjugal transfer nickase-helicase trwC																			Nonessential	5
trwB;CCNA_00475	bacterial conjugation protein, ATP binding domain trwB																			Nonessential	2
CCNA_00476	hypothetical protein																			Nonessential	1
CCNA_00477	excisionase																			Nonessential	18
CCNA_00478	hypothetical protein																			Nonessential	1
CCNA_00479	hypothetical transcriptional regulatory protein																			Nonessential	12
CCNA_00480	bacteriophage P4 integrase																			Nonessential	2
CCNA_00481	hypothetical transcriptional regulatory protein	Yes	0.40393	4	6	3	2	1	8	5	4	6	5	3	3	7	9	5	4	Nonessential	11
CCNA_00482	protein hipA	Yes	0.771711	9.33333	4.7	1	1	0	4	3	2	5	4	2	4	5	5	4	5	Nonessential	11
CCNA_00483	Zn-dependent hydrolase, glyoxalase II family	Yes	0.897292	9	45	25	13	22	6	5	5	14	16	62	35	38	40	29	15	Nonessential	1	hydrolase activity
CCNA_00484	hypothetical protein																			Nonessential	1
CCNA_00485	ribosomal large subunit pseudouridine synthase D																			Nonessential	193
CCNA_00486	TonB-dependent receptor																			Nonessential	6
CCNA_00487	alkaline phosphatase																			Nonessential	14
CCNA_00488	amino acid efflux permease																			Nonessential	57
CCNA_00489	phosphoribosyl-AMP cyclohydrolase	Yes	0.512317	1.64286	22.3	21	22	24	11	14	15	21	18	14	12	16	13	16	16	Nonessential	82	histidine biosynthetic process	phosphoribosyl-AMP cyclohydrolase activity	cytoplasm	cellular amino acid biosynthetic process	hydrolase activity
CCNA_00490	hypothetical protein																			Nonessential	20
CCNA_00491	GTP cyclohydrolase I	Yes	0.873229	2.36364	175.3	214	89	223	118	60	72	85	93	76	62	103	85	98	88	Nonessential	170	nucleotide binding	DNA binding	GTP cyclohydrolase I activity	ATP binding	GTP binding	cytoplasm	DNA metabolic process	one-carbon metabolic process	DNA-dependent ATPase activity	zinc ion binding	hydrolase activity	tetrahydrofolate biosynthetic process	metal ion binding
CCNA_00492	cysteinyl-tRNA synthetase	Yes	0.9652	1.775	67.3	60	67	75	41	49	56	49	45	33	44	43	42	43	49	essential	226	nucleotide binding	aminoacyl-tRNA ligase activity	cysteine-tRNA ligase activity	ATP binding	cytoplasm	translation	tRNA aminoacylation for protein translation	cysteinyl-tRNA aminoacylation	ligase activity	metal ion binding
CCNA_00493	putative polyketide cyclase-dehydrase/lipid transport protein	Yes	0.660291	1.55769	61.7	50	65	70	50	49	55	46	53	42	44	44	47	44	48	Nonessential	7
CCNA_00494	transport protein	Yes	0.524164	1.64189	39.3	37	33	48	33	31	42	29	31	22	28	24	21	27	26	essential	37	iron ion binding	iron-sulfur cluster assembly	iron-sulfur cluster binding
CCNA_00495	hypothetical cytosolic protein	Yes	0.833397	2.05714	141.7	137	130	158	79	76	64	107	114	87	83	109	104	84	81	Nonessential	146	plasma membrane	membrane
CCNA_00496	threonyl-tRNA synthetase	Yes	0.228128	1.55488	121.7	110	137	118	85	81	83	115	114	67	97	107	90	84	102	essential	235	nucleotide binding	aminoacyl-tRNA ligase activity	threonine-tRNA ligase activity	ATP binding	cytoplasm	translation	tRNA aminoacylation for protein translation	threonyl-tRNA aminoacylation	ligase activity	ligase activity, forming aminoacyl-tRNA and related compounds	tRNA aminoacylation	metal ion binding
CCNA_00497	putative rhamnosyl transferase																			Nonessential	8
CCNA_00498	hypothetical protein																			Nonessential	7
CCNA_00499	hypothetical protein																			Nonessential	1
CCNA_00500	hydroxymethylglutaryl-CoA lyase																			essential	84
CCNA_00501	glucosyltransferase																			essential	13
CCNA_00502	glycosyl transferase family protein																			essential	37
CCNA_00503	conserved hypothetical protein	Yes	0.851792	4.83333	116	35	28	20	118	92	83	158	74	43	53	50	56	46	46	Nonessential	8
CCNA_00504	23S rRNA methyltransferase																			Nonessential	141
CCNA_00505	ubiquinol-cytochrome c reductase iron-sulfur subunit																			Nonessential	24
CCNA_00506	cytochrome b																			Nonessential	58
CCNA_00507	cytochrome c1																			Nonessential	17
CCNA_00508	conserved hypothetical protein																			Nonessential	1
CCNA_00509	phosphoglycerate mutase family																			Nonessential	8
CCNA_00510	carboxymethylenebutenolidase																			Nonessential	2
CCNA_00511	carboxymethylenebutenolidase																			Nonessential	8
CCNA_00512	GTP-binding protein, probable translation factor	Yes	0.997724	2.25	55.3	49	57	60	27	34	31	37	30	28	28	22	33	31	26	Nonessential	233	GTP binding
CCNA_00513	hypothetical protein																			Nonessential	1
CCNA_00514	pirin																			Nonessential	69
metE;CCNA_00515	5-methyltetrahydropteroyltriglutamate-- homocysteine methyltransferase	Yes	0.976765	12.6707	445	98	47	35	296	629	410	333	405	161	210	266	206	201	253	Nonessential	88	5-methyltetrahydropteroyltriglutamate-homocysteine S-methyltransferase activity	methyltransferase activity	zinc ion binding	cellular amino acid biosynthetic process	methionine biosynthetic process	transferase activity	methylation	metal ion binding
CCNA_00516	integral membrane protein																			Nonessential	3
CCNA_00517	peptidyl-tRNA hydrolase																			essential	175
CCNA_00518	LSU ribosomal protein L25P																			Nonessential	134	RNA binding	structural constituent of ribosome	intracellular	ribosome	translation	5S rRNA binding	rRNA binding	ribonucleoprotein complex
CCNA_00519	conserved hypothetical protein																			Nonessential	1
CCNA_00520	ribose-phosphate pyrophosphokinase	Yes	0.189962	2.24	50	38	76	36	26	26	24	44	39	17	30	30	32	18	40	essential	216	nucleotide binding	magnesium ion binding	ribose phosphate diphosphokinase activity	ATP binding	cytoplasm	5-phosphoribose 1-diphosphate biosynthetic process	nucleoside metabolic process	ribonucleoside monophosphate biosynthetic process	nucleotide biosynthetic process	kinase activity	phosphorylation	transferase activity	cellular biosynthetic process	metal ion binding
CCNA_00521	hypothetical protein	Yes	0.0964148	2.29412	19.5	9	14	8	10	11	6	24	15	7	10	9	12	13	12	Nonessential	11	regulation of transcription, DNA-dependent
CCNA_00522	conserved hypothetical protein DUF497																			Nonessential	9
CCNA_00523	multicopper polyphenol oxidase	Yes	0.362926	1.54167	21.3	27	19	18	12	13	11	18	16	13	14	14	20	18	16	Nonessential	96
CCNA_00524	conserved hypothetical cytosolic protein																			essential	22
CCNA_00525	prolipoprotein diacylglyceryl transferase																			essential	126
CCNA_00526	hypothetical protein	Yes	0.437502	1.5	38.7	45	28	43	38	26	31	45	25	20	23	29	22	23	26	Nonessential	24
CCNA_00527	conserved hypothetical protein	Yes	0.915547	1.93617	100.3	53	46	48	119	100	82	100	75	58	56	55	63	74	59	Nonessential	19
CCNA_00528	pyrroline-5-carboxylate reductase																			Nonessential	192
CCNA_00529	conserved hypothetical protein																			Nonessential	4
CCNA_00530	LSU ribosomal protein L10P																			essential	217
CCNA_00531	LSU ribosomal protein L12P (L7/L12)																			essential	233
CCNA_00532	hypothetical protein (RDD superfamily)	Yes	0.995885	6.5	13.3	10	14	8	14	10	16	5	3	2	2	2	2	3	2	Nonessential	1
hfsI;CCNA_00533	secreted polysaccharide polymerase hfsI	Yes	0.871776	26	13	3	2	3	1	0	1	4	7	12	14	13	8	6	4	Nonessential	3
CCNA_00534	conserved hypothetical protein	Yes	0.999419	15	18.7	3	1	1	26	16	14	13	11	8	9	11	14	11	12	Nonessential	12
CCNA_00535	hypothetical protein	Yes	0.322557	3.42857	15	11	5	8	13	9	23	15	7	3	4	7	9	9	10	Nonessential	26
CCNA_00536	DNA-directed RNA polymerase beta chain	Yes	0.374975	1.75643	272.7	181	322	315	137	185	178	231	210	139	199	206	202	181	193	essential	218	DNA binding	DNA-directed RNA polymerase activity	transcription, DNA-dependent	transferase activity	nucleotidyltransferase activity	ribonucleoside binding
CCNA_00537	DNA-directed RNA polymerase beta' chain																			essential	222
CCNA_00538	methyl-accepting chemotaxis protein	Yes	0.709778	8.33333	33.3	8	8	6	4	4	4	11	14	43	27	30	21	22	15	Nonessential	7	signal transducer activity	chemotaxis	signal transduction	membrane	integral to membrane
CCNA_00539	salicylate hydroxylase																			Nonessential	10
CCNA_00540	coproporphyrinogen III oxidase																			Nonessential	85	coproporphyrinogen oxidase activity	cytoplasm	porphyrin-containing compound biosynthetic process	protoporphyrinogen IX biosynthetic process	oxidoreductase activity	protein homodimerization activity	oxidation-reduction process
CCNA_00541	hypothetical protein																			Nonessential	5
CCNA_00542	hypothetical protein	Yes	0.969321	5.09524	35.7	26	19	14	12	8	6	10	11	37	35	35	26	55	24	Nonessential	1
CCNA_00543	methyl-accepting chemotaxis protein																			Nonessential	30
CCNA_00544	acetyl-CoA acetyltransferase																			Nonessential	118
CCNA_00545	acetoacetyl-CoA reductase																			Nonessential	68
CCNA_00546	conserved hypothetical protein																			essential	1
CCNA_00547	PurR-related transcriptional regulator																			Nonessential	1
CCNA_00548	transposase																			Nonessential	1
CCNA_00549	transposase																			Nonessential	1
CCNA_00550	transcriptional regulator, LacI family																			Nonessential	5
CCNA_00551	hypothetical protein	Yes	0.676377	8.08333	32.3	8	4	4	23	5	6	13	8	44	15	38	42	14	18	Nonessential	1
CCNA_00552	cupin superfamily protein																			Nonessential	26
CCNA_00553	hydroxyacylglutathione hydrolase																			Nonessential	65
CCNA_00554	methyltransferase																			Nonessential	15	methyltransferase activity	transferase activity	methylation
CCNA_00555	nitrogen regulatory protein P-II	Yes	0.945189	2.02439	41.5	25	24	17	49	34	33	42	41	35	29	40	38	37	42	Nonessential	12	transcription, DNA-dependent	regulation of transcription, DNA-dependent	regulation of nitrogen utilization	enzyme regulator activity	regulation of catalytic activity
CCNA_00556	phospholipase D																			Nonessential	6
CCNA_00557	endonuclease/exonuclease/phosphatase family protein																			Nonessential	8
CCNA_00558	methyltransferase																			Nonessential	45
CCNA_00559	homoserine O-acetyltransferase																			Nonessential	97
sixA;CCNA_00560	phosphohistidine phosphatase SixA																			Nonessential	49	hydrolase activity
CCNA_00561	conserved hypothetical cytosolic protein																			Nonessential	21
CCNA_00562	dihydroorotate dehydrogenase																			Nonessential	118	catalytic activity	dihydroorotate dehydrogenase activity	dihydroorotate oxidase activity	'de novo' pyrimidine base biosynthetic process	pyrimidine nucleotide biosynthetic process	UMP biosynthetic process	membrane	oxidoreductase activity	dihydroorotate oxidase (fumarate) activity	oxidation-reduction process
CCNA_00563	SNARE-associated family membrane protein																			Nonessential	31
cenK;CCNA_00564	sensory transduction protein kinase CenK																			essential	13
CCNA_00565	gamma-glutamyltranspeptidase																			Nonessential	35
rspA;CCNA_00566	starvation sensing protein rspA																			Nonessential	16
CCNA_00567	hypothetical protein																			Nonessential	12
CCNA_00568	N-acetylglucosamine-6-phosphate deacetylase																			Nonessential	38
CCNA_00569	glucosamine-6-phosphate deaminase																			Nonessential	15
CCNA_00570	transcriptional regulator, GntR family																			Nonessential	1
CCNA_00571	phosphoenolpyruvate-protein phosphotransferase/phosphocarrier protein HPr/PTS system, glucose-specific IIA subunit																			Nonessential	9
CCNA_00572	PTS system, N-acetylglucosamine-specific IIBC component																			Nonessential	14
CCNA_00573	TonB-dependent receptor																			Nonessential	3
CCNA_00574	alpha-N-acetylglucosaminidase																			Nonessential	11
CCNA_00575	hypothetical protein																			Nonessential	31
oppA;CCNA_00576	oligopeptide-binding protein oppA																			Nonessential	3
CCNA_00577	hypothetical protein																			Nonessential	1
CCNA_00578	conserved hypothetical protein																			Nonessential	15
CCNA_00579	endonuclease																			Nonessential	2
CCNA_00580	conserved hypothetical protein																			Nonessential	1
CCNA_00581	conserved hypothetical protein																			Nonessential	1
CCNA_00582	hypothetical protein	Yes	0.376359	1.85567	90	70	49	48	82	52	62	67	91	84	79	97	84	100	86	Nonessential	1
CCNA_00583	hypothetical protein																			Nonessential	1
CCNA_00584	hypothetical protein																			Nonessential	1
CCNA_00585	hypothetical protein	Yes	0.72714	3.85185	17.3	7	4	5	18	7	6	20	12	26	11	13	27	14	11	Nonessential	1
CCNA_00586	hypothetical response regulator receiver protein																			Nonessential	1
CCNA_00587	secretory tripeptidyl aminopeptidase	Yes	0.299777	10	3.3	0	0	1	1	0	0	1	0	1	1	2	5	3	2	Nonessential	1	aminopeptidase activity	proteolysis	peptidase activity	hydrolase activity
CCNA_00588	SapA domain protein																			Nonessential	1
CCNA_00589	hypothetical protein	Yes	0.414748	2.23404	52.5	45	32	21	40	26	21	43	62	38	51	59	37	50	55	Nonessential	2
CCNA_00590	FixC-family flavoprotein dehydrogenase																			Nonessential	4
CCNA_00591	catalase	Yes	0.633056	2.18	54.5	47	24	26	53	49	36	50	59	61	51	48	47	53	43	Nonessential	1	catalase activity	peroxidase activity	oxidoreductase activity	oxidation-reduction process
CCNA_00592	hypothetical protein																			Nonessential	1
CCNA_00593	conserved hypothetical protein																			Nonessential	1
CCNA_00594	conserved hypothetical protein																			Nonessential	1
CCNA_00595	FecR family protein																			Nonessential	3
CCNA_00596	RpoE-family sigma factor																			Nonessential	6
CCNA_00597	TonB-dependent receptor																			Nonessential	2
CCNA_00598	TonB-dependent receptor																			Nonessential	1
CCNA_00599	hypothetical protein																			Nonessential	1
CCNA_00600	conserved hypothetical protein																			Nonessential	5
CCNA_00601	MoxR-like ATPase																			Nonessential	97
CCNA_00602	hypothetical exported protein																			Nonessential	31
CCNA_00603	integral membrane protein																			Nonessential	23
CCNA_00604	hypothetical membrane spanning protein																			Nonessential	5
CCNA_00605	conserved hypothetical membrane protein																			Nonessential	3
CCNA_00606	hypothetical protein																			Nonessential	1
CCNA_00607	TonB-dependent receptor																			Nonessential	1
CCNA_00608	polygalacturonase																			Nonessential	3
CCNA_00609	transcriptional repressor																			Nonessential	17
CCNA_00610	hypothetical protein																			Nonessential	1
CCNA_00611	beta-lactamase	Yes	0.923194	1.98913	27.3	21	32	29	18	19	16	19	19	16	18	14	15	17	14	Nonessential	2	beta-lactamase activity	hydrolase activity	antibiotic catabolic process	outer membrane-bounded periplasmic space
CCNA_00612	L-asparaginase																			Nonessential	17
CCNA_00613	cyanophycinase																			Nonessential	1
CCNA_00614	short-chain fatty acids transporter																			Nonessential	46
CCNA_00615	TonB-dependent receptor																			Nonessential	4
CCNA_00616	transcriptional regulator																			Nonessential	5
CCNA_00617	arginine N-succinyltransferase, beta chain																			Nonessential	4
CCNA_00618	succinylglutamic semialdehyde dehydrogenase																			Nonessential	10
CCNA_00619	succinylarginine dihydrolase																			Nonessential	4
CCNA_00620	acetylornithine aminotransferase/succinyldiaminopimelate aminotransferase																			Nonessential	187
CCNA_00621	conserved domain hypothetical protein																			Nonessential	1
CCNA_00622	hypothetical protein																			Nonessential	3
CCNA_00623	PAS-family sensor histidine kinase																			Nonessential	2
CCNA_00624	hypothetical protein with pentapeptide repeats																			Nonessential	3
CCNA_00625	two-component receiver domain protein	Yes	0.843322	1.80488	40.7	24	21	20	48	36	38	34	38	28	33	35	35	34	33	Nonessential	32	two-component response regulator activity	two-component signal transduction system (phosphorelay)	intracellular	regulation of transcription, DNA-dependent	intracellular signal transduction
CCNA_00626	methyl-accepting chemotaxis protein	Yes	0.999674	10	13.3	2	1	1	0	0	0	6	7	15	10	15	10	6	5	Nonessential	7	signal transducer activity	chemotaxis	signal transduction	membrane	integral to membrane
CCNA_00627	hypothetical protein																			Nonessential	2
cheY;CCNA_00628	chemotaxis protein cheY	Yes	0.636561	5.33333	10.7	2	2	6	2	2	2	2	4	15	6	11	7	6	4	Nonessential	62	two-component response regulator activity	two-component signal transduction system (phosphorelay)	intracellular	regulation of transcription, DNA-dependent	intracellular signal transduction
CCNA_00629	methyl-accepting chemotaxis protein	Yes	0.527686	6	9	2	2	2	1	1	2	2	2	12	7	8	4	4	4	Nonessential	35	signal transducer activity	chemotaxis	signal transduction	membrane	integral to membrane
cheAII;CCNA_00630	chemotaxis histidine kinase protein cheAII	Yes	0.938546	10	3.3	0	0	0	0	0	0	1	2	4	3	3	2	2	2	Nonessential	32	two-component sensor activity	two-component signal transduction system (phosphorelay)	nucleotide binding	protein histidine kinase activity	signal transducer activity	ATP binding	intracellular	cytoplasm	chemotaxis	signal transduction	kinase activity	phosphorylation	transferase activity	transferase activity, transferring phosphorus-containing groups	peptidyl-histidine phosphorylation	signal transduction by phosphorylation
cheW;CCNA_00631	chemotaxis protein cheW	Yes	0.25116	9.33333	4.7	1	2	1	0	1	0	1	2	6	5	3	2	2	1	Nonessential	24	signal transducer activity	intracellular	chemotaxis	signal transduction
CCNA_00632	chemotaxis receiver domain protein cheYII																			Nonessential	23
cheBII;CCNA_00633	receiver domain-glutamate methylesterase cheBII																			Nonessential	18
CCNA_00634	chemotaxis protein methyltransferase																			Nonessential	56
CCNA_00635	hypothetical protein	Yes	0.992077	3.33333	21.7	8	8	5	17	20	15	18	25	17	28	20	14	15	16	Nonessential	1
CCNA_00636	hypothetical protein	Yes	0.993352	3.32143	93	31	34	22	72	78	59	82	84	63	118	98	58	54	71	Nonessential	1
CCNA_00637	tetratricopeptide repeat family protein																			Nonessential	1
CCNA_00638	heme:hemopexin-binding protein																			Nonessential	1
CCNA_00639	heme:hemopexin-binding protein																			Nonessential	1
CCNA_00640	hypothetical protein																			Nonessential	1
CCNA_00641	hypothetical protein																			Nonessential	1
CCNA_00642	hypothetical protein																			Nonessential	1
CCNA_00643	hypothetical protein																			Nonessential	1
CCNA_00644	conserved hypothetical protein	Yes	0.996062	10	5.7	0	0	0	0	8	9	0	0	0	0	0	0	0	0	Nonessential	8
nrtA;CCNA_00645	nitrate binding protein nrtA	Yes	0.950612	10	13.3	1	1	1	1	18	21	2	1	0	0	0	0	1	1	Nonessential	32
nrtB;CCNA_00646	nitrate transport permease protein nrtB	Yes	0.882484	49	16.3	1	2	2	0	20	29	0	1	1	1	1	1	2	1	Nonessential	79	transporter activity	plasma membrane	transport	nitrate transmembrane transporter activity	nitrate transport	membrane	integral to membrane
nrtD;CCNA_00647	nitrate transport ATP-binding protein nrtD	Yes	0.971909	15.6667	16	2	1	2	1	20	27	1	2	2	2	2	2	2	1	Nonessential	92	nucleotide binding	ATP binding	ATP catabolic process	nitrate transmembrane transporter activity	nitrate transport	membrane	ATPase activity	nucleoside-triphosphatase activity
nasT;CCNA_00648	nitrate response regulator NasT	Yes	0.976998	10	7	2	10	5	1	8	12	1	1	0	0	0	0	0	0	Nonessential	23	two-component response regulator activity	two-component signal transduction system (phosphorelay)	RNA binding	intracellular	regulation of transcription, DNA-dependent	intracellular signal transduction
CCNA_00649	ABC family transporter protein	Yes	0.56259	10	1.7	0	3	2	0	1	2	0	0	0	0	0	0	0	0	Nonessential	18
CCNA_00650	nitrate transporter	Yes	0.893477	10	8.3	0	3	2	0	12	13	0	0	0	0	0	0	0	0	Nonessential	24	integral to membrane	transmembrane transport
CCNA_00651	nitrite reductase (NAD(P)H) catalytic subunit/assimilatory nitrate reductase electron-transfer subunit	Yes	0.543421	10	15	2	4	2	1	19	25	0	0	0	0	0	1	1	1	Nonessential	64	nitrite reductase [NAD(P)H] activity	oxidoreductase activity	heme binding	nitrate assimilation	metal ion binding	nitrate reductase [NAD(P)H] activity	flavin adenine dinucleotide binding	NADP binding	iron-sulfur cluster binding	4 iron, 4 sulfur cluster binding	oxidation-reduction process
nasE;CCNA_00652	nitrite reductase (NAD(P)H) small subunit	Yes	0.974903	10	14.3	0	0	0	0	18	25	0	0	0	0	0	0	0	0	Nonessential	59	nitrite reductase [NAD(P)H] activity	oxidoreductase activity	nitrate assimilation	metal ion binding	iron-sulfur cluster binding	2 iron, 2 sulfur cluster binding	oxidation-reduction process
nasC;CCNA_00653	assimilatory nitrate reductase catalytic subunit	Yes	0.98839	10	7	0	0	0	0	8	13	0	0	0	0	0	0	0	0	Nonessential	45	oxidoreductase activity	molybdenum ion binding	metal ion binding	nitrate reductase [NAD(P)H] activity	iron-sulfur cluster binding	oxidation-reduction process
CCNA_00654	uroporphyrin-III C-methyltransferase	Yes	0.793349	10	8.3	1	1	1	0	12	13	0	0	0	0	0	0	0	0	Nonessential	65	uroporphyrin-III C-methyltransferase activity	porphyrin-containing compound biosynthetic process	metabolic process	methyltransferase activity	transferase activity	methylation	precorrin-2 dehydrogenase activity	oxidation-reduction process
CCNA_00655	conserved hypothetical protein																			Nonessential	1
CCNA_00656	type I restriction-modification system methylation subunit																			Nonessential	19
CCNA_00657	type I restriction-modification system specificity subunit	Yes	0.360492	2.08571	36.5	22	19	16	30	26	22	37	36	29	29	23	28	30	24	Nonessential	21	DNA binding	DNA modification
CCNA_00658	5-methylcytosine-specific restriction enzyme MRR																			Nonessential	6
CCNA_00659	type I restriction-modification system restriction subunit																			Nonessential	18
CCNA_00660	transposase																			Nonessential	1
CCNA_00661	transposase																			Nonessential	1
CCNA_00662	hypothetical protein																			Nonessential	1
CCNA_00663	hypothetical protein																			Nonessential	1
CCNA_00664	C4-dicarboxylate transport protein																			Nonessential	68
CCNA_00665	GAF-family sensor histidine kinase	Yes	0.360274	2.52632	24	12	10	9	24	9	11	12	22	31	14	27	28	19	21	Nonessential	4	protein histidine kinase activity	ATP binding	kinase activity	phosphorylation	transferase activity
CCNA_00666	response regulator receiver domain protein																			Nonessential	5
CCNA_00667	capsular polysaccharide biosynthesis protein																			Nonessential	1
CCNA_00668	capsular polysaccharide biosynthesis protein																			Nonessential	1
CCNA_00669	hypothetical protein																			Nonessential	2
CCNA_00670	O-antigen export system ATP-binding protein																			Nonessential	61
tagG;CCNA_00671	teichoic acid translocation permease protein tagG	Yes	0.426901	1.65254	29.7	24	37	28	19	24	22	28	26	17	22	20	22	20	18	Nonessential	11	membrane
CCNA_00672	conserved hypothetical protein																			Nonessential	1
CCNA_00673	transcriptional regulator, AraC family																			Nonessential	21
CCNA_00674	NAD(FAD)-utilizing dehydrogenase																			Nonessential	43
CCNA_00675	hypothetical cytosolic protein																			Nonessential	8
CCNA_00676	conserved hypothetical protein																			Nonessential	7
CCNA_00677	LSU ribosomal protein L1P																			Nonessential	233
CCNA_00678	LSU ribosomal protein L11P																			essential	231	RNA binding	structural constituent of ribosome	ribosome	translation	rRNA binding	ribonucleoprotein complex
CCNA_00679	transposase																			Nonessential	1
CCNA_00680	2-hydroxychromene-2-carboxylate isomerase																			Nonessential	21
CCNA_00681	short chain dehydrogenase																			Nonessential	20
CCNA_00682	transcriptional regulator, MarR family																			Nonessential	5
CCNA_00683	hypothetical protein																			Nonessential	49
CCNA_00684	transcriptional activator chrR																			essential	18
CCNA_00685	RNA polymerase sigma factor																			Nonessential	55
CCNA_00686	peptidase family S41 protein																			Nonessential	1
CCNA_00687	conserved hypothetical protein																			Nonessential	1
CCNA_00688	conserved hypothetical protein																			Nonessential	16
CCNA_00689	PAS-family hybrid histidine kinase/receiver protein																			Nonessential	2
CCNA_00690	CarD-like transcriptional regulator	Yes	0.934028	2.21923	272.3	240	289	288	119	122	138	194	193	172	162	162	144	193	175	essential	58
CCNA_00691	ferredoxin	Yes	0.987449	2.52273	98.5	98	100	88	42	127	95	91	106	36	55	41	45	43	44	essential	69	electron carrier activity	metal ion binding	iron-sulfur cluster binding	4 iron, 4 sulfur cluster binding
CCNA_00692	PAS-family GGDEF/EAL protein	Yes	0.971732	17.5556	26.3	5	3	3	2	1	2	7	11	35	24	20	19	12	8	Nonessential	30	two-component sensor activity	two-component signal transduction system (phosphorelay)	intracellular	regulation of transcription, DNA-dependent	signal transduction	cyclic nucleotide biosynthetic process	phosphorus-oxygen lyase activity	signal transduction by phosphorylation	intracellular signal transduction
CCNA_00693	heat shock protein 15	Yes	0.928382	10	7.7	0	0	0	8	8	7	6	4	4	3	3	2	3	2	Nonessential	15	RNA binding	response to stress
CCNA_00694	ATP-dependent DNA helicase	Yes	0.66483	4.2	11.7	3	2	3	14	11	10	5	5	6	4	6	7	6	6	Nonessential	13	nucleic acid binding	helicase activity	ATP binding
CCNA_00695	metal-dependent hydrolase																			Nonessential	53
CCNA_00696	O6-methylguanine-DNA methyltransferase																			Nonessential	86
CCNA_00697	hypothetical protein	Yes	0.954225	7.90323	122.5	22	13	18	76	99	54	169	76	50	42	25	46	63	45	Nonessential	1
CCNA_00698	hypothetical protein																			Nonessential	1
CCNA_00699	LSU ribosomal protein L28P	Yes	0.961594	1.95844	396.7	436	364	390	162	194	191	259	229	209	213	196	330	205	211	essential	27	structural constituent of ribosome	intracellular	ribosome	translation	ribonucleoprotein complex
CCNA_00700	TonB-dependent receptor																			Nonessential	1
CCNA_00701	cold shock protein	Yes	1	10	210	216	92	322	29	35	73	0	0	0	0	0	86	252	26	Nonessential	37	nucleic acid binding	DNA binding	cytoplasm	regulation of transcription, DNA-dependent
CCNA_00702	hypothetical protein																			Nonessential	1
CCNA_00703	hypothetical protein	Yes	0.383129	10	45	78	13	44	10	7	23	0	0	6	3	0	26	49	2	Nonessential	2
CCNA_00704	hypothetical protein	Yes	0.999971	10	54	100	12	50	16	10	31	0	0	0	0	0	58	84	4	Nonessential	1
CCNA_00705	hypothetical protein																			Nonessential	1
CCNA_00706	hypothetical protein																			Nonessential	1
CCNA_00707	hypothetical membrane associated protein																			Nonessential	3
CCNA_00708	cobaltochelatase cobT subunit																			High_Fitness_Costs	20
CCNA_00709	hypothetical protein																			Nonessential	62
CCNA_00710	conserved hypothetical protein																			Nonessential	2
CCNA_00711	conserved hypothetical protein	Yes	0.991407	39	70	54	75	81	14	9	22	2	2	7	4	5	9	10	9	Nonessential	1
CCNA_00712	hypothetical protein																			Nonessential	1
CCNA_00713	hypothetical protein	Yes	0.999977	10	23	9	27	33	2	1	1	0	0	1	0	1	2	2	3	Nonessential	1
CCNA_00714	hypothetical protein																			Nonessential	1
CCNA_00715	hypothetical protein																			Nonessential	1
CCNA_00716	hypothetical protein																			Nonessential	1
CCNA_00717	hypothetical protein																			Nonessential	4
CCNA_00718	abortive infection protein	Yes	0.583021	4.22857	148	46	54	16	91	64	41	164	132	82	96	119	85	97	128	Nonessential	1	membrane
hylD;CCNA_00719	type I secretion adaptor protein hlyD																			Nonessential	11
CCNA_00720	type I protein secretion ATP-binding protein/type I protein secretion transmembrane subunit/type I secretion processing peptidase	Yes	0.300081	2.65714	46.5	25	28	7	26	23	18	42	51	19	48	49	29	29	48	Nonessential	42
CCNA_00721	chaperonin GroEL	Yes	0.987892	6.56566	433.3	71	122	395	61	64	68	242	424	239	549	512	234	338	569	essential	236	nucleotide binding	ATP binding	cytoplasm	protein folding	protein refolding	cellular protein metabolic process
CCNA_00722	chaperonin GroES	Yes	0.933136	5.44118	370	82	99	348	78	63	73	317	378	194	421	495	240	240	510	essential	228	ATP binding	cytoplasm	protein folding
CCNA_00723	glyoxalase family protein																			Nonessential	1
CCNA_00724	hypothetical protein																			Nonessential	1
CCNA_00725	O6-methylguanine-DNA methyltransferase																			Nonessential	12
CCNA_00726	acyl-CoA dehydrogenase	Yes	0.869371	3.63889	43.7	34	16	24	16	12	12	18	18	28	26	68	50	36	45	Nonessential	39	acyl-CoA dehydrogenase activity	metabolic process	oxidoreductase activity	oxidoreductase activity, acting on the CH-CH group of donors	flavin adenine dinucleotide binding	oxidation-reduction process
CCNA_00727	ribosomal-protein-alanine acetyltransferase																			Nonessential	44
CCNA_00728	hypothetical protein	Yes	0.620818	7.66667	23	10	6	11	3	3	3	4	7	28	19	22	20	14	8	Nonessential	1
CCNA_00729	hypothetical protein	Yes	0.894788	31	31	10	9	13	1	0	2	6	9	32	33	28	22	23	12	Nonessential	1
skgA;CCNA_00730	transcriptional regulator skgA	Yes	0.401455	4.33333	8.7	5	4	5	2	2	2	3	4	9	9	8	7	8	5	Nonessential	42	nucleotide binding	DNA binding	sequence-specific DNA binding transcription factor activity	transcription, DNA-dependent	regulation of transcription, DNA-dependent	negative regulation of transcription, DNA-dependent
mutL;CCNA_00731	DNA mismatch repair protein mutL	Yes	0.656285	4.8	13	3	2	3	15	13	11	11	8	5	6	6	8	7	10	Nonessential	165	ATP binding	DNA repair	mismatch repair	response to DNA damage stimulus	mismatched DNA binding
CCNA_00732	GumN superfamily protein	Yes	0.526342	2.16667	16	11	4	8	22	12	14	16	8	10	7	7	9	8	8	Nonessential	1
CCNA_00733	GumN superfamily protein																			Nonessential	1
CCNA_00734	GumN superfamily protein																			Nonessential	1
CCNA_00735	conserved hypothetical protein																			essential	5
CCNA_00736	lipoprotein signal peptidase																			essential	103
CCNA_00737	isoleucyl-tRNA synthetase																			essential	137
CCNA_00738	endopeptidase degP	Yes	0.836213	5.5	12	2	2	2	14	10	12	6	5	5	3	3	4	6	6	Nonessential	76	catalytic activity	serine-type endopeptidase activity	proteolysis	hydrolase activity
CCNA_00739	hypothetical protein																			Nonessential	1
CCNA_00740	riboflavin kinase/FMN adenylyltransferase	Yes	0.362861	1.65789	28.3	22	30	33	20	19	21	20	24	19	21	17	23	25	23	essential	206
CCNA_00741	3-hydroxybutyryl-CoA dehydratase	Yes	0.967008	1.78767	44.3	46	46	41	34	25	32	28	27	29	20	24	31	34	28	Nonessential	61	3-hydroxybutyryl-CoA dehydratase activity	metabolic process	oxidoreductase activity	lyase activity	oxidation-reduction process
CCNA_00742	hydrolase (HAD superfamily)	Yes	0.962234	1.92308	26.3	29	24	26	17	12	18	17	16	12	12	15	19	17	16	Nonessential	15	metabolic process	hydrolase activity
CCNA_00743	NnrU family membrane protein	Yes	0.807992	16	10.3	2	1	0	15	9	7	6	5	4	4	4	7	4	5	Nonessential	19
CCNA_00744	GIY-YIG endonuclease domain protein	Yes	0.436182	2.47863	48.3	42	38	21	29	18	21	39	54	39	38	44	42	64	39	Nonessential	56	endonuclease activity
CCNA_00745	conserved hypothetical protein																			Nonessential	13
CCNA_00746	ADA regulatory protein/O6-methylguanine-DNA																			Nonessential	6
tipF;CCNA_00747	cyclic-di-GMP phosphodiesterase, flagellum assembly factor TipF	Yes	0.926129	3.12903	54.7	20	15	16	67	51	46	42	33	26	30	33	42	33	38	Nonessential	6
CCNA_00748	ferrous iron transport protein A																			essential	58	iron ion binding
CCNA_00749	ferrous iron transport protein B																			essential	115
CCNA_00750	transcriptional regulator	Yes	0.663749	4.11765	30.7	7	9	8	22	42	28	24	18	11	20	11	16	20	20	Nonessential	1	DNA binding	sequence-specific DNA binding transcription factor activity	intracellular	transcription, DNA-dependent	regulation of transcription, DNA-dependent	sequence-specific DNA binding
CCNA_00751	hypothetical membrane spanning protein																			Nonessential	17
CCNA_00752	3-hydroxybutyryl-CoA dehydrogenase																			Nonessential	121
CCNA_00753	lysine 2,3-aminomutase																			Nonessential	74
CCNA_00754	hypothetical membrane associated protein	Yes	0.909601	10	80.3	7	1	8	0	0	0	0	0	142	33	66	53	18	41	Nonessential	48
terB;CCNA_00755	tellurium resistance protein terB	Yes	0.38112	10	1.3	0	0	0	3	0	1	0	0	0	0	0	0	0	0	Nonessential	2
CCNA_00756	hypothetical protein	Yes	0.94669	4.61194	103	41	45	41	62	24	27	147	59	21	23	23	20	23	31	Nonessential	2
CCNA_00757	lysyl-tRNA synthetase																			Nonessential	50
CCNA_00758	protein translation Elongation factor P EF-P																			essential	233
CCNA_00759	TonB-dependent receptor																			Nonessential	2
CCNA_00760	two component sensor histidine kinase																			Nonessential	13
CCNA_00761	hypothetical protein																			essential	15
CCNA_00762	conserved hypothetical protein																			Nonessential	7
CCNA_00763	electron transfer flavoprotein alpha-subunit																			essential	157
CCNA_00764	electron transfer flavoprotein beta-subunit																			essential	140
CCNA_00765	hypothetical protein	Yes	0.846735	1.76471	20	20	20	20	10	16	14	12	11	8	14	13	12	11	11	Nonessential	1
CCNA_00766	cobalamin adenosyltransferase family protein																			Nonessential	117	ATP binding	cob(I)yrinic acid a,c-diamide adenosyltransferase activity	cobalamin biosynthetic process	transferase activity
CCNA_00767	conserved hypothetical protein																			Nonessential	6
CCNA_00768	hypothetical protein																			Nonessential	7
CCNA_00769	transcriptional regulator, TetR family																			Nonessential	22
CCNA_00770	transcriptional regulator, TetR family																			Nonessential	10
CCNA_00771	hypothetical protein	Yes	0.337746	1.96296	17.7	10	11	9	9	10	8	15	15	10	19	24	12	13	15	Nonessential	4
CCNA_00772	hypothetical protein																			Nonessential	1
CCNA_00773	carboxypeptidase S	Yes	0.607937	3.18519	14.3	8	4	5	12	10	9	9	9	16	10	12	14	17	12	Nonessential	16	carboxypeptidase activity	metabolic process	hydrolase activity
CCNA_00774	ring hydroxylating diooxygenase																			Nonessential	6	oxidoreductase activity	metal ion binding	iron-sulfur cluster binding	2 iron, 2 sulfur cluster binding	oxidation-reduction process
CCNA_00775	aspartate aminotransferase																			Nonessential	76
CCNA_00776	OAR protein precursor	Yes	0.24873	10	1.3	0	0	0	0	0	0	1	1	2	1	1	1	1	1	Nonessential	9
CCNA_00777	PAS family GGDEF/EAL protein	Yes	0.999855	29	29	1	1	1	1	1	1	9	18	33	26	28	14	8	7	Nonessential	21	two-component sensor activity	two-component signal transduction system (phosphorelay)	signal transducer activity	intracellular	signal transduction	cyclic nucleotide biosynthetic process	phosphorus-oxygen lyase activity	signal transduction by phosphorylation	intracellular signal transduction
CCNA_00778	GTP-binding protein TypA/BipA	Yes	0.97585	3.31222	211	145	230	258	60	101	118	102	79	78	73	70	84	80	63	Nonessential	211	nucleotide binding	GTPase activity	GTP binding	intracellular	GTP catabolic process
CCNA_00779	hypothetical protein	Yes	0.70068	4	6	6	7	5	2	3	3	1	2	4	2	2	3	3	2	Nonessential	1	protein transporter activity	protein transport	membrane	outer membrane-bounded periplasmic space
CCNA_00780	N-formylglutamate deformylase																			Nonessential	20
cpdR;CCNA_00781	two-component receiver protein cpdR	Yes	0.302799	3.04762	42.7	26	16	13	28	10	18	16	24	34	31	63	45	26	24	Nonessential	26	two-component response regulator activity	two-component signal transduction system (phosphorelay)	intracellular	regulation of transcription, DNA-dependent	intracellular signal transduction
CCNA_00782	aminobenzoyl-glutamate transport protein	Yes	0.504124	1.75	14.7	16	13	15	10	8	12	9	11	7	7	10	10	8	9	Nonessential	28
sapA;CCNA_00783	secreted protease precursor sapA																			Nonessential	2
CCNA_00784	heat resistant agglutinin	Yes	0.998724	5.8125	40.3	59	33	29	15	8	11	13	12	4	6	6	6	11	17	Nonessential	8	plasma membrane	cell outer membrane	membrane	integral to membrane
CCNA_00785	tRNA (5-aminomethyl-2-thiouridylate) methyltransferase/tRNA (5-carboxymethylaminomethyl-2-thiouridylate) oxidase TrmC																			Nonessential	19
CCNA_00786	hypothetical protein	Yes	0.376213	10	2.7	0	0	0	5	1	2	0	1	0	1	2	2	2	2	Nonessential	3
motA;CCNA_00787	chemotaxis motA protein	Yes	0.999994	54.9333	137.3	4	2	3	7	2	3	52	80	92	134	186	68	31	41	Nonessential	49	ciliary or flagellar motility	motor activity	transport	chemotaxis	protein transporter activity	protein transport	membrane
CCNA_00788	transporter, major facilitator superfamily																			Nonessential	18
fixK;CCNA_00789	hypoxia transcriptional regulator FixK	Yes	0.791993	10	196.3	6	9	5	0	0	0	0	0	74	167	348	199	74	229	Nonessential	41	DNA binding	sequence-specific DNA binding transcription factor activity	intracellular	transcription, DNA-dependent	regulation of transcription, DNA-dependent
fixT;CCNA_00790	hypoxia negative feedback regulator FixT	Yes	0.725857	10	27.3	4	1	5	0	0	0	0	0	48	19	15	15	8	11	Nonessential	1
CCNA_00791	hypothetical protein																			Nonessential	2
CCNA_00792	glycosyltransferase																			Nonessential	5
CCNA_00793	phosphatidylglycerol glycosyltransferase																			Nonessential	25
CCNA_00794	conserved membrane spanning protein																			Nonessential	2
fixJ;CCNA_00795	two-component response regulator FixJ																			Nonessential	47
fixL;CCNA_00796	oxygen sensory histidine kinase FixL																			Nonessential	18
CCNA_00797	hypothetical protein	Yes	0.361845	10	6	7	2	9	2	1	1	2	4	0	0	0	3	4	5	Nonessential	1
cydC;CCNA_00798	ABC transporter, ATP-binding protein cydC																			Nonessential	19
cydD;CCNA_00799	ABC transporter, ATP-binding protein cydD	Yes	0.933279	54.6667	27.3	6	1	6	1	0	1	2	6	50	11	21	30	10	17	Nonessential	44	nucleotide binding	ATP binding	ATP catabolic process	transport	membrane	integral to membrane	ATPase activity	nucleoside-triphosphatase activity	ATPase activity, coupled to transmembrane movement of substances	transmembrane transport
cydA;CCNA_00800	cytochrome bd-type quinol oxidase, subunit 1 cydA	Yes	0.999243	10	362	40	7	40	0	0	0	3	5	672	139	275	196	65	134	Nonessential	128	membrane	oxidoreductase activity	oxidation-reduction process
cydB;CCNA_00801	cytochrome bd-type quinol oxidase, subunit 2 cydB	Yes	0.997874	26.25	40.7	52	10	60	4	1	2	9	20	3	0	1	46	19	27	Nonessential	103	membrane	oxidoreductase activity	oxidation-reduction process
CCNA_00802	protein ybgT	Yes	0.965742	10	115.7	167	33	147	14	2	7	11	20	0	0	0	124	46	69	Nonessential	26
CCNA_00803	chemotaxis protein cheW	Yes	0.519174	28.9	289	63	35	71	26	8	12	109	134	351	265	251	152	128	112	Nonessential	17	signal transducer activity	intracellular	chemotaxis	signal transduction
CCNA_00804	hypothetical protein	Yes	0.439477	1.86207	16.3	13	17	19	11	11	15	10	11	7	12	10	10	11	9	Nonessential	1
yihA;CCNA_00805	GTP-binding protein YihA	Yes	0.672968	1.6875	40.3	31	42	48	24	32	34	31	33	24	27	29	31	28	29	essential	173	nucleotide binding	barrier septum assembly	GTP binding	cell cycle	cell division
yidC;CCNA_00806	inner membrane protein translocase component yidC	Yes	0.214338	1.62545	140	122	149	149	85	103	113	125	127	74	112	89	87	93	107	essential	84	plasma membrane	transport	protein transport	membrane	integral to membrane	protein insertion into membrane
CCNA_00807	ribonuclease P protein component	Yes	0.92882	1.92593	55.7	63	48	56	28	29	42	47	29	24	35	22	25	38	26	essential	20	tRNA binding	RNA binding	nuclease activity	endonuclease activity	ribonuclease P activity	tRNA processing	hydrolase activity	nucleic acid phosphodiester bond hydrolysis
CCNA_00808	LSU ribosomal protein L34P	Yes	0.502094	1.62377	273	268	282	269	146	199	264	216	187	134	167	208	239	177	185	essential	194	structural constituent of ribosome	intracellular	ribosome	translation	ribonucleoprotein complex
CCNA_00809	quinone oxidoreductase	Yes	0.727489	5.5	5.7	1	1	1	6	6	5	4	4	5	4	3	4	4	4	Nonessential	32	nucleotide binding	NADPH:quinone reductase activity	zinc ion binding	oxidoreductase activity	oxidation-reduction process
CCNA_00810	acetyl esterase	Yes	0.994267	3.64286	25.5	15	8	6	30	23	16	26	25	25	21	23	24	21	21	Nonessential	41	metabolic process	hydrolase activity
CCNA_00811	transcriptional regulator, TetR family	Yes	0.992333	3.96296	57	22	13	14	75	54	42	62	45	46	28	37	45	55	46	Nonessential	3	DNA binding	transcription, DNA-dependent	regulation of transcription, DNA-dependent
CCNA_00812	hypothetical cytosolic protein																			Nonessential	1
CCNA_00813	dimethylaniline monooxygenase (N-oxide forming)																			Nonessential	17
CCNA_00814	hypothetical protein	Yes	0.887705	10	3	0	0	0	0	0	0	2	4	3	2	3	1	1	1	Nonessential	1
CCNA_00815	lignostilbene-alpha,beta-dioxygenase																			Nonessential	4
CCNA_00816	hypothetical protein																			Nonessential	1
CCNA_00817	L-sorbosone dehydrogenase																			Nonessential	34
CCNA_00818	glutathione S-transferase																			Nonessential	10
CCNA_00819	hypothetical protein	Yes	0.642454	10	3.7	0	0	0	2	0	2	2	1	3	4	4	2	4	3	Nonessential	2
CCNA_00820	3-ketoacyl-CoA thiolase																			Nonessential	26
CCNA_00821	hypothetical protein																			Nonessential	3
CCNA_00822	hypothetical protein	Yes	0.850759	1.83333	54.7	76	62	26	25	19	29	23	34	39	24	36	20	34	34	Nonessential	3
CCNA_00823	hypothetical protein																			Nonessential	1
CCNA_00824	galactonate operon transcriptional repressor	Yes	0.936355	3.18182	17.5	11	5	6	21	16	15	17	18	14	13	15	14	19	16	Nonessential	23	DNA binding	sequence-specific DNA binding transcription factor activity	intracellular	transcription, DNA-dependent	regulation of transcription, DNA-dependent
CCNA_00825	2-dehydro-3-deoxy-6-phosphogalactonate aldolase	Yes	0.357342	10	4.3	1	0	0	3	4	6	2	2	3	1	2	1	1	2	Nonessential	56	catalytic activity	metabolic process	2-dehydro-3-deoxy-6-phosphogalactonate aldolase activity	lyase activity
CCNA_00826	2-dehydro-3-deoxygalactonokinase	Yes	0.709781	10	2.7	0	0	0	4	2	2	2	1	2	2	2	2	3	2	Nonessential	11	2-dehydro-3-deoxygalactonokinase activity	kinase activity	phosphorylation	transferase activity
CCNA_00827	TonB-dependent receptor																			Nonessential	1
CCNA_00828	tryptophan halogenase																			Nonessential	6
CCNA_00829	hypothetical protein																			Nonessential	1
CCNA_00830	beta-galactosidase																			Nonessential	3
CCNA_00831	alpha-glucosidase																			Nonessential	10
CCNA_00832	transcriptional regulator, LysR family	Yes	0.370658	2.52381	17.7	8	8	6	12	8	8	13	11	13	11	13	19	18	16	Nonessential	31	DNA binding	sequence-specific DNA binding transcription factor activity	transcription, DNA-dependent	regulation of transcription, DNA-dependent
CCNA_00833	Trp repressor binding protein																			Nonessential	77
CCNA_00834	flagellin	Yes	0.999979	50.3333	1296	1472	762	1654	49	48	136	18	30	974	835	633	696	1108	664	Nonessential	18	ciliary or flagellar motility	structural molecule activity	bacterial-type flagellum	bacterial-type flagellum filament	flagellum
CCNA_00835	flagellin	Yes	0.99994	79.6429	582	631	386	729	26	25	71	6	8	402	418	234	472	636	417	Nonessential	18	ciliary or flagellar motility	structural molecule activity	bacterial-type flagellum	bacterial-type flagellum filament	flagellum
CCNA_00836	flagellin	Yes	1	36.2222	108.7	101	56	104	4	3	5	3	3	122	128	76	82	106	57	Nonessential	14	ciliary or flagellar motility	structural molecule activity	bacterial-type flagellum	bacterial-type flagellum filament	flagellum
CCNA_00837	alpha-L-fucosidase																			Nonessential	17
CCNA_00838	alpha-glucosidase																			Nonessential	22
CCNA_00839	glucan 1,4-beta-glucosidase																			Nonessential	5
CCNA_00840	sialic acid-specific 9-O-acetylesterase																			Nonessential	17	sialate O-acetylesterase activity	hydrolase activity, hydrolyzing O-glycosyl compounds	carbohydrate metabolic process	hydrolase activity
CCNA_00841	para-nitrobenzyl esterase																			Nonessential	33
CCNA_00842	hypothetical protein																			Nonessential	1
CCNA_00843	mannanase precursor frameshifted variant																			Nonessential	3
relE-1;CCNA_00844	toxin protein relE-1																			Nonessential	4
relB-1;CCNA_00845	antitoxin protein relB-1	Yes	0.995693	6.72414	70.7	17	87	108	22	12	17	18	25	28	21	21	14	26	20	High_Fitness_Costs	4	DNA binding	regulation of transcription, DNA-dependent
CCNA_00846	proline dehydrogenase/delta-1-pyrroline-5-carboxylate dehydrogenase	Yes	0.999749	32.4	55.3	4	85	77	4	2	5	2	3	4	4	8	6	4	6	Nonessential	49	sequence-specific DNA binding transcription factor activity	1-pyrroline-5-carboxylate dehydrogenase activity	proline dehydrogenase activity	regulation of transcription, DNA-dependent	glutamate biosynthetic process	proline biosynthetic process	proline catabolic process	metabolic process	proline catabolic process to glutamate	oxidoreductase activity	oxidoreductase activity, acting on the aldehyde or oxo group of donors, NAD or NADP as acceptor	oxidation-reduction process
CCNA_00847	leucine-responsive regulatory protein																			Nonessential	71
CCNA_00848	hypothetical protein																			Nonessential	2
CCNA_00849	outer membrane efflux protein	Yes	0.689364	4	5.3	4	3	9	2	1	3	1	2	2	2	3	2	3	2	Nonessential	91	transporter activity	transport	lipid binding	membrane
acrB2;CCNA_00850	cation/multidrug efflux pump acrB2	Yes	0.50602	2.3	10.3	8	7	16	5	4	6	6	7	7	5	6	6	8	5	Nonessential	113	transporter activity	transport	membrane	integral to membrane
CCNA_00851	periplasmic multidrug efflux lipoprotein precursor																			Nonessential	106
CCNA_00852	transcriptional regulator																			Nonessential	26
CCNA_00853	3-isopropylmalate dehydrogenase	Yes	0.985939	18.8889	28.3	4	1	2	4	2	1	4	13	51	10	24	24	10	17	Nonessential	74	3-isopropylmalate dehydrogenase activity	oxidoreductase activity	oxidation-reduction process
CCNA_00854	metallo-beta-lactamase protein	Yes	0.556609	10	25.3	4	1	3	0	0	0	2	7	44	13	19	22	10	11	Nonessential	86	hydrolase activity
CCNA_00855	rhamnogalacturonan acetylesterase																			Nonessential	9
CCNA_00856	beta-xylosidase																			Nonessential	3
CCNA_00857	glucose/fructose transport protein	Yes	0.843962	4.81481	65	32	14	13	78	71	46	68	62	60	44	40	36	40	43	Nonessential	55	transporter activity	transport	membrane	integral to membrane	transmembrane transporter activity	substrate-specific transmembrane transporter activity	transmembrane transport
CCNA_00858	TonB-dependent receptor	Yes	0.99918	4.18182	23.3	24	15	31	6	4	7	8	9	6	7	13	6	5	7	Nonessential	14	receptor activity	transporter activity	plasma membrane	transport	cell outer membrane	membrane
CCNA_00859	acetyltransferase, GNAT family	Yes	0.527596	3.66667	18.3	18	7	12	6	5	5	9	11	16	16	23	22	16	14	Nonessential	1	N-acetyltransferase activity	transferase activity
CCNA_00860	hypothetical protein	Yes	0.961768	5.10714	143	96	57	95	32	34	22	56	78	174	130	125	90	97	74	High_Fitness_Costs	6
CCNA_00861	hypothetical protein	Yes	0.999953	12.3333	18.5	4	2	1	23	18	11	22	15	14	13	13	12	12	19	Nonessential	1
xylD;CCNA_00862	xylonate dehydratase xylD																			High_Fitness_Costs	10
xylC;CCNA_00863	xylonolactonase xylC																			Nonessential	27
xylB;CCNA_00864	xylose dehydrogenase xylB																			Nonessential	18
xylA;CCNA_00865	alpha-ketoglutaric semialdehyde dehydrogenase xylA																			Nonessential	34
xylX;CCNA_00866	fumarylacetoacetate hydrolase family protein																			Nonessential	7
CCNA_00867	hypothetical protein	Yes	0.93009	2.08	26.7	28	26	26	17	15	21	10	15	17	16	15	19	18	15	Nonessential	1
CCNA_00868	hypothetical protein	Yes	0.390172	6	6	1	1	1	6	7	5	4	5	2	3	2	2	4	2	Nonessential	1
CCNA_00869	DNA modification methyltransferase-related protein	Yes	0.949425	4	33	11	7	9	35	36	28	34	24	19	20	19	21	20	24	Nonessential	3	nucleic acid binding	methyltransferase activity	transferase activity	methylation
CCNA_00870	hypothetical cytosolic protein																			Nonessential	26
CCNA_00871	carbon-nitrogen hydrolase family protein																			Nonessential	93	nitrogen compound metabolic process	hydrolase activity	hydrolase activity, acting on carbon-nitrogen (but not peptide) bonds
CCNA_00872	glutaredoxin	Yes	0.415498	2.96296	41.3	27	13	14	54	38	32	48	32	24	24	30	33	25	36	Nonessential	92	electron carrier activity	protein disulfide oxidoreductase activity	cell redox homeostasis
CCNA_00873	amidophosphoribosyltransferase family protein																			Nonessential	67
bioC;CCNA_00874	biotin synthesis protein bioC																			essential	27
CCNA_00875	Flp/Fap pilin component protein	Yes	0.994314	3.75758	20.7	22	10	18	1	5	6	6	8	19	23	20	14	17	13	Nonessential	17
CCNA_00876	7,8-dihydro-8-oxoguanine-triphosphatase	Yes	0.733137	4.32558	93	74	58	56	20	22	21	38	41	126	81	72	104	75	50	Nonessential	103	DNA repair	8-oxo-7,8-dihydroguanosine triphosphate pyrophosphatase activity	hydrolase activity
CCNA_00877	hypothetical protein																			Nonessential	1
CCNA_00878	ATP-dependent RNA helicase																			High_Fitness_Costs	158
CCNA_00879	PAS-family sensor histidine kinase																			Nonessential	1
CCNA_00880	conserved hypothetical protein																			Nonessential	4
CCNA_00881	ABC transporter ATP-binding protein																			Nonessential	124
CCNA_00882	hypothetical protein																			Nonessential	1
CCNA_00883	3-demethylubiquinone 3-methyltransferase																			essential	64
CCNA_00884	hypothetical protein																			Nonessential	3
CCNA_00885	hypothetical protein																			Nonessential	1
ask;CCNA_00886	aspartokinase																			essential	165
CCNA_00887	hypothetical protein																			Nonessential	1
CCNA_00888	conserved hypothetical protein	Yes	0.955733	37.5556	56.3	23	6	17	6	2	4	1	2	28	62	38	48	65	56	Nonessential	1
CCNA_00889	conserved hypothetical protein	Yes	0.628179	8.75	17.5	6	2	2	17	7	12	18	17	10	5	6	9	9	7	Nonessential	1
CCNA_00890	poly(3-hydroxyalkanoate) depolymerase																			Nonessential	1
CCNA_00891	transporter, drug/metabolite exporter family																			Nonessential	10
CCNA_00892	phosphoenolpyruvate-protein phosphotransferase																			High_Fitness_Costs	43
CCNA_00893	hypothetical transcriptional regulatory protein																			essential	3
CCNA_00894	1-hydroxy-2-methyl-2-(E)-butenyl 4-diphosphate synthase																			essential	175
CCNA_00895	conserved hypothetical protein																			Nonessential	4
CCNA_00896	conserved hypothetical protein																			High_Fitness_Costs	1
CCNA_00897	hypothetical protein	Yes	0.566443	7	4.3	6	1	6	0	1	2	0	1	4	1	2	1	3	2	Nonessential	4
CCNA_00898	ribosomal large subunit pseudouridine synthase F	Yes	0.862162	2.19643	18.7	15	20	21	9	10	17	10	14	8	13	8	9	8	11	Nonessential	90	pseudouridine synthesis	RNA binding	pseudouridylate synthase activity	RNA modification	pseudouridine synthase activity	lyase activity	isomerase activity	intramolecular transferase activity
CCNA_00899	bacterial peptide chain Release factor 1 (RF-1)	Yes	0.991577	2.14865	23.7	18	26	27	10	11	15	14	12	14	11	12	16	10	13	essential	233	translation release factor activity	cytoplasm	translation	translational termination	translation release factor activity, codon specific
CCNA_00900	CHASE4-family GGDEF/EAL protein	Yes	0.952626	10	7.7	3	2	5	0	0	0	1	1	10	6	7	5	4	3	Nonessential	21	protein histidine kinase activity	intracellular	cyclic nucleotide biosynthetic process	transferase activity	phosphorus-oxygen lyase activity	intracellular signal transduction
CCNA_00901	conserved hypothetical protein	Yes	0.530489	3.75	9.3	2	2	2	13	8	7	3	5	5	5	5	6	6	5	Nonessential	1
ibpA;CCNA_00902	inositol ABC transporter, periplasmic inositol-binding protein IbpA																			Nonessential	64
iatA;CCNA_00903	inositol transport ATP-binding protein IatA	Yes	0.664471	10	2.3	0	0	0	2	2	2	1	3	2	2	2	2	3	2	Nonessential	139	nucleotide binding	ATP binding	ATP catabolic process	ATPase activity	nucleoside-triphosphatase activity
iatP;CCNA_00904	inositol ABC transport system, permease protein IatP																			Nonessential	111
CCNA_00905	hypothetical protein																			Nonessential	31
CCNA_00906	conserved hypothetical protein																			Nonessential	6
CCNA_00907	3-oxoacyl-(acyl-carrier-protein) synthase III																			Nonessential	5
CCNA_00908	3-oxoacyl-(acyl-carrier-protein) synthase III																			Nonessential	14
CCNA_00909	conserved hypothetical protein																			Nonessential	1
CCNA_00910	erythromycin esterase family protein																			Nonessential	2
CCNA_00911	hypothetical ATP-binding protein																			Nonessential	4
CCNA_00912	6-aminohexanoate-dimer hydrolase																			Nonessential	15
CCNA_00913	hypothetical protein																			Nonessential	5
CCNA_00914	acetyltransferase																			Nonessential	12
CCNA_00915	xylene monooxygenase electron transfer component																			Nonessential	13
parE-1;CCNA_00916	toxin protein parE-1																			Nonessential	17
parD-1;CCNA_00917	antitoxin protein parD-1																			Nonessential	25
CCNA_00918	peptide release factor-glutamine N5-methyltransferase	Yes	0.992589	2.36842	27.3	22	29	31	15	16	16	16	14	14	12	12	19	13	12	Nonessential	209	nucleic acid binding	protein methylation	methyltransferase activity	protein methyltransferase activity	transferase activity	methylation
CCNA_00919	hypothetical protein																			High_Fitness_Costs	2
CCNA_00920	hypothetical cytosolic protein																			High_Fitness_Costs	4
CCNA_00921	zinc metalloprotease																			Nonessential	65
clpB;CCNA_00922	ClpB protein	Yes	0.198719	3.29167	26.3	13	13	30	15	7	9	13	18	45	15	19	13	11	17	Nonessential	229
CCNA_00923	hypothetical protein	Yes	0.567361	1.9	18	16	18	20	16	10	15	9	11	11	11	10	10	10	11	Nonessential	1
CCNA_00924	transcriptional regulator, MarR/EmrR family	Yes	0.447722	2.30303	12.7	6	5	6	13	13	12	10	9	6	10	10	12	8	18	Nonessential	3
CCNA_00925	conserved hypothetical protein	Yes	0.308404	2.08333	13.3	4	6	6	15	12	13	9	9	5	6	7	7	6	10	Nonessential	2
CCNA_00926	acyl CoA thioesterase																			Nonessential	3
CCNA_00927	hypothetical protein	Yes	0.777223	13	6.3	6	6	7	1	1	2	0	1	1	2	2	6	5	4	Nonessential	1
CCNA_00928	transcriptional regulator, GntR family	Yes	0.983201	7.14286	47.3	42	42	58	10	6	14	6	8	12	9	12	21	22	15	Nonessential	14	DNA binding	sequence-specific DNA binding transcription factor activity	intracellular	transcription, DNA-dependent	regulation of transcription, DNA-dependent
CCNA_00929	diaminohydroxyphosphoribosylaminopyrimidine deaminase/5-amino-6-(5-phosphoribosylamino)uracil reductase	Yes	0.986358	36.4	74.7	42	83	99	8	7	23	3	2	5	6	15	15	25	28	Nonessential	117	catalytic activity	zinc ion binding	5-amino-6-(5-phosphoribosylamino)uracil reductase activity	diaminohydroxyphosphoribosylaminopyrimidine deaminase activity	riboflavin biosynthetic process	oxidoreductase activity	hydrolase activity	oxidation-reduction process
CCNA_00930	riboflavin synthase alpha chain	Yes	0.976942	26	155.3	102	194	170	12	8	27	8	6	8	14	21	27	42	54	Nonessential	203	riboflavin synthase activity	riboflavin biosynthetic process	oxidoreductase activity	transferase activity	oxidation-reduction process
CCNA_00931	GTP cyclohydrolase II/3,4-dihydroxy-2-butanone-4-phosphate synthase	Yes	0.990636	30	98.3	55	132	108	10	7	25	4	4	10	8	14	17	25	37	Nonessential	198	nucleotide binding	catalytic activity	GTP cyclohydrolase II activity	GTP binding	metabolic process	3,4-dihydroxy-2-butanone-4-phosphate synthase activity	riboflavin biosynthetic process	hydrolase activity	lyase activity	metal ion binding
ribH;CCNA_00932	6,7-dimethyl-8-ribityllumazine synthase	Yes	0.97509	30.875	99.3	51	143	104	12	8	31	4	4	12	7	10	25	26	30	Nonessential	188	riboflavin synthase activity	riboflavin biosynthetic process	riboflavin synthase complex	transferase activity
CCNA_00933	hypothetical peptidase	Yes	0.364354	1.69048	33.3	24	38	33	32	36	32	24	26	20	19	24	24	26	29	Nonessential	14	proteolysis	peptidase activity
CCNA_00934	conserved hypothetical protein																			Nonessential	4
CCNA_00935	transcriptional regulator																			Nonessential	1
CCNA_00936	conserved hypothetical protein																			Nonessential	3
CCNA_00937	acetyltransferase	Yes	0.929987	5	24	7	34	31	9	8	5	6	14	8	8	17	15	9	8	Nonessential	51	transferase activity	transferase activity, transferring acyl groups
CCNA_00938	acetyl-CoA acetyltransferase	Yes	0.999895	12	9.7	5	10	14	2	1	2	1	1	1	1	2	3	1	2	Nonessential	49	catalytic activity	acetyl-CoA C-acetyltransferase activity	metabolic process	transferase activity	transferase activity, transferring acyl groups	transferase activity, transferring acyl groups other than amino-acyl groups
CCNA_00939	transcriptional regulator, MarR family	Yes	0.799035	2.23077	29	12	14	12	28	22	27	28	30	24	15	28	21	19	17	Nonessential	23
CCNA_00940	sensory transduction protein kinase	Yes	0.555719	7.66667	7.7	2	2	3	0	1	1	1	1	11	5	7	4	4	3	Nonessential	6	protein histidine kinase activity	intracellular	cyclic nucleotide biosynthetic process	transferase activity	phosphorus-oxygen lyase activity	intracellular signal transduction
CCNA_00941	tRNA (5-methylaminomethyl-2-thiouridylate)-methyltransferase																			essential	188
flgL;CCNA_00942	flagellar hook-associated protein FlgL	Yes	0.999822	71.3333	35.7	1	1	2	1	1	0	10	29	39	30	38	16	9	9	Nonessential	2	ciliary or flagellar motility	structural molecule activity	bacterial-type flagellum	flagellum
flaN;CCNA_00943	flagellar hook-associated protein FlaN	Yes	0.999767	10	19	0	0	0	0	0	0	8	22	25	15	17	9	4	3	Nonessential	5	ciliary or flagellar motility	motor activity	structural molecule activity	bacterial-type flagellum	flagellum assembly	bacterial-type flagellum hook	flagellum
CCNA_00944	flagellar hook length determination protein	Yes	0.81692	10	7.3	0	0	0	0	0	0	2	7	9	6	7	2	1	2	High_Fitness_Costs	4	flagellum
CCNA_00945	chemotaxis protein MotD	Yes	0.99948	10	18	0	0	0	0	0	0	4	14	17	12	25	9	2	5	Nonessential	1
flgD;CCNA_00946	Basal-body rod modification protein FlgD	Yes	0.999965	10	62.3	1	1	2	0	0	0	18	44	67	50	70	29	13	13	Nonessential	52
flgE;CCNA_00947	flagellar hook protein FlgE	Yes	0.999964	229.333	114.7	4	4	3	1	0	1	32	88	118	91	135	46	24	22	Nonessential	24	ciliary or flagellar motility	motor activity	structural molecule activity	bacterial-type flagellum	flagellum
CCNA_00948	hypothetical protein	Yes	1	39.3643	846.3	443	433	530	22	23	33	9	34	1413	831	295	667	760	383	essential	15
CCNA_00949	hypothetical protein	Yes	0.999958	47	94	33	30	39	5	3	1	77	111	71	62	32	34	49	29	Nonessential	1
fliF;CCNA_00950	flagellar M-ring protein FliF	Yes	0.996426	37.25	74.5	8	5	10	4	2	2	63	86	40	31	44	27	32	22	Nonessential	79	ciliary or flagellar motility	motor activity	bacterial-type flagellum basal body, MS ring	flagellum
fliG;CCNA_00951	flagellar motor switch protein FliG	Yes	0.999877	39	58.5	5	4	5	3	2	1	49	68	34	23	34	25	22	16	Nonessential	122	ciliary or flagellar motility	motor activity	chemotaxis	bacterial-type flagellum	flagellum
flbE;CCNA_00952	flagellar assembly protein FlbE/FliH	Yes	0.987235	10	13.5	1	1	1	0	0	0	8	19	8	5	7	4	4	4	Nonessential	6	flagellum
fliN;CCNA_00953	flagellar motor switch protein FliN	Yes	0.990317	43.5	43.5	4	3	6	2	1	1	27	60	26	21	28	8	15	12	Nonessential	35	ciliary or flagellar motility	motor activity	chemotaxis	bacterial-type flagellum basal body	membrane	flagellum	bacterial-type flagellum part
flbD;CCNA_00954	AAA-family response regulator flbD	Yes	0.978974	39	39	7	4	5	1	1	1	25	53	28	22	30	18	16	14	Nonessential	42	two-component response regulator activity	two-component signal transduction system (phosphorelay)	nucleotide binding	DNA binding	sequence-specific DNA binding transcription factor activity	ATP binding	intracellular	transcription, DNA-dependent	regulation of transcription, DNA-dependent	transcription factor binding	nucleoside-triphosphatase activity	intracellular signal transduction
CCNA_00955	hypothetical protein																			Nonessential	3
flhA;CCNA_00956	flagellar biosynthesis protein FlhA	Yes	0.999054	16	40	4	2	3	16	19	12	31	49	25	19	26	16	17	16	Nonessential	125	protein secretion	protein transport	membrane	integral to membrane	flagellum
CCNA_00957	porin O precursor																			Nonessential	6
CCNA_00958	hypothetical protein																			Nonessential	3
CCNA_00959	transcriptional regulator, TetR family	Yes	0.522451	3.2	18	6	4	6	22	15	17	11	10	10	8	11	9	11	10	Nonessential	12	DNA binding	transcription, DNA-dependent	regulation of transcription, DNA-dependent
CCNA_00960	hypothetical protein																			Nonessential	2
CCNA_00961	hypothetical protein																			Nonessential	1
CCNA_00962	transcriptional regulator, MarR family	Yes	0.307613	1.73438	37	41	31	38	38	29	25	44	30	26	16	22	37	34	33	Nonessential	101
CCNA_00963	organic hydroperoxide resistance protein																			Nonessential	78
CCNA_00964	gluconate kinase																			Nonessential	6
CCNA_00965	chaperone protein DnaJ	Yes	0.999918	10	11.3	0	0	0	0	0	0	3	6	10	11	13	9	5	3	Nonessential	1	protein folding	heat shock protein binding	unfolded protein binding
CCNA_00966	pyridoxamine 5'-phosphate oxidase																			essential	105
CCNA_00967	transcriptional regulator, TetR family																			Nonessential	27
CCNA_00968	gluconate kinase	Yes	0.990479	2.34615	29	26	29	32	14	17	20	16	15	14	14	12	12	13	14	Nonessential	32	kinase activity	phosphorylation	transferase activity, transferring phosphorus-containing groups
CCNA_00969	two component sensor histidine kinase																			Nonessential	6
CCNA_00970	long-chain-fatty-acid--CoA ligase	Yes	0.568337	2.10667	28.7	24	13	12	37	25	24	23	28	30	19	24	27	29	23	Nonessential	1	catalytic activity	long-chain fatty acid-CoA ligase activity	metabolic process	ligase activity
CCNA_00971	hydroxyacylglutathione hydrolase																			Nonessential	27
CCNA_00972	hypothetical protein	Yes	0.999992	10	15.7	13	21	13	0	2	3	0	0	2	1	0	1	3	2	Nonessential	2
CCNA_00973	hypothetical phosphatase																			Nonessential	17
CCNA_00974	OAR protein precursor	Yes	0.977795	9.01117	712	245	113	66	523	856	757	502	453	478	565	492	527	445	408	Nonessential	4	carboxypeptidase activity	receptor activity	transporter activity	transport	membrane
CCNA_00975	hypothetical protein																			Nonessential	1
sppA;CCNA_00976	signal peptide peptidase																			essential	3
CCNA_00977	transposase																			Nonessential	1
CCNA_00978	transposase																			Nonessential	1
CCNA_00979	periplasmic efflux protein, lipoprotein precursor																			Nonessential	32
lolE;CCNA_00980	ABC-type transport system involved in lipoprotein release, permease component LolE																			Nonessential	24
lolD;CCNA_00981	ABC-type transport system involved in lipoprotein release, ATPase component LolD																			Nonessential	89
CCNA_00982	transcriptional regulator																			Nonessential	2
CCNA_00983	hybrid sensor histidine kinase/receiver protein	Yes	0.274097	4.33333	8.7	3	2	2	4	3	3	2	4	13	5	8	5	5	4	Nonessential	9	two-component sensor activity	two-component response regulator activity	two-component signal transduction system (phosphorelay)	protein histidine kinase activity	signal transducer activity	ATP binding	intracellular	regulation of transcription, DNA-dependent	signal transduction	membrane	kinase activity	phosphorylation	transferase activity	transferase activity, transferring phosphorus-containing groups	peptidyl-histidine phosphorylation	signal transduction by phosphorylation	intracellular signal transduction
CCNA_00984	phosphinothricin N-acetyltransferase																			Nonessential	98
CCNA_00985	protease II																			Nonessential	61
CCNA_00986	general stress protein 17O	Yes	0.743229	2.44444	14.7	8	6	6	18	12	11	14	13	14	11	12	14	17	13	Nonessential	2	catalytic activity	metabolic process
CCNA_00987	hypothetical protein	Yes	0.507182	2.76	66.3	107	47	45	70	21	56	59	21	14	19	17	22	33	47	Nonessential	66
CCNA_00988	isopenicillin N epimerase																			Nonessential	11
CCNA_00989	acyl esterase protein																			Nonessential	10
CCNA_00990	general stress protein 17O	Yes	0.999955	7	22	6	3	3	24	22	20	22	14	13	16	22	18	17	18	Nonessential	31	response to stress
CCNA_00991	nodulation protein N	Yes	0.852714	4.53333	34	19	7	8	23	12	13	24	23	28	27	40	30	32	40	Nonessential	37	metabolic process	oxidoreductase activity	oxidation-reduction process
CCNA_00992	conserved hypothetical protein	Yes	0.548996	4.88889	7.3	4	1	2	6	5	4	7	6	7	6	9	7	6	8	Nonessential	6
CCNA_00993	long-chain-fatty-acid--CoA ligase																			Nonessential	17
CCNA_00994	oxidoreductase, GMC family																			Nonessential	16
CCNA_00995	putative cytochrome P450 YJIB	Yes	0.375266	2.30769	15	9	8	5	14	12	10	14	16	15	14	13	12	9	13	Nonessential	22	monooxygenase activity	iron ion binding	electron carrier activity	oxidoreductase activity	oxidoreductase activity, acting on paired donors, with incorporation or reduction of molecular oxygen	heme binding	metal ion binding	oxidation-reduction process
CCNA_00996	enoyl-CoA hydratase	Yes	0.346942	2.37037	10.7	13	5	8	7	5	4	5	4	10	8	8	12	10	10	Nonessential	12
CCNA_00997	conserved hypothetical protein	Yes	0.596101	13.7778	20.7	3	3	3	1	1	2	4	8	22	18	22	14	10	7	Nonessential	3
CCNA_00998	transcriptional regulator																			Nonessential	21
CCNA_00999	conserved hypothetical protein	Yes	0.814821	4.71429	16.5	2	4	3	7	5	6	18	15	10	10	16	8	8	11	Nonessential	3
CCNA_01000	hypothetical protein	Yes	0.433641	14	14	2	1	1	5	4	5	11	11	10	10	22	5	5	9	Nonessential	1
CCNA_01001	ribokinase	Yes	0.545535	6	24	4	4	4	8	6	7	16	32	13	14	25	11	8	11	essential	115	ribokinase activity	D-ribose metabolic process	kinase activity	phosphorylation	transferase activity	phosphotransferase activity, alcohol group as acceptor
fliP;CCNA_01002	flagellar biosyntheis protein FliP	Yes	0.999968	26.6	66.5	2	2	3	5	3	3	45	88	39	23	63	22	16	16	Nonessential	123	protein secretion	membrane	integral to membrane	flagellum
fliO;CCNA_01003	flagellar biosynthesis protein FliO	Yes	0.999858	54	27	1	0	1	2	2	2	21	33	21	11	27	13	10	10	High_Fitness_Costs	5	integral to membrane	flagellum	flagellum organization
flgB;CCNA_01004	flagellar basal-body rod protein FlgB	Yes	0.999747	10	138	0	0	0	5	3	1	140	136	57	46	80	42	35	29	Nonessential	25	flagellum
flgC;CCNA_01005	flagellar basal-body rod protein flgC	Yes	0.999954	10	74	0	0	0	4	2	1	58	90	59	30	57	25	23	20	Nonessential	123	ciliary or flagellar motility	motor activity	structural molecule activity	bacterial-type flagellum	flagellum
fliE;CCNA_01006	flagellar hook-basal body complex protein FliE	Yes	0.999982	40.3333	60.5	2	1	2	4	3	2	54	67	38	27	48	20	19	15	Nonessential	75	ciliary or flagellar motility	motor activity	structural molecule activity	bacterial-type flagellum	bacterial-type flagellum basal body	flagellum
CCNA_01007	hypothetical protein	Yes	0.991521	5.85	17.3	13	15	24	8	8	5	8	5	3	5	2	4	11	11	Nonessential	1
CCNA_01008	urocanate hydratase	Yes	0.977786	7	5	1	6	8	1	1	1	1	2	1	1	1	1	1	1	Nonessential	70	cytoplasm	histidine metabolic process	histidine catabolic process	urocanate hydratase activity	lyase activity	histidine catabolic process to glutamate and formamide	histidine catabolic process to glutamate and formate
CCNA_01009	N-formylglutamate deformylase																			Nonessential	17
CCNA_01010	histidine ammonia-lyase																			Nonessential	102
CCNA_01011	imidazolonepropionase																			Nonessential	86
CCNA_01012	atrazine chlorohydrolase																			Nonessential	24
CCNA_01013	histidine utilization repressor																			Nonessential	39
CCNA_01014	regulatory protein																			Nonessential	132
CCNA_01015	multicopper oxidase PcoA	Yes	0.951527	4.44444	40	12	8	10	55	11	12	26	50	31	36	42	40	24	56	Nonessential	31	copper ion binding	oxidoreductase activity	periplasmic space	oxidation-reduction process
CCNA_01016	copper resistance protein B	Yes	0.521461	4.26667	10.7	6	3	6	8	3	2	3	12	12	8	11	13	7	12	Nonessential	9	copper ion binding	cellular copper ion homeostasis	cell outer membrane
CCNA_01017	acyl-CoA synthetase	Yes	0.803597	3.42857	12	5	4	6	8	4	3	4	6	12	7	11	14	13	9	Nonessential	96	catalytic activity	metabolic process
CCNA_01018	D-galactose 1-dehydrogenase																			Nonessential	10
CCNA_01019	beta-glucosidase																			Nonessential	11
CCNA_01020	transcriptional regulator, LacI family	Yes	0.632738	3.71429	13	6	2	5	6	5	9	6	8	9	12	18	16	10	10	Nonessential	7	DNA binding	sequence-specific DNA binding transcription factor activity	intracellular	transcription, DNA-dependent	regulation of transcription, DNA-dependent
CCNA_01021	TonB-dependent receptor	Yes	0.621784	8.76923	57	14	4	9	22	13	12	19	30	72	31	68	68	52	35	Nonessential	2	receptor activity	transporter activity	plasma membrane	transport	cell outer membrane	membrane
CCNA_01022	tryptophan halogenase superfamily protein	Yes	0.672237	5.33333	5.3	1	1	1	5	3	2	3	5	8	3	4	5	7	4	Nonessential	2
CCNA_01023	tryptophan halogenase superfamily protein	Yes	0.770307	12	6	2	0	1	4	4	4	3	5	9	4	5	4	5	4	Nonessential	3
CCNA_01024	hypothetical protein																			Nonessential	1
CCNA_01025	hypothetical protein																			Nonessential	1
CCNA_01026	hypothetical protein	Yes	0.503611	1.72897	94.3	98	107	78	69	52	55	89	84	83	102	89	72	108	82	Nonessential	1
CCNA_01027	acetyltransferase																			Nonessential	1
CCNA_01028	cytosol aminopeptidase																			Nonessential	7
CCNA_01029	alpha-L-rhamnosidase																			Nonessential	17
CCNA_01030	peptidyl-prolyl cis-trans isomerase																			Nonessential	18
CCNA_01031	transporter	Yes	0.434599	6.66667	13.3	6	2	2	8	7	6	6	9	16	10	9	16	16	8	Nonessential	29	transporter activity	transport	membrane	integral to membrane	transmembrane transporter activity	transmembrane transport
CCNA_01032	RNA polymerase ECF-type sigma factor																			Nonessential	19
CCNA_01033	FecR family protein																			Nonessential	8
CCNA_01034	TonB-dependent outer membrane receptor	Yes	0.936737	3.72222	34	35	32	35	14	21	36	8	10	14	10	11	12	16	15	Nonessential	3	receptor activity	transporter activity	plasma membrane	transport	cell outer membrane	membrane	outer membrane
CCNA_01035	gamma-glutamyltranspeptidase																			Nonessential	40
CCNA_01036	conserved hypothetical protein																			Nonessential	10
CCNA_01037	transcriptional regulator, GntR family	Yes	0.88806	2.27778	41	28	16	20	38	27	34	36	46	35	32	42	35	41	34	Nonessential	67	DNA binding	sequence-specific DNA binding transcription factor activity	intracellular	transcription, DNA-dependent	regulation of transcription, DNA-dependent
CCNA_01038	glyoxalase family protein	Yes	0.56798	2.85714	20	15	6	8	18	15	15	12	16	21	17	17	20	23	17	Nonessential	4
CCNA_01039	hexuronate transporter																			Nonessential	10
CCNA_01040	beta-xylosidase/alpha-L-arabinofuranosidase																			Nonessential	27
CCNA_01041	hypothetical protein	Yes	0.0938799	2.64706	45	21	23	18	34	22	12	54	36	31	16	26	56	38	33	Nonessential	5
CCNA_01042	TonB-dependent receptor	Yes	0.355363	4.77778	100.3	64	16	26	54	56	33	69	88	144	77	71	92	140	69	Nonessential	8
CCNA_01043	hypothetical protein																			Nonessential	1
CCNA_01044	transcriptional regulator																			Nonessential	5
CCNA_01045	conserved hypothetical cytosolic protein																			Nonessential	10
CCNA_01046	peptide methionine sulfoxide reductase msrA																			Nonessential	67
CCNA_01047	TonB-dependent receptor																			Nonessential	1
CCNA_01048	hypothetical protein																			Nonessential	1
CCNA_01049	hypothetical protein	Yes	0.97404	2.70968	28	28	42	14	15	15	15	18	11	14	12	12	11	10	10	Nonessential	1
CCNA_01050	ABC transporter ATP-binding protein	Yes	0.982576	1.92568	46	43	48	47	25	30	36	34	28	21	27	26	30	23	29	Nonessential	157	nucleotide binding	ATP binding	ATP catabolic process	ATPase activity	nucleoside-triphosphatase activity
CCNA_01051	TonB-dependent receptor																			Nonessential	7
CCNA_01052	SapC family protein																			Nonessential	6
CCNA_01053	acetyltransferase																			Nonessential	6
CCNA_01054	tryptophan halogenase																			Nonessential	7
CCNA_01055	hypothetical glyscosyl transferase																			Nonessential	1
CCNA_01056	methyltransferase																			Nonessential	1
CCNA_01057	STS1																			Nonessential	2
CCNA_01058	transcriptional regulator																			Nonessential	3
rsaA;CCNA_01059	S-layer protein rsaA																			Nonessential	4
rsaD;CCNA_01060	type I protein secretion ATP-binding protein RsaD																			High_Fitness_Costs	27
rsaE;CCNA_01061	type I secretion adaptor protein RsaE	Yes	0.325937	1.52667	76.3	69	75	62	57	50	50	66	73	63	64	70	77	77	75	Nonessential	51
CCNA_01062	GDP-mannose 4,6 dehydratase	Yes	0.593321	1.53947	53.3	43	62	55	32	46	45	42	46	36	39	41	42	37	35	Nonessential	24	nucleotide binding	catalytic activity	intracellular	GDP-mannose 4,6-dehydratase activity	lyase activity	GDP-mannose metabolic process	cellular metabolic process	coenzyme binding
CCNA_01063	putative UDP-perosamine 4-acetyl transferase																			Nonessential	86
CCNA_01064	perosamine synthetase																			Nonessential	128
CCNA_01065	glycosyltransferase																			Nonessential	5
CCNA_01066	glycosyltransferase																			Nonessential	2
rsaFa;CCNA_01067	type I secretion outer membrane protein RsaFa	Yes	0.393288	1.49296	56.7	64	56	50	38	30	41	46	49	49	52	57	48	56	46	Nonessential	1	transporter activity	transport	protein transport	outer membrane
CCNA_01068	mannosyltransferase																			Nonessential	7
CCNA_01069	methyltransferase	Yes	0.522863	2.11594	24.3	15	15	8	20	18	16	22	26	26	24	23	16	21	26	Nonessential	5	methyltransferase activity	transferase activity	methylation
CCNA_01070	hypothetical protein	Yes	0.999113	9.25	22.3	5	2	2	30	21	16	18	15	10	11	16	13	13	20	Nonessential	13
CCNA_01071	alpha-ketoglutarate permease	Yes	0.954097	3.42857	12.3	6	4	3	15	14	8	13	11	10	10	11	10	12	13	Nonessential	44	transporter activity	transport	membrane	integral to membrane	transmembrane transporter activity	transmembrane transport
CCNA_01072	hypothetical protein	Yes	0.956748	1.95	10.7	19	7	6	4	6	4	6	2	2	5	3	2	8	5	Nonessential	47
CCNA_01073	zinc-finger protein																			Nonessential	9
CCNA_01074	entericidin B-like protein																			Nonessential	32	response to toxin	membrane
CCNA_01075	beta/gamma crystallin family protein	Yes	0.999875	3.75	71	88	59	66	24	19	26	25	21	25	17	18	16	15	19	Nonessential	1
CCNA_01076	beta/gamma crystallin domain protein	Yes	0.999602	3.5	36	45	29	34	16	11	13	15	10	10	11	11	8	8	11	Nonessential	1
CCNA_01077	penicillin acylase																			Nonessential	6
CCNA_01078	methyltransferase																			Nonessential	4
CCNA_01079	hypotetical protein																			Nonessential	4
CCNA_01080	hypothetical protein																			Nonessential	1
CCNA_01081	conserved hypothetical protein	Yes	0.920802	3.8	11.3	4	1	4	15	10	9	10	8	11	6	5	9	10	8	Nonessential	3
CCNA_01082	hypothetical protein																			Nonessential	1
CCNA_01083	hypothetical protein																			Nonessential	1
CCNA_01084	hypothetical protein																			Nonessential	1
CCNA_01085	DNA-cytosine methyltransferase																			Nonessential	7
lepA;CCNA_01086	GTP-binding protein lepA	Yes	0.97661	1.72549	42.7	40	48	40	25	25	26	30	30	22	31	30	31	26	28	Nonessential	230	nucleotide binding	GTPase activity	GTP binding	plasma membrane	GTP catabolic process	translation	membrane	hydrolase activity
CCNA_01087	conserved hypothetical protein	Yes	0.317261	6.28571	22	18	4	7	9	4	3	15	29	22	13	20	18	13	9	Nonessential	6
CCNA_01088	hypothetical membrane spanning protein																			Nonessential	32
CCNA_01089	conserved protein																			Nonessential	3
CCNA_01090	conserved protein																			Nonessential	10
CCNA_01091	peptide methionine sulfoxide reductase																			Nonessential	63
CCNA_01092	hypothetical protein	Yes	0.999992	10	40.7	0	0	0	41	5	22	28	16	21	20	51	67	18	37	Nonessential	1
CCNA_01093	hypothetical protein																			Nonessential	1
CCNA_01094	hypothetical protein	Yes	0.229758	1.73784	411	357	286	256	276	261	212	568	254	382	492	261	350	353	230	Nonessential	1
CCNA_01095	phenylalanyl-tRNA synthetase beta chain	Yes	0.483058	1.725	33.3	31	32	37	24	25	28	20	20	18	26	28	27	24	29	essential	126	tRNA binding	nucleotide binding	magnesium ion binding	RNA binding	aminoacyl-tRNA ligase activity	phenylalanine-tRNA ligase activity	ATP binding	cytoplasm	translation	phenylalanyl-tRNA aminoacylation	tRNA processing	ligase activity	metal ion binding
CCNA_01096	phenylalanyl-tRNA synthetase alpha chain																			essential	225
CCNA_01097	LSU ribosomal protein L20P	Yes	0.806945	2.02775	583	531	580	638	262	304	387	338	298	334	306	261	296	326	345	essential	234	RNA binding	structural constituent of ribosome	intracellular	ribosome	translation	rRNA binding	ribonucleoprotein complex
CCNA_01098	LSU ribosomal protein L35P	Yes	0.277177	2.54657	462.7	422	418	548	180	278	287	305	228	227	368	190	158	203	208	essential	225	structural constituent of ribosome	intracellular	ribosome	translation	ribonucleoprotein complex
CCNA_01099	tetracycline resistance protein																			Nonessential	58
CCNA_01100	acylamino-acid-releasing enzyme	Yes	0.920729	3.46154	45	29	15	11	34	39	35	27	33	39	47	43	42	50	43	Nonessential	18	proteolysis	serine-type peptidase activity	hydrolase activity
CCNA_01101	bacterial protein translation initiation factor 3 (IF-3)																			essential	185
CCNA_01102	hypothetical membrane spanning protein	Yes	0.647006	3.5	10.3	10	7	14	5	5	6	3	3	4	6	4	6	9	8	Nonessential	27
CCNA_01103	ADP-heptose--LPS heptosyltransferase																			essential	8
CCNA_01104	glycosyltransferase																			essential	30
CCNA_01105	alpha/beta hydrolase family protein																			Nonessential	20
parD-2;CCNA_01106	antitoxin protein parD-2																			Nonessential	12
parE-2;CCNA_01107	toxin protein parE-2	Yes	0.747105	3.46667	26	20	7	8	26	15	18	26	26	18	15	22	23	24	28	Nonessential	2
CCNA_01108	nucleoside-diphosphate-sugar epimerase																			Nonessential	36
CCNA_01109	conserved hypothetical cytosolic protein	Yes	0.997439	3	35	14	10	10	45	32	28	28	25	22	25	27	30	26	32	Nonessential	24
CCNA_01110	2-dehydro-3-deoxygluconokinase																			Nonessential	24	2-dehydro-3-deoxygluconokinase activity	kinase activity	phosphorylation	transferase activity	phosphotransferase activity, alcohol group as acceptor
CCNA_01111	DnaA-related protein																			Nonessential	6
CCNA_01112	hypothetical protein																			Nonessential	3
CCNA_01113	rhodanese-related sulfurtransferase	Yes	0.551783	2.5	13.3	10	14	16	7	11	9	11	8	6	6	6	9	7	6	Nonessential	61
CCNA_01114	SufE protein	Yes	0.50119	2.20588	12.3	12	13	12	6	7	6	8	7	6	6	5	15	8	6	essential	69
CCNA_01115	two component sensor histidine kinase	Yes	0.616179	17.7778	26.7	12	7	9	1	1	2	6	9	26	24	30	22	24	14	Nonessential	7	two-component sensor activity	two-component signal transduction system (phosphorelay)	nucleotide binding	protein histidine kinase activity	signal transducer activity	ATP binding	signal transduction	membrane	kinase activity	phosphorylation	transferase activity	transferase activity, transferring phosphorus-containing groups	peptidyl-histidine phosphorylation	signal transduction by phosphorylation
divJ;CCNA_01116	histidine protein kinase DivJ	Yes	0.974371	2.7439	38.7	24	34	30	41	33	42	23	17	14	13	14	22	23	20	essential	8	two-component sensor activity	two-component signal transduction system (phosphorelay)	nucleotide binding	protein histidine kinase activity	signal transducer activity	ATP binding	signal transduction	membrane	kinase activity	phosphorylation	transferase activity	transferase activity, transferring phosphorus-containing groups	peptidyl-histidine phosphorylation	signal transduction by phosphorylation
CCNA_01117	conserved hypothetical protein	Yes	0.903441	10	7.7	2	1	2	0	0	0	1	2	8	7	8	6	4	3	Nonessential	1
CCNA_01118	conserved hypothetical protein																			essential	17
CCNA_01119	hypothetical protein	Yes	1	12.0667	60.3	49	39	37	5	4	7	4	6	56	73	52	61	66	38	Nonessential	1
CCNA_01120	hypothetical protein	Yes	0.987526	6.88889	10.3	3	1	2	15	8	6	10	8	17	6	6	11	16	4	Nonessential	1
CCNA_01121	conserved hypothetical protein	Yes	0.954591	2.7451	46.7	26	19	15	46	42	33	31	34	53	38	37	47	56	37	Nonessential	2
CCNA_01122	conserved hypothetical protein																			Nonessential	1
CCNA_01123	bacterial peptide chain Release factor 3 (RF-3)	Yes	0.979657	1.83784	32	28	30	38	17	22	22	18	19	18	22	19	20	17	19	Nonessential	155	nucleotide binding	GTPase activity	GTP binding	cytoplasm	GTP catabolic process	translation	translational termination	translation release factor activity, codon specific
CCNA_01124	histidinol-phosphate aminotransferase																			Nonessential	3
CCNA_01125	ribonuclease H	Yes	0.986636	8.33333	25	2	3	3	23	23	15	30	20	8	7	8	11	7	10	Nonessential	1	ribonuclease H activity	hydrolase activity
CCNA_01126	hypothetical protein																			Nonessential	1
CCNA_01127	hypothetical protein																			Nonessential	1
CCNA_01128	hypothetical protein	Yes	0.99951	26.0769	152.3	118	168	171	38	23	54	7	6	37	26	20	25	32	29	Nonessential	1
fliQ;CCNA_01129	flagellar biosynthesis protein FliQ	Yes	0.833364	5.45455	30	18	11	19	9	5	6	26	34	18	15	20	15	13	14	Nonessential	126	protein secretion	membrane	integral to membrane	flagellum
fliR;CCNA_01130	flagellar biosynthesis protein FliR	Yes	0.998311	12.5	25	2	1	3	3	3	1	20	30	17	8	20	13	8	6	Nonessential	89	protein targeting	bacterial-type flagellum	protein transport	membrane	integral to membrane	flagellum
flhB;CCNA_01131	flagellar biosynthesis protein FlhB	Yes	0.921876	11	27.5	3	3	2	5	4	3	19	36	18	12	19	11	8	8	Nonessential	121	protein secretion	membrane	flagellum
cckA;CCNA_01132	sensory transduction histidine kinase/receiver protein CckA	Yes	0.99994	4.55556	41	13	9	9	41	41	27	40	42	30	31	34	31	28	34	essential	26	two-component sensor activity	two-component response regulator activity	two-component signal transduction system (phosphorelay)	protein histidine kinase activity	signal transducer activity	ATP binding	intracellular	regulation of transcription, DNA-dependent	signal transduction	membrane	kinase activity	phosphorylation	transferase activity	transferase activity, transferring phosphorus-containing groups	peptidyl-histidine phosphorylation	signal transduction by phosphorylation	intracellular signal transduction
CCNA_01133	conserved hypothetical protein																			Nonessential	9
CCNA_01134	LuxR family transcriptional regulator																			Nonessential	9
CCNA_01135	hypothetical protein																			Nonessential	1
CCNA_01136	conserved hypothetical protein																			Nonessential	5
CCNA_01137	ribosomal-protein-alanine acetyltransferase																			Nonessential	10
CCNA_01138	hypothetical protein																			Nonessential	4
CCNA_01139	conserved hypothetical cytosolic protein	Yes	0.694872	1.45455	41.3	44	35	45	32	24	31	29	30	30	27	34	27	30	36	Nonessential	10
CCNA_01140	sensory box/GGDEF family protein	Yes	0.501465	20.3333	20.3	7	6	8	1	1	1	2	6	17	22	22	14	12	11	Nonessential	3	signal transducer activity	signal transduction
recA;CCNA_01141	RecA protein	Yes	0.994642	9.7963	250.3	47	32	22	222	338	191	190	210	114	94	136	168	124	153	Nonessential	230	nucleotide binding	DNA binding	single-stranded DNA binding	ATP binding	cytoplasm	DNA metabolic process	DNA repair	DNA recombination	response to DNA damage stimulus	DNA-dependent ATPase activity	SOS response	nucleoside-triphosphatase activity
CCNA_01142	hypothetical protein	Yes	0.444402	1.76667	35.3	23	23	17	30	27	20	38	30	36	40	30	32	41	26	Nonessential	1
CCNA_01143	translation initiation inhibitor	Yes	0.82376	4.36364	40	8	12	10	24	34	62	14	21	12	12	16	12	13	16	Nonessential	9
CCNA_01144	cytochrome c oxidase polypeptide II	Yes	0.703602	5	8.3	2	3	1	5	8	12	3	4	3	3	2	2	5	4	Nonessential	12	cytochrome-c oxidase activity	iron ion binding	electron carrier activity	oxidoreductase activity	heme binding	oxidation-reduction process
CCNA_01145	amine oxidase (flavin-containing)	Yes	0.7845	5.2	19.7	6	12	6	7	20	32	6	6	5	4	6	8	7	6	Nonessential	9	oxidoreductase activity	oxidation-reduction process
CCNA_01146	hypothetical protein																			Nonessential	1
CCNA_01147	acetyltransferase																			Nonessential	7
CCNA_01148	hypothetical protein																			Nonessential	1
CCNA_01149	TonB-dependent outer membrane receptor																			Nonessential	6
CCNA_01150	hypothetical protein																			Nonessential	1
CCNA_01151	transcriptional regulator, DeoR family																			Nonessential	5
CCNA_01152	external DNA uptake/catabolism protein																			Nonessential	49
CCNA_01153	chromate transport protein																			Nonessential	73
CCNA_01154	hypothetical protein	Yes	0.528455	2.36598	81.7	92	42	111	67	31	45	37	32	42	25	31	32	22	43	Nonessential	3	DNA binding	DNA repair
CCNA_01155	TonB-dependent outer membrane receptor																			Nonessential	4
CCNA_01156	hypothetical protein																			Nonessential	1
CCNA_01157	protoporphyrinogen oxidase	Yes	0.59899	15	90	34	24	33	4	4	8	11	21	97	92	81	61	53	47	Nonessential	12	oxygen-dependent protoporphyrinogen oxidase activity	oxidoreductase activity	oxidation-reduction process
CCNA_01158	hypothetical protein	Yes	0.996834	15	15	7	6	9	1	1	1	1	4	15	17	13	10	9	7	Nonessential	1
CCNA_01159	transporter, major facilitator superfamily	Yes	0.969154	3.25352	231	133	77	65	175	178	155	189	212	252	220	221	164	193	172	Nonessential	49	integral to membrane	transmembrane transport
CCNA_01160	hypothetical protein																			Nonessential	4
CCNA_01161	proton/sodium-glutamate symport protein	Yes	0.96442	32.3333	38.3	2	1	2	18	54	43	28	46	2	12	17	10	6	27	Nonessential	47	dicarboxylic acid transport	membrane	integral to membrane	sodium:dicarboxylate symporter activity
CCNA_01162	beta-glucosidase	Yes	0.683327	2.5625	19.3	10	8	8	17	21	20	14	14	9	10	8	9	11	10	Nonessential	39	hydrolase activity, hydrolyzing O-glycosyl compounds	carbohydrate metabolic process	metabolic process	beta-glucosidase activity	hydrolase activity	hydrolase activity, acting on glycosyl bonds
CCNA_01163	ice nucleation protein	Yes	1	25.5714	89.5	6	4	3	93	96	61	85	94	77	70	73	59	48	59	Nonessential	2
CCNA_01164	O-linked GLCNAC transferase	Yes	0.999357	4.9	27.7	8	5	5	34	27	22	23	25	19	16	20	16	18	22	Nonessential	6	transferase activity
CCNA_01165	hypothetical protein	Yes	0.99928	7.8	19	3	3	2	18	22	17	13	18	13	12	12	11	10	11	Nonessential	1
CCNA_01166	conserved hypothetical cytosolic protein																			Nonessential	13
CCNA_01167	acyl-CoA dehydrogenase																			Nonessential	10
CCNA_01168	3-ketoacyl-CoA thiolase																			Nonessential	46
CCNA_01169	hypothetical protein																			Nonessential	7
CCNA_01170	TonB-dependent receptor																			Nonessential	6
shpA;CCNA_01171	histidine phosphotransferase ShpA																			Nonessential	5
CCNA_01172	hypothetical protein	Yes	0.876948	1.50765	96.7	93	103	94	65	57	78	65	66	58	57	81	84	49	75	Nonessential	38
CCNA_01173	chorismate mutase																			Nonessential	14
CCNA_01174	transcriptional regulator, LysR family																			Nonessential	49
CCNA_01175	uroporphyrin-III C-methyltransferase	Yes	0.999717	10	94	0	0	0	48	114	113	92	96	3	23	38	28	18	64	Nonessential	57	uroporphyrin-III C-methyltransferase activity	porphyrin-containing compound biosynthetic process	metabolic process	methyltransferase activity	transferase activity	methylation	oxidation-reduction process
CCNA_01176	hypothetical protein	Yes	1	10	208	0	0	0	114	220	183	205	211	13	75	109	63	49	170	Nonessential	5
cysI;CCNA_01177	sulfite reductase (ferredoxin)	Yes	0.99993	134.333	169.3	5	2	1	105	219	184	124	150	17	47	66	64	60	91	Nonessential	43	oxidoreductase activity	heme binding	metal ion binding	sulfite reductase (ferredoxin) activity	iron-sulfur cluster binding	4 iron, 4 sulfur cluster binding	oxidation-reduction process
CCNA_01178	oxidoreductase	Yes	1	10	201	0	0	0	132	265	206	128	155	29	46	55	74	78	86	Nonessential	29	oxidoreductase activity	oxidation-reduction process
cysH;CCNA_01179	phosphoadenosine phosphosulfate reductase	Yes	0.999852	143	118	4	0	2	68	161	125	72	92	19	25	34	46	52	51	Nonessential	75	catalytic activity	phosphoadenylyl-sulfate reductase (thioredoxin) activity	cytoplasm	metabolic process	oxidoreductase activity	sulfate assimilation, phosphoadenylyl sulfate reduction by phosphoadenylyl-sulfate reductase (thioredoxin)	oxidation-reduction process
CCNA_01180	penicillin acylase																			Nonessential	8	penicillin amidase activity	hydrolase activity	hydrolase activity, acting on carbon-nitrogen (but not peptide) bonds, in linear amides	antibiotic biosynthetic process
CCNA_01181	conserved hypothetical protein	Yes	0.993657	2.7	46.7	32	52	56	22	30	26	16	24	24	27	28	24	24	27	Nonessential	1	hydrolase activity, hydrolyzing O-glycosyl compounds	peptidoglycan turnover	outer membrane
CCNA_01182	glutathione S-transferase																			Nonessential	28
CCNA_01183	conserved hypothetical protein																			Nonessential	1
CCNA_01184	phosphohydrolase (MutT/nudix family protein)																			Nonessential	9
CCNA_01185	hypothetical protein	Yes	0.999845	18	11.3	10	5	19	2	0	2	1	1	1	0	1	1	1	0	Nonessential	3
CCNA_01186	conserved hypothetical protein	Yes	0.998901	94.8095	1327.3	625	484	737	55	53	94	12	16	954	923	638	1159	1886	937	Nonessential	2
CCNA_01187	RNA polymerase ECF-type sigma factor																			Nonessential	21
CCNA_01188	FecR family protein																			Nonessential	20
CCNA_01189	TonB-dependent receptor																			Nonessential	2
CCNA_01190	hypothetical protein	Yes	0.467725	3	18.3	8	6	6	19	20	16	16	14	7	8	12	12	11	14	Nonessential	1	catalytic activity	metabolic process
CCNA_01191	transporter, major facilitator superfamily																			Nonessential	10
CCNA_01192	fructokinase																			Nonessential	30
CCNA_01193	amylosucrase																			Nonessential	28
CCNA_01194	TonB-dependent receptor	Yes	0.762683	4.33333	13	7	2	4	11	10	6	12	12	9	8	8	15	14	10	Nonessential	10	receptor activity	transporter activity	plasma membrane	transport	cell outer membrane	membrane
CCNA_01195	transcriptional regulator, LacI family	Yes	0.998321	9	28.3	6	3	3	34	30	21	32	22	16	17	16	14	18	18	Nonessential	22	DNA binding	sequence-specific DNA binding transcription factor activity	intracellular	transcription, DNA-dependent	regulation of transcription, DNA-dependent
CCNA_01196	iron-regulated outer membrane virulence protein																			Nonessential	4
CCNA_01197	zinc finger protein																			Nonessential	26
CCNA_01198	dTDP-4-dehydrorhamnose reductase	Yes	0.813864	1.96	23	20	21	28	15	16	16	11	14	16	14	11	14	19	14	Nonessential	127	nucleotide binding	dTDP-4-dehydrorhamnose reductase activity	oxidoreductase activity	extracellular polysaccharide biosynthetic process	oxidation-reduction process
CCNA_01199	glucose-1-phosphate thymidylyltransferase	Yes	0.973758	1.63187	48.3	46	46	53	29	32	32	35	32	35	32	24	33	36	28	Nonessential	160	glucose-1-phosphate thymidylyltransferase activity	biosynthetic process	transferase activity	nucleotidyltransferase activity	extracellular polysaccharide biosynthetic process	metal ion binding
CCNA_01200	TonB-dependent receptor																			Nonessential	3
CCNA_01201	hypothetical protein	Yes	0.510711	2.53846	9	5	12	10	7	8	10	4	5	4	5	4	4	6	4	Nonessential	2
CCNA_01202	membrane alanine aminopeptidase																			Nonessential	22
CCNA_01203	TonB-dependent receptor																			Nonessential	22
CCNA_01204	dTDP-glucose 4,6-dehydratase	Yes	0.846558	2.61538	17	9	8	5	22	15	14	16	18	10	15	16	11	13	19	Nonessential	108	nucleotide binding	catalytic activity	dTDP-glucose 4,6-dehydratase activity	lyase activity	cellular metabolic process	coenzyme binding
CCNA_01205	ABC transporter ATP-binding protein																			Nonessential	28
CCNA_01206	ABC transporter permease protein																			Nonessential	12
yocF;CCNA_01207	two-component sensor histidine kinase																			Nonessential	20
yocG;CCNA_01208	two-component response regulator																			Nonessential	172
CCNA_01209	L-lactate dehydrogenase (FMN-linked)																			Nonessential	71
CCNA_01210	nucleotidyltransferase family protein	Yes	0.343886	1.58654	26.7	25	22	33	24	23	28	22	18	18	16	18	20	18	18	High_Fitness_Costs	18	transferase activity
CCNA_01211	conserved hypothetical protein																			essential	11
CCNA_01212	dATP pyrophosphohydrolase																			High_Fitness_Costs	38
CCNA_01213	hypothetical membrane spanning protein																			High_Fitness_Costs	19
CCNA_01214	hypothetical membrane spanning protein																			High_Fitness_Costs	10
CCNA_01215	histidine triad (HIT) protein																			Nonessential	4
CCNA_01216	phosphohydrolase, Icc family																			Nonessential	11
CCNA_01217	phosphatidylglycerophosphate synthase	Yes	0.655279	1.96078	50.3	26	23	28	51	55	45	46	40	36	39	37	41	36	34	High_Fitness_Costs	6	phospholipid biosynthetic process	membrane	transferase activity	phosphotransferase activity, for other substituted phosphate groups
CCNA_01218	sphingosine kinase/diacylglycerol kinase-related protein																			High_Fitness_Costs	4	diacylglycerol kinase activity	activation of protein kinase C activity by G-protein coupled receptor protein signaling pathway	kinase activity	phosphorylation
CCNA_01219	hypothetical cytosolic protein																			High_Fitness_Costs	8
CCNA_01220	serine palmitoyltransferase																			High_Fitness_Costs	51
CCNA_01221	acyl carrier protein																			High_Fitness_Costs	11
CCNA_01222	NADH-ubiquinone oxidoreductase	Yes	0.86241	1.57447	36.7	36	32	42	22	23	24	27	24	25	24	27	29	29	23	High_Fitness_Costs	10	nucleotide binding
CCNA_01223	acyl-CoA synthetase																			High_Fitness_Costs	28
CCNA_01224	O-antigen and teichoic acid membrane transport protein																			High_Fitness_Costs	6
CCNA_01225	glycerophosphotransferase-related protein																			Nonessential	4
CCNA_01226	conserved hypothetical protein																			High_Fitness_Costs	2
CCNA_01227	nitrilotriacetate monooxygenase	Yes	0.369692	2.18182	12	8	6	5	14	11	8	12	12	14	10	11	10	13	11	Nonessential	10
CCNA_01228	pyrazinamidase/nicotinamidase																			Nonessential	50
CCNA_01229	2-hydroxychromene-2-carboxylate isomerase																			Nonessential	7
CCNA_01230	sulfatase family protein																			Nonessential	12
CCNA_01231	NIRV family protein																			Nonessential	31
CCNA_01232	hypothetical cytosolic protein																			Nonessential	4
CCNA_01233	haloalkane dehalogenase																			Nonessential	15
CCNA_01234	metal-dependent hydrolase																			Nonessential	5
CCNA_01235	hypothetical transcriptional regulatory protein																			Nonessential	3
CCNA_01236	hypothetical cytosolic protein	Yes	0.348678	2.44444	9.7	17	6	5	16	6	7	3	5	2	3	4	8	5	9	Nonessential	4
CCNA_01237	hypothetical protein	Yes	0.468089	3.79412	21.5	18	15	13	17	8	11	22	21	4	9	4	8	11	19	Nonessential	2
CCNA_01238	EF-hand domain protein																			Nonessential	2
CCNA_01239	two-component sensor histidine kinase																			Nonessential	30
CCNA_01240	two-component response regulator	Yes	0.909902	2.72727	14.3	13	14	16	6	6	8	5	6	6	8	8	10	9	9	Nonessential	50	two-component response regulator activity	two-component signal transduction system (phosphorelay)	DNA binding	intracellular	transcription, DNA-dependent	regulation of transcription, DNA-dependent	intracellular signal transduction
CCNA_01241	Zn-dependent hydrolase, glyoxalase II family																			Nonessential	13
CCNA_01242	amino acid permease	Yes	0.984152	2.06122	43.3	29	55	46	27	28	24	26	23	27	28	23	30	29	23	Nonessential	59	amino acid transmembrane transport	amino acid transmembrane transporter activity	membrane	integral to membrane
CCNA_01243	ATP-dependent helicase hrpB																			Nonessential	71
CCNA_01244	hypothetical protein	Yes	0.944793	2.08	26.7	28	27	25	13	12	13	15	13	18	21	13	15	23	15	Nonessential	1
CCNA_01245	23S rRNA methyltransferase	Yes	0.990433	1.95283	31.3	25	35	34	14	16	20	18	19	15	23	20	19	16	18	Nonessential	113	RNA methylation	RNA binding	RNA processing	methyltransferase activity	RNA methyltransferase activity	transferase activity	methylation
CCNA_01246	methyltransferase																			Nonessential	40
CCNA_01247	N-acetylglucosaminyltransferase																			Nonessential	5
CCNA_01248	transcriptional regulator, TetR family	Yes	0.854263	2.53125	45	35	18	14	54	46	35	36	34	41	35	34	40	42	35	Nonessential	21	DNA binding	transcription, DNA-dependent	regulation of transcription, DNA-dependent
CCNA_01249	ABC transporter periplasmic binding protein																			Nonessential	11
CCNA_01250	transporter																			Nonessential	193
CCNA_01251	transporter																			Nonessential	87
CCNA_01252	soluble lytic murein transglycosylase																			High_Fitness_Costs	18
dapA;CCNA_01253	dihydrodipicolinate synthase	Yes	0.594333	1.51948	38.7	39	34	43	33	33	45	29	26	26	23	28	32	28	27	essential	223	catalytic activity	cytoplasm	metabolic process	cellular amino acid biosynthetic process	dihydrodipicolinate synthase activity	lysine biosynthetic process	lysine biosynthetic process via diaminopimelate	lyase activity	diaminopimelate biosynthetic process
smpB;CCNA_01254	SsrA-binding protein	Yes	0.6058	1.96479	41.7	32	43	50	28	38	40	30	29	26	28	20	25	24	22	High_Fitness_Costs	230	RNA binding	cytoplasm
CCNA_01255	hypothetical protein	Yes	0.943123	2.4	48.7	13	15	20	62	39	45	17	29	16	21	27	14	25	27	Nonessential	4
CCNA_01256	hypothetical cytosolic protein	Yes	0.60094	10	2.7	0	0	0	3	2	2	2	2	1	1	1	3	3	2	Nonessential	20
CCNA_01257	permease	Yes	0.931086	10	4	0	0	0	5	4	3	3	3	2	2	3	3	2	2	Nonessential	25
CCNA_01258	permease	Yes	0.989463	6.4	19.3	6	3	2	26	20	12	15	16	13	10	9	15	14	13	Nonessential	25
CCNA_01259	class II aldolase and Adducin protein																			Nonessential	33
CCNA_01260	conserved hypothetical protein																			Nonessential	3
CCNA_01261	periplasmic multidrug efflux lipoprotein precursor	Yes	0.688995	1.57143	23.3	26	24	20	13	17	21	14	14	13	14	15	14	17	16	Nonessential	67	membrane	transmembrane transport
acrB3;CCNA_01262	cation/multidrug efflux pump, AcrB family	Yes	0.700918	1.85714	19	18	21	18	9	14	18	9	12	11	11	10	12	12	11	Nonessential	96	transporter activity	transport	membrane
CCNA_01263	pyruvate dehydrogenase E1 component	Yes	0.99955	6.4	13	7	13	19	2	3	4	2	3	4	4	4	4	4	4	Nonessential	12	catalytic activity	pyruvate dehydrogenase (acetyl-transferring) activity	metabolic process	oxidoreductase activity	transferase activity	oxidation-reduction process
CCNA_01264	transposase	Yes	0.521431	10	2.7	0	0	0	1	1	1	2	3	3	2	3	2	2	2	Nonessential	1
CCNA_01265	hypothetical protein	Yes	0.562705	5.66667	8.5	2	1	2	11	6	5	8	9	3	4	5	4	5	5	Nonessential	2
CCNA_01266	hypothetical protein	Yes	0.457008	1.66667	20.3	8	14	10	24	20	17	18	22	23	20	11	18	15	12	Nonessential	2
CCNA_01267	hypothetical protein	Yes	0.985534	2.42857	34	14	15	13	45	29	23	31	37	37	34	28	41	21	24	Nonessential	1	intracellular	transport
CCNA_01268	cytochrome c	Yes	0.995976	4.83333	43.5	14	11	7	50	27	20	45	42	38	33	38	44	21	39	Nonessential	8	iron ion binding	electron carrier activity	heme binding
CCNA_01269	hypothetical protein	Yes	0.496196	10	2.7	0	0	0	4	2	2	2	2	2	1	2	1	1	1	Nonessential	3
CCNA_01270	hypothetical protein																			Nonessential	1
CCNA_01271	transcriptional regulator, MarR family	Yes	0.997708	4	24.3	6	8	5	21	30	22	19	25	15	25	14	19	14	16	Nonessential	28	DNA binding	sequence-specific DNA binding transcription factor activity	intracellular	transcription, DNA-dependent	regulation of transcription, DNA-dependent
CCNA_01272	peptidyl-tRNA hydrolase family protein																			Nonessential	93
CCNA_01273	EMG2 protein																			Nonessential	88
CCNA_01274	piperideine-6-carboxylate dehydrogenase	Yes	0.863777	6	6.7	2	1	1	10	6	4	6	5	4	4	5	5	6	7	Nonessential	38	metabolic process	oxidoreductase activity	oxidoreductase activity, acting on the aldehyde or oxo group of donors, NAD or NADP as acceptor	oxidation-reduction process
CCNA_01275	methylenetetrahydrofolate dehydrogenase (NADP+)/methenyltetrahydrofolate cyclohydrolase																			High_Fitness_Costs	229
CCNA_01276	cytochrome c5																			Nonessential	15
CCNA_01277	D-sorbitol oxidase	Yes	0.952165	2.96667	29.7	17	10	10	37	24	26	19	22	29	18	24	30	32	27	Nonessential	18	catalytic activity	D-arabinono-1,4-lactone oxidase activity	UDP-N-acetylmuramate dehydrogenase activity	membrane	oxidoreductase activity	oxidoreductase activity, acting on CH-OH group of donors	oxidoreductase activity, acting on the CH-OH group of donors, oxygen as acceptor	L-gulonolactone oxidase activity	flavin adenine dinucleotide binding	oxidation-reduction process
CCNA_01278	histidine phosphotransferase domain protein	Yes	0.452673	7.23457	97.7	50	26	33	25	13	14	43	48	100	106	87	63	85	53	Nonessential	3	two-component signal transduction system (phosphorelay)	signal transducer activity	transferase activity
CCNA_01279	ATP-NAD kinase	Yes	0.396064	2	15	8	6	8	17	16	12	13	10	16	11	11	13	14	10	Nonessential	33	nucleotide binding	NAD+ kinase activity	ATP binding	cytoplasm	metabolic process	kinase activity	phosphorylation	transferase activity	metal ion binding
CCNA_01280	conserved hypothetical protein	Yes	0.999475	19.3333	29	2	2	1	19	10	8	16	16	29	26	32	20	12	12	High_Fitness_Costs	1
CCNA_01281	glycerol kinase	Yes	0.999347	5.5	12.3	2	2	2	15	13	9	9	10	11	10	11	9	8	9	Nonessential	163	glycerol kinase activity	carbohydrate metabolic process	glycerol-3-phosphate metabolic process	kinase activity	phosphorylation	transferase activity	phosphotransferase activity, alcohol group as acceptor
CCNA_01282	gluconolactonase																			Nonessential	18
CCNA_01283	NAD-dependent oxidoreductase																			Nonessential	35
CCNA_01284	endo-1,4-beta-xylanase																			Nonessential	5
CCNA_01285	proline iminopeptidase																			Nonessential	51	aminopeptidase activity	cytoplasm	proteolysis	peptidase activity	hydrolase activity
CCNA_01286	low temperature requirement protein A	Yes	0.765629	6.41176	54.5	13	7	10	35	25	19	74	35	20	17	18	34	20	28	Nonessential	1
CCNA_01287	epoxide hydrolase	Yes	0.637373	3.52381	12.3	6	4	3	11	7	6	11	9	11	9	11	10	15	12	Nonessential	37	catalytic activity	metabolic process	hydrolase activity	cis-stilbene-oxide hydrolase activity
CCNA_01288	multidrug resistance transporter, Bcr family																			Nonessential	106
CCNA_01289	hypothetical membrane spanning protein																			Nonessential	73
CCNA_01290	hypothetical protein																			Nonessential	6
CCNA_01291	phosphotransferase family protein																			Nonessential	2
CCNA_01292	hypothetical protein																			Nonessential	2
CCNA_01293	hypothetical protein																			Nonessential	1
CCNA_01294	transposase	Yes	0.521431	10	2.7	0	0	0	1	1	1	2	3	3	2	3	2	2	2	Nonessential	1
CCNA_01295	integral membrane protein	Yes	0.858628	1.58696	36.7	37	35	38	23	24	31	24	24	20	27	22	22	32	26	Nonessential	26	integral to membrane
CCNA_01296	hypothetical protein	Yes	0.920332	3.5122	146.7	51	48	34	152	147	141	105	81	66	55	55	66	56	63	Nonessential	1
CCNA_01297	23S rRNA Gm2251 methyltransferase																			Nonessential	204
CCNA_01298	protein translation Elongation factor Tu (EF-TU)																			Nonessential	1
CCNA_01299	conserved hypothetical protein																			Nonessential	18
fdhD;CCNA_01300	formate dehydrogenase accessory protein fdhD																			Nonessential	83
CCNA_01301	NAD-dependent formate dehydrogenase alpha subunit																			Nonessential	55
CCNA_01302	conserved hypothetical protein	Yes	0.921934	6.4	16	7	4	6	2	2	3	5	6	20	15	13	16	11	6	Nonessential	1
CCNA_01303	conserved hypothetical protein																			Nonessential	3
CCNA_01304	hypothetical protein																			essential	2
rpsJ;CCNA_01305	SSU ribosomal protein S10P																			essential	228
rplC;CCNA_01306	LSU ribosomal protein L3P																			essential	44
rplD;CCNA_01307	LSU ribosomal protein L1E-L4P																			essential	231
rplW;CCNA_01308	LSU ribosomal protein L23P																			essential	230
rplB;CCNA_01309	LSU ribosomal protein L2P																			essential	235
rpsS;CCNA_01310	SSU ribosomal protein S19P																			essential	233
rplV;CCNA_01311	LSU ribosomal protein L22P																			essential	217
rpsC;CCNA_01312	SSU ribosomal protein S3P																			essential	230
rplP;CCNA_01313	LSU ribosomal protein L16P																			essential	235
rpmC;CCNA_01314	LSU ribosomal protein L29P																			essential	205
rpsQ;CCNA_01315	SSU ribosomal protein S17P																			essential	199
rplN;CCNA_01316	LSU ribosomal protein L14P																			essential	233
rplX;CCNA_01317	LSU ribosomal protein L24P																			essential	222
rplE;CCNA_01318	LSU ribosomal protein L5P																			essential	226
rpsN;CCNA_01319	SSU ribosomal protein S14P																			essential	129
rpsH;CCNA_01320	SSU ribosomal protein S8P																			essential	232
rplF;CCNA_01321	LSU ribosomal protein L6P																			essential	229
rplR;CCNA_01322	LSU ribosomal protein L18P																			essential	232
rpsE;CCNA_01323	SSU ribosomal protein S5P																			essential	161
rpmD;CCNA_01324	LSU ribosomal protein L30P																			Nonessential	195
rplO;CCNA_01325	LSU ribosomal protein L15P																			essential	215
secY;CCNA_01326	protein translocase subunit secY																			essential	227
adk;CCNA_01327	adenylate kinase/nucleoside-diphosphate kinase	Yes	0.346276	2.09772	322.7	173	136	171	324	310	334	230	234	190	187	161	233	189	224	essential	222	nucleotide binding	adenylate kinase activity	ATP binding	cytoplasm	nucleobase-containing compound metabolic process	nucleotide biosynthetic process	kinase activity	phosphorylation	transferase activity	nucleobase-containing compound kinase activity	AMP salvage
rpsM;CCNA_01328	SSU ribosomal protein S13P	Yes	0.459563	2.39391	800	670	734	996	261	463	494	382	342	439	457	275	302	420	362	essential	234	tRNA binding	nucleic acid binding	RNA binding	structural constituent of ribosome	intracellular	ribosome	translation	rRNA binding	ribonucleoprotein complex
rpsK;CCNA_01329	SSU ribosomal protein S11P																			essential	230
rpoA;CCNA_01330	DNA-directed RNA polymerase alpha chain																			essential	229	DNA binding	DNA-directed RNA polymerase activity	transcription, DNA-dependent	transferase activity	nucleotidyltransferase activity	protein dimerization activity
CCNA_01331	hypothetical protein																			Nonessential	1
rplQ;CCNA_01332	LSU ribosomal protein L17P	Yes	0.857656	2.29669	332	209	338	449	136	181	241	178	166	178	244	178	143	192	179	essential	157	structural constituent of ribosome	intracellular	ribosome	translation	ribonucleoprotein complex
CCNA_01333	hypothetical protein																			Nonessential	1
CCNA_01334	conserved hypothetical protein	Yes	0.493858	3.55556	20.3	6	4	5	29	19	13	13	14	13	9	8	12	13	9	Nonessential	2
CCNA_01335	transporter	Yes	0.481403	5.2	15.7	5	2	3	21	13	13	13	11	8	5	5	11	10	8	Nonessential	21	nucleotide binding	ATP binding	ATP catabolic process	ATPase activity	nucleoside-triphosphatase activity
CCNA_01336	phosphodiesterase I/nucleotide pyrophosphatase																			Nonessential	15
CCNA_01337	GMC family oxidoreductase	Yes	0.789294	5	5	1	1	1	6	5	3	4	5	5	4	4	6	5	4	Nonessential	13	alcohol metabolic process	choline dehydrogenase activity	oxidoreductase activity	oxidoreductase activity, acting on CH-OH group of donors	flavin adenine dinucleotide binding	oxidation-reduction process
CCNA_01338	glyoxalase family protein																			Nonessential	24
CCNA_01339	transcriptional regulator, ArsR family																			Nonessential	83
CCNA_01340	tetracycline resistance protein																			Nonessential	1
CCNA_01341	endopeptidase degP																			Nonessential	47
CCNA_01342	ATPase, AAA family																			High_Fitness_Costs	209
CCNA_01343	ribosomal large subunit pseudouridine synthase C																			Nonessential	54
CCNA_01344	conserved hypothetical protein	Yes	0.395362	1.7	19.3	24	12	22	15	10	22	13	10	10	11	9	11	15	12	Nonessential	3
CCNA_01345	short chain dehydrogenase																			Nonessential	41
CCNA_01346	outer membrane protein	Yes	0.679271	2.28571	31	29	28	36	21	22	26	15	14	18	25	20	15	14	13	Nonessential	4	cell outer membrane	integral to membrane	outer membrane
CCNA_01347	conserved hypothetical protein																			Nonessential	7
CCNA_01348	hypothetical protein																			Nonessential	3
CCNA_01349	transposase																			Nonessential	1
CCNA_01350	transposase																			Nonessential	1
CCNA_01351	two-component response regulator protein	Yes	0.497724	1.95455	52.3	71	42	44	43	22	34	22	22	30	25	21	26	24	25	Nonessential	68	two-component response regulator activity	two-component signal transduction system (phosphorelay)	DNA binding	intracellular	transcription, DNA-dependent	regulation of transcription, DNA-dependent	intracellular signal transduction
CCNA_01352	two component sensor histidine kinase	Yes	0.589806	1.64062	50.3	81	34	36	41	21	25	30	16	30	19	21	22	21	21	Nonessential	7	two-component sensor activity	two-component signal transduction system (phosphorelay)	nucleotide binding	protein histidine kinase activity	signal transducer activity	ATP binding	signal transduction	membrane	integral to membrane	kinase activity	phosphorylation	transferase activity	transferase activity, transferring phosphorus-containing groups	peptidyl-histidine phosphorylation	signal transduction by phosphorylation
CCNA_01353	3-phytase/6-phytase	Yes	0.723187	6.12	84	150	54	48	57	13	24	36	9	26	9	7	12	8	5	Nonessential	4	4-phytase activity	3-phytase activity	hydrolase activity
idhA;CCNA_01354	myo-inositol 2-dehydrogenase IdhA																			Nonessential	38
iolR;CCNA_01355	transcriptional regulator IolR																			Nonessential	17
iolC;CCNA_01356	5-dehydro-2-deoxygluconokinase IolC																			Nonessential	12
iolD;CCNA_01357	myo-inositol catabolism protein IolD																			Nonessential	34
iolE;CCNA_01358	myo-inositol catabolism protein IolE																			Nonessential	26
iolB;CCNA_01359	myo-inositol catabolism protein IolB																			Nonessential	30
iolA;CCNA_01360	malonate-semialdehyde dehydrogenase IolA																			Nonessential	61
CCNA_01361	hypothetical protein	Yes	0.728724	1.66667	21.7	35	16	14	19	10	10	18	8	15	9	9	9	9	9	Nonessential	5
phoP;CCNA_01362	two-component response regulator	Yes	0.420786	1.27273	11	19	7	7	12	6	6	8	3	8	4	6	7	6	5	Nonessential	22
phoQ;CCNA_01363	two-component sensor histidine kinase	Yes	0.703175	2	11.7	19	9	7	12	5	5	6	4	8	4	3	5	4	3	Nonessential	18	two-component sensor activity	two-component signal transduction system (phosphorelay)	nucleotide binding	protein histidine kinase activity	ATP binding	signal transduction	membrane	kinase activity	phosphorylation	transferase activity	transferase activity, transferring phosphorus-containing groups	peptidyl-histidine phosphorylation	signal transduction by phosphorylation
CCNA_01364	NIFR3-like protein	Yes	0.984104	2.57143	19	21	14	22	9	10	12	8	8	10	7	8	7	8	6	Nonessential	60	catalytic activity	tRNA processing	oxidoreductase activity	tRNA dihydrouridine synthase activity	flavin adenine dinucleotide binding	oxidation-reduction process
perP;CCNA_01365	aspartyl protease perP	Yes	0.999999	14.963	67.3	46	38	60	6	2	9	4	5	82	74	46	64	74	37	Nonessential	16	aspartic-type endopeptidase activity	proteolysis	peptidase activity
CCNA_01366	putative Fe-S protein																			Nonessential	24
CCNA_01367	nicotinate-nucleotide--dimethylbenzimidazole phosphoribosyltransferase																			Nonessential	56	nicotinate-nucleotide-dimethylbenzimidazole phosphoribosyltransferase activity	cobalamin biosynthetic process	transferase activity	transferase activity, transferring glycosyl groups
CCNA_01368	acyl-CoA dehydrogenase	Yes	0.387904	2.96429	83	73	26	30	46	34	27	35	44	62	60	104	98	63	88	Nonessential	18	acyl-CoA dehydrogenase activity	metabolic process	oxidoreductase activity	oxidoreductase activity, acting on the CH-CH group of donors	flavin adenine dinucleotide binding	oxidation-reduction process
CCNA_01369	acyl-CoA dehydrogenase, short-chain specific																			Nonessential	7	acyl-CoA dehydrogenase activity	butyryl-CoA dehydrogenase activity	metabolic process	oxidoreductase activity	oxidoreductase activity, acting on the CH-CH group of donors	flavin adenine dinucleotide binding	oxidation-reduction process
CCNA_01370	hypothetical protein																			Nonessential	1
CCNA_01371	hypothetical protein	Yes	0.965292	1.88462	50	53	31	33	52	48	50	44	46	23	26	30	26	25	27	Nonessential	2
CCNA_01372	lysine decarboxylase family	Yes	0.977843	2.02273	44.5	20	30	28	40	48	34	45	44	22	22	22	21	26	29	Nonessential	102
CCNA_01373	conserved hypothetical protein																			Nonessential	1
CCNA_01374	Fe-S cluster assembly ABC-type transport system, permease and ATPase components	Yes	0.568123	3.16667	8.3	6	8	11	4	6	6	2	4	5	3	3	5	4	4	Nonessential	37	nucleotide binding	ATP binding	ATP catabolic process	transport	integral to membrane	ATPase activity	nucleoside-triphosphatase activity	ATPase activity, coupled to transmembrane movement of substances	transmembrane transport
CCNA_01375	lactoylglutathione lyase																			Nonessential	32
CCNA_01376	glutathione S-transferase																			Nonessential	16
CCNA_01377	hypothetical protein																			Nonessential	1
CCNA_01378	protein-L-isoaspartate O-methyltransferase																			Nonessential	25
rsaFb;CCNA_01379	type I secretion outer membrane protein rsaFb	Yes	0.270647	1.31102	59.7	64	40	53	68	49	62	45	45	38	41	48	48	40	52	Nonessential	40
popZ;CCNA_01380	pole-organizing protein popZ	Yes	0.47627	3	111	42	31	36	135	104	94	118	83	54	53	54	66	68	74	essential	5
CCNA_01381	valyl-tRNA synthetase	Yes	0.555272	1.41791	93	89	98	92	72	81	80	81	70	63	69	69	82	68	78	essential	222	nucleotide binding	aminoacyl-tRNA editing activity	aminoacyl-tRNA ligase activity	valine-tRNA ligase activity	ATP binding	cytoplasm	translation	tRNA aminoacylation for protein translation	valyl-tRNA aminoacylation	regulation of translational fidelity	ligase activity
CCNA_01382	long-chain-fatty-acid--CoA ligase	Yes	0.53636	2.80952	19.7	15	6	8	11	8	7	11	10	17	11	15	23	22	14	Nonessential	50	catalytic activity	long-chain fatty acid-CoA ligase activity	metabolic process	ligase activity
CCNA_01383	conserved hypothetical protein																			Nonessential	1
CCNA_01384	amidase family protein	Yes	0.843324	7.55556	11.3	5	2	1	12	6	4	5	7	10	6	8	14	12	8	Nonessential	29	carbon-nitrogen ligase activity, with glutamine as amido-N-donor
CCNA_01385	predicted rRNA methylase																			Nonessential	141
CCNA_01386	conserved hypothetical protein	Yes	0.999579	5.2	159.3	192	147	139	61	24	31	47	18	39	29	26	30	30	28	Nonessential	1
CCNA_01387	tRNA (uracil-5-)-methyltransferase	Yes	0.744442	2.58333	14.7	13	14	17	8	10	12	6	6	9	8	6	6	8	8	Nonessential	33	RNA methylation	RNA processing	methyltransferase activity	RNA methyltransferase activity	transferase activity	methylation
CCNA_01388	methyltransferase																			Nonessential	9
CCNA_01389	acetyltransferase																			Nonessential	4
CCNA_01390	RNA polymerase sigma factor																			Nonessential	1
CCNA_01391	radical SAM superfamily protein																			Nonessential	58
CCNA_01392	glycosyltransferase involved in cell wall biogenesis																			Nonessential	2
CCNA_01393	soluble lytic murein transglycosylase																			Nonessential	5
CCNA_01394	uracil DNA glycosylase superfamily protein																			essential	54
CCNA_01395	electron transfer flavoprotein-ubiquinone oxidoreductase																			essential	52
CCNA_01396	tetratricopeptide repeat family protein																			Nonessential	17
CCNA_01397	4-diphosphocytidyl-2-C-methyl-D-erythritol kinase																			essential	146
CCNA_01398	peptidyl-prolyl cis-trans isomerase																			Nonessential	9
CCNA_01399	ammonium transporter/methylammonium transporter	Yes	0.991634	22.9149	515.7	128	282	92	111	448	988	46	31	24	32	38	30	24	52	Nonessential	106	ammonium transmembrane transporter activity	membrane	ammonium transmembrane transport
CCNA_01400	nitrogen regulatory protein GlnK	Yes	0.932329	20.1577	632.7	185	546	162	151	521	1226	106	48	34	50	46	44	30	72	Nonessential	48	transcription, DNA-dependent	regulation of transcription, DNA-dependent	regulation of nitrogen utilization	enzyme regulator activity	regulation of catalytic activity
CCNA_01401	hypothetical protein																			Nonessential	1
CCNA_01402	hypothetical protein																			Nonessential	2
glyQ;CCNA_01403	glycyl-tRNA synthetase alpha chain																			essential	133
glyS;CCNA_01404	glycyl-tRNA synthetase beta chain																			essential	130
CCNA_01405	hypothetical cytosolic protein																			Nonessential	10
CCNA_01406	predicted metal-dependent hydrolase																			Nonessential	9
CCNA_01407	hypothetical protein																			Nonessential	6
CCNA_01408	phosphohydrolase, MutT/nudix family	Yes	0.85034	3.55556	10.7	4	2	4	16	6	8	4	10	6	8	12	13	8	11	Nonessential	35	hydrolase activity
CCNA_01409	delta-aminolevulinic acid dehydratase	Yes	0.959222	3.4321	46.3	17	14	13	52	24	19	23	45	29	42	57	44	41	54	essential	191	catalytic activity	porphobilinogen synthase activity	porphyrin-containing compound biosynthetic process	lyase activity	tetrapyrrole biosynthetic process	metal ion binding
CCNA_01410	cyclohexanone monooxygenase	Yes	0.503213	3.90476	13.7	6	4	5	7	4	3	4	8	18	10	13	10	7	8	Nonessential	5	monooxygenase activity	oxidoreductase activity	cyclohexanone monooxygenase activity	oxidation-reduction process
CCNA_01411	hypothetical protein																			Nonessential	1
CCNA_01412	acyl-CoA dehydrogenase, short-chain specific	Yes	0.993976	2.88235	40	22	42	56	21	18	16	17	19	20	18	23	22	19	21	Nonessential	95	acyl-CoA dehydrogenase activity	butyryl-CoA dehydrogenase activity	metabolic process	oxidoreductase activity	oxidoreductase activity, acting on the CH-CH group of donors	flavin adenine dinucleotide binding	oxidation-reduction process
CCNA_01413	phosphoglycerate mutase family protein	Yes	0.904858	2.0625	30	13	36	41	19	20	21	23	22	22	18	21	20	17	19	Nonessential	52	catalytic activity	metabolic process
CCNA_01414	3-hydroxyisobutyryl-CoA hydrolase	Yes	0.972232	3.35	25.3	9	34	33	13	14	14	14	14	12	13	12	8	10	12	Nonessential	50	catalytic activity	3-hydroxyisobutyryl-CoA hydrolase activity	metabolic process	hydrolase activity
CCNA_01415	methyltransferase																			Nonessential	4
CCNA_01416	3-hydroxyisobutyrate dehydrogenase																			Nonessential	51
CCNA_01417	5-aminolevulinic acid synthase	Yes	0.783672	4.18215	382.7	93	84	99	237	86	99	154	313	262	431	455	240	254	409	essential	42	catalytic activity	5-aminolevulinate synthase activity	metabolic process	biosynthetic process	transferase activity	transferase activity, transferring acyl groups	pyridoxal phosphate binding	tetrapyrrole biosynthetic process
CCNA_01418	transcriptional regulator	Yes	0.679559	2.45455	59	69	57	51	49	42	49	35	25	20	34	12	24	32	43	Nonessential	2	DNA binding	regulation of transcription, DNA-dependent	zinc ion binding
glyA;CCNA_01419	serine hydroxymethyltransferase																			Nonessential	228
CCNA_01420	putative regulatory protein	Yes	0.360624	1.66418	104	102	98	87	89	118	105	100	78	66	81	54	57	82	76	Nonessential	170	nucleotide binding	DNA binding	ATP binding	transcription, DNA-dependent	regulation of transcription, DNA-dependent	zinc ion binding	negative regulation of transcription, DNA-dependent	metal ion binding
CCNA_01421	6,7-dimethyl-8-ribityllumazine synthase																			High_Fitness_Costs	19
nusB;CCNA_01422	N utilization substance protein B																			essential	129
CCNA_01423	thiamine-monophosphate kinase	Yes	0.385952	1.67619	58.7	32	34	36	47	50	50	39	44	67	58	51	53	45	37	essential	71	catalytic activity	thiamine-phosphate kinase activity	thiamine biosynthetic process	kinase activity	phosphorylation	transferase activity
CCNA_01424	hypothetical protein	Yes	0.870747	5.58974	36.3	17	18	23	6	5	8	8	15	37	41	31	20	23	18	Nonessential	1
CCNA_01425	H+ translocating pyrophosphatase	Yes	0.602613	7.86111	94.3	27	10	14	59	34	21	40	49	179	55	49	64	89	42	Nonessential	101	magnesium ion binding	inorganic diphosphatase activity	plasma membrane	integral to plasma membrane	transport	ion transport	hydrogen-translocating pyrophosphatase activity	proton transport	membrane	integral to membrane	hydrolase activity
CCNA_01426	chemotaxis receiver domain protein cheYIII	Yes	0.926092	11	22	16	8	8	2	1	3	6	5	28	21	12	18	31	17	Nonessential	3	two-component response regulator activity	two-component signal transduction system (phosphorelay)	intracellular	regulation of transcription, DNA-dependent	intracellular signal transduction
CCNA_01427	lipoprotein, SmpA/OmlA family																			essential	12
CCNA_01428	hypothetical protein																			High_Fitness_Costs	9
CCNA_01429	ubiquinol-cytochrome C reductase chaperone	Yes	0.854485	1.72519	105.3	90	110	116	72	86	89	69	62	68	67	66	86	73	71	Nonessential	9
CCNA_01430	hypothetical protein																			Nonessential	7
CCNA_01431	fatty acid/phospholipid synthesis protein plsX																			essential	181
CCNA_01432	3-oxoacyl-(acyl-carrier-protein) synthase III																			essential	208
CCNA_01433	integration host factor alpha-subunit																			Nonessential	75
CCNA_01434	transcriptional regulator, MerR family																			Nonessential	32
CCNA_01435	hypothetical protein																			Nonessential	2
CCNA_01436	hypothetical protein	Yes	0.888803	6.5	6.3	6	3	10	1	2	2	1	1	5	2	2	4	2	2	Nonessential	4
CCNA_01437	transglycosylase associated protein																			Nonessential	29
CCNA_01438	heme O monooxygenase																			essential	25
CCNA_01439	dTDP-glucose 4,6-dehydratase																			Nonessential	6
CCNA_01440	LSU ribosomal protein L13P																			essential	231
CCNA_01441	SSU ribosomal protein S9P																			essential	90
CCNA_01442	N-acetyl-gamma-glutamyl-phosphate reductase																			Nonessential	50
CCNA_01443	hypothetical protein																			Nonessential	10
CCNA_01444	poly(3-hydroxyalkanoate) polymerase	Yes	0.999593	3.26882	54.3	19	18	13	73	46	44	46	52	47	48	57	42	37	50	Nonessential	37	cytoplasm	transferase activity	transferase activity, transferring acyl groups	poly-hydroxybutyrate biosynthetic process
CCNA_01445	hypothetical protein																			Nonessential	1
CCNA_01446	putative aminotransferase aatC	Yes	0.61207	2.23404	51.3	62	21	26	49	51	54	48	49	47	44	35	45	56	42	Nonessential	131	catalytic activity	transaminase activity	biosynthetic process	transferase activity	pyridoxal phosphate binding
hom;CCNA_01447	homoserine dehydrogenase	Yes	0.424673	2.44118	80.7	76	32	36	76	81	85	61	72	55	64	57	66	65	70	Nonessential	164	nucleotide binding	homoserine dehydrogenase activity	cellular amino acid metabolic process	metabolic process	cellular amino acid biosynthetic process	branched chain family amino acid biosynthetic process	methionine biosynthetic process	threonine biosynthetic process	isoleucine biosynthetic process	oxidoreductase activity	amino acid binding	NADP binding	oxidation-reduction process
glpX;CCNA_01448	fructose-1,6-bisphosphatase																			High_Fitness_Costs	91
CCNA_01449	fructose-1,6-bisphosphatase	Yes	0.391316	1.26667	21.3	26	19	19	12	16	15	14	16	20	15	11	14	19	13	Nonessential	81	magnesium ion binding	cytoplasm	carbohydrate metabolic process	carbohydrate biosynthetic process	hydrolase activity	fructose 1,6-bisphosphate 1-phosphatase activity	phosphoric ester hydrolase activity	metal ion binding
recJ;CCNA_01450	single-stranded-DNA-specific exonuclease recJ	Yes	0.547605	7.25	15.3	3	2	2	17	16	13	15	11	8	7	6	7	8	8	essential	123	nucleic acid binding	exonuclease activity	DNA repair	DNA recombination	5'-3' exonuclease activity	hydrolase activity	manganese ion binding
cspD;CCNA_01451	cold shock protein cspD	Yes	0.369164	4.64	58	26	10	15	47	27	23	34	22	91	40	43	57	45	31	Nonessential	13	nucleic acid binding	DNA binding	cytoplasm	regulation of transcription, DNA-dependent
CCNA_01452	hypothetical protein	Yes	0.381891	2.52381	35.3	23	15	13	42	20	23	24	18	28	27	33	31	42	33	Nonessential	42
CCNA_01453	electron transport complex I subunit, NADH-ubiquinone oxidoreductase																			Nonessential	18
CCNA_01454	hypothetical protein																			Nonessential	2
CCNA_01455	hypothetical protein	Yes	0.596882	8.5	25.7	26	18	33	13	11	16	1	5	17	10	7	14	27	7	Nonessential	3
CCNA_01456	hypothetical protein																			Nonessential	3
CCNA_01457	hypothetical protein	Yes	0.698413	10	16.3	28	6	15	7	5	10	0	0	12	6	3	16	17	4	Nonessential	1
CCNA_01458	hypothetical protein	Yes	0.524789	10	36.7	62	18	30	30	18	17	4	2	26	12	9	44	34	12	Nonessential	1
CCNA_01459	hypothetical protein																			Nonessential	2
CCNA_01460	hypothetical protein																			Nonessential	1
CCNA_01461	hypothetical protein																			Nonessential	1
CCNA_01462	lactate 2-monooxygenase	Yes	0.462109	3.33333	8.3	4	2	3	4	3	3	2	3	6	4	7	8	10	7	Nonessential	24	catalytic activity	monooxygenase activity	FMN binding	oxidoreductase activity	lactate 2-monooxygenase activity	oxidation-reduction process
CCNA_01463	3-deoxy-7-phosphoheptulonate synthase	Yes	0.471249	2.625	21	21	8	13	16	7	11	8	8	18	15	27	26	18	19	Nonessential	85	catalytic activity	3-deoxy-7-phosphoheptulonate synthase activity	cellular amino acid biosynthetic process	biosynthetic process	aromatic amino acid family biosynthetic process	transferase activity
CCNA_01464	hypothetical protein																			Nonessential	1
CCNA_01465	methyl-accepting chemotaxis protein	Yes	0.832157	23.5556	35.3	4	4	4	2	1	2	4	13	37	31	38	20	13	15	Nonessential	7	signal transducer activity	chemotaxis	signal transduction	membrane	integral to membrane
CCNA_01466	hypothetical protein	Yes	0.979918	10	46	3	1	4	0	0	0	0	0	70	28	40	30	12	26	Nonessential	1
ccoN;CCNA_01467	cytochrome cbb3 oxidase subunit I ccoN	Yes	0.999902	10	249.3	33	4	32	0	0	0	0	0	499	107	142	164	63	98	Nonessential	54	cytochrome-c oxidase activity	iron ion binding	electron carrier activity	aerobic respiration	integral to membrane	oxidoreductase activity	heme binding	electron transport chain	plasma membrane respiratory chain complex IV	oxidation-reduction process	respiratory chain
ccoO;CCNA_01468	cytochrome cbb3 oxidase, cytochrome c subunit ccoO	Yes	0.997712	10	31.7	37	4	46	0	0	0	5	6	0	0	0	35	22	38	Nonessential	36	cytochrome-c oxidase activity	electron carrier activity	oxidoreductase activity	heme binding	oxidation-reduction process
ccoQ;CCNA_01469	cytochrome cbb3 oxidase, subunit ccoQ	Yes	1	10	29	28	16	40	0	0	0	0	0	0	0	0	26	17	44	Nonessential	10
ccoP;CCNA_01470	cytochrome cbb3 oxidase, diheme subunit, membrane-bound ccoP	Yes	0.639896	10	28.7	39	3	44	0	0	0	4	8	2	0	1	15	10	19	Nonessential	36	iron ion binding	plasma membrane	ion transport	electron carrier activity	proton transport	membrane	oxidoreductase activity	heme binding	electron transport chain	metal ion binding	oxidation-reduction process	respiratory chain
fixG;CCNA_01471	polyferredoxin protein fixG	Yes	0.30784	10	15	18	6	21	24	9	2	1	3	0	0	0	5	3	8	Nonessential	53
fixH;CCNA_01472	cation pump-linked membrane protein fixH	Yes	0.99941	10	17.7	22	3	28	0	0	0	0	1	1	0	0	1	1	2	Nonessential	9
fixI;CCNA_01473	E1-E2 cation pump ATPase fixI	Yes	0.999749	10	13.3	16	2	22	0	0	0	0	0	0	0	0	0	0	1	Nonessential	164	nucleotide binding	catalytic activity	ATP binding	ATP biosynthetic process	cation transport	metabolic process	ATPase activity, coupled to transmembrane movement of ions, phosphorylative mechanism	membrane	integral to membrane	hydrolase activity	hydrolase activity, acting on acid anhydrides, in phosphorus-containing anhydrides	metal ion transport	copper-transporting ATPase activity	ATP metabolic process	metal ion binding	metal ion transmembrane transporter activity
ccoS;CCNA_01474	cytochrome cbb3 oxidase maturation protein ccoS	Yes	0.999097	10	35.7	46	6	55	0	0	0	2	2	0	0	0	1	4	2	Nonessential	40
ompW;CCNA_01475	OmpW family outer membrane protein	Yes	0.990453	214	214	40	8	21	6	0	3	0	2	432	72	138	109	31	97	Nonessential	17	cell outer membrane	integral to membrane	outer membrane
ftrB;CCNA_01476	CRP-family transcription regulator ftrB	Yes	0.999655	10	260.3	27	3	33	0	0	0	0	0	488	122	171	141	53	106	Nonessential	11	DNA binding	transcription, DNA-dependent	regulation of transcription, DNA-dependent
hemN;CCNA_01477	oxygen-independent coproporphyrinogen-III oxidase hemN	Yes	0.999725	10	151.3	4	1	4	0	0	0	0	3	310	47	97	67	19	27	Nonessential	87	catalytic activity	coproporphyrinogen oxidase activity	cytoplasm	porphyrin-containing compound biosynthetic process	oxidoreductase activity	iron-sulfur cluster binding	coproporphyrinogen dehydrogenase activity	oxidation-reduction process
CCNA_01478	transcriptional regulator																			Nonessential	48
CCNA_01479	tetratricopeptide repeat family protein	Yes	0.764902	3.46154	22.7	8	7	6	25	25	18	23	22	14	13	15	14	13	18	Nonessential	1	intracellular	signal transduction
CCNA_01480	hypothetical protein	Yes	0.772588	8.96	224	40	32	18	230	263	152	244	204	85	111	92	93	91	120	Nonessential	1
CCNA_01481	conserved hypothetical protein	Yes	0.596093	7	29.3	4	4	4	32	35	21	24	24	14	13	10	12	14	16	Nonessential	2	intracellular	cyclic nucleotide biosynthetic process	phosphorus-oxygen lyase activity	intracellular signal transduction
CCNA_01482	hypothetical protein																			Nonessential	1
CCNA_01483	hypothetical protein																			Nonessential	1
CCNA_01484	hypothetical protein																			Nonessential	1
CCNA_01485	aldose 1-epimerase																			Nonessential	80
CCNA_01486	hypothetical protein																			Nonessential	5
CCNA_01487	transcriptional regulator, GntR family																			Nonessential	18
CCNA_01488	galactonate dehydratase																			Nonessential	17
CCNA_01489	alpha-L-arabinofuranosidase																			Nonessential	34
CCNA_01490	NAD(FAD)-utilizing dehydrogenase	Yes	0.97862	2.45	21.3	15	24	25	8	13	16	10	10	10	11	10	9	9	12	Nonessential	88
metC;CCNA_01491	cystathionine beta-lyase	Yes	0.919376	2.64706	22.5	10	9	8	35	16	13	15	30	21	18	21	23	14	26	Nonessential	33	catalytic activity	cystathionine beta-lyase activity	cytoplasm	cellular amino acid metabolic process	lyase activity	pyridoxal phosphate binding
CCNA_01492	3-mercaptopyruvate sulfurtransferase	Yes	0.993199	6.03922	51.3	15	9	8	76	26	24	31	61	28	52	74	39	35	70	Nonessential	83	thiosulfate sulfurtransferase activity	transferase activity
CCNA_01493	cysteine synthase																			Nonessential	31
CCNA_01494	cyclopropane-fatty-acyl-phospholipid synthase																			Nonessential	76
CCNA_01495	deoxyribodipyrimidine photolyase																			Nonessential	103
CCNA_01496	2-dehydro-3-deoxyphosphooctonate aldolase																			essential	137
CCNA_01497	ADP-L-glycero-D-manno-heptose-6-epimerase																			essential	44
CCNA_01498	DNA-dependent DNA polymerase III alpha chain																			Nonessential	3
CCNA_01499	acetyl-CoA acetyltransferase																			Nonessential	27
CCNA_01500	conserved hypothetical protein																			Nonessential	8
CCNA_01501	protein kinase C-like superfamily protein																			Nonessential	4
CCNA_01502	conserved membrane spanning protein																			Nonessential	52
CCNA_01503	phosphotransferase family protein																			Nonessential	5
recG;CCNA_01504	ATP-dependent DNA helicase recG																			Nonessential	202
CCNA_01505	hypothetical protein																			Nonessential	1
CCNA_01506	cystine transport ATP-binding protein	Yes	0.981343	2.02941	21.7	19	21	25	11	13	11	12	11	15	11	8	13	14	11	Nonessential	157	nucleotide binding	ATP binding	ATP catabolic process	ATPase activity	nucleoside-triphosphatase activity
CCNA_01507	cystine transport system permease protein																			Nonessential	128
CCNA_01508	cystine-binding protein																			Nonessential	122
CCNA_01509	3-oxoacyl-(acyl-carrier-protein) synthase III																			Nonessential	23
CCNA_01510	hypothetical protein																			Nonessential	2
CCNA_01511	sterol desaturase family protein																			Nonessential	27
CCNA_01512	hypothetical protein	Yes	0.807194	3.88889	11.7	4	3	3	13	6	5	9	8	9	7	7	11	15	9	Nonessential	14	DNA binding	transposase activity	transposition, DNA-mediated
CCNA_01513	C4-dicarboxylate-binding protein																			Nonessential	71
CCNA_01514	C4-dicarboxylate transport system, small permease component																			Nonessential	24
CCNA_01515	C4-dicarboxylate transporter large subunit																			Nonessential	96
CCNA_01516	NAD(P)H-dependent quinone reductase	Yes	0.993256	3.41667	19	16	8	33	4	4	8	5	7	5	10	6	6	8	6	Nonessential	56	oxidoreductase activity	oxidation-reduction process
CCNA_01517	hypothetical protein																			Nonessential	13
CCNA_01518	hypothetical protein																			Nonessential	1
CCNA_01519	universal stress protein family	Yes	0.691615	18.6032	195.3	24	9	14	17	16	5	17	48	361	77	148	141	50	85	Nonessential	6	response to stress
CCNA_01520	conserved hypothetical protein	Yes	0.999997	10	59.3	23	12	18	0	0	0	18	60	0	0	0	97	32	49	Nonessential	4
CCNA_01521	hypothetical exported protein																			Nonessential	1
CCNA_01522	ATP-dependent protease subunit																			Nonessential	61
flmH;CCNA_01523	acetyltransferase flmH	Yes	0.990167	10	90	4	3	5	0	0	0	8	46	152	38	80	54	15	39	Nonessential	11	N-acetyltransferase activity	transferase activity	transferase activity, transferring acyl groups
flbA;CCNA_01524	FlbA protein	Yes	0.523399	10	21.5	0	0	0	5	4	2	17	26	23	14	25	10	7	8	Nonessential	2
flbT;CCNA_01525	flagellar biosynthesis repressor flbT	Yes	0.848736	6.01984	505.7	236	147	204	118	101	67	275	305	525	580	412	453	405	234	Nonessential	11	RNA binding	mRNA catabolic process	flagellum organization	negative regulation of flagellum assembly	mRNA 5'-UTR binding
flaF;CCNA_01526	flagellar biosynthesis regulatory protein flaF	Yes	0.936373	5.18841	119.3	72	54	85	28	22	24	38	65	145	106	107	86	115	62	Nonessential	12	flagellum
fljL;CCNA_01527	flagellin fljL	Yes	0.73492	58.4792	1871.3	95	78	73	20	24	40	221	548	1547	1802	2265	854	298	399	Nonessential	7	ciliary or flagellar motility	structural molecule activity	bacterial-type flagellum	flagellum
fljK;CCNA_01528	flagellin fljK	Yes	1	21.5556	291	257	138	279	18	11	40	7	20	255	289	329	247	232	165	Nonessential	9	ciliary or flagellar motility	structural molecule activity	bacterial-type flagellum	bacterial-type flagellum filament	flagellum
CCNA_01529	hypothetical protein	Yes	1	23.8	59.3	59	47	72	4	3	10	3	2	67	71	40	52	58	34	Nonessential	6
CCNA_01530	flagellin	Yes	0.999968	53.3333	160	7	2	4	11	7	3	119	201	101	66	118	74	49	49	Nonessential	17	ciliary or flagellar motility	structural molecule activity	bacterial-type flagellum	flagellum
CCNA_01531	acetyltransferase	Yes	0.997304	8.5	144.5	31	14	20	93	93	62	136	153	82	71	114	77	67	74	Nonessential	11	N-acetyltransferase activity	transferase activity	transferase activity, transferring acyl groups
flaY;CCNA_01532	regulatory protein flaY	Yes	0.607781	9.33333	60.7	50	29	44	6	5	8	14	24	67	65	50	61	69	34	Nonessential	1
CCNA_01533	hypothetical protein																			High_Fitness_Costs	1
CCNA_01534	hypothetical protein																			High_Fitness_Costs	1
CCNA_01535	single-strand DNA binding protein	Yes	0.734211	3.5495	213.7	73	89	72	163	259	219	161	122	53	82	67	68	99	137	essential	166	DNA binding	single-stranded DNA binding	DNA replication
CCNA_01536	hypothetical protein																			Nonessential	1
CCNA_01537	acetyltransferase																			Nonessential	10
CCNA_01538	pyruvate phosphate dikinase	Yes	0.981476	1.88547	101.7	80	119	106	68	71	73	55	65	46	65	68	65	58	74	essential	118	catalytic activity	ATP binding	kinase activity	phosphorylation	transferase activity	transferase activity, transferring phosphorus-containing groups	pyruvate, phosphate dikinase activity
CCNA_01539	pirin																			Nonessential	74
CCNA_01540	hypothetical protein																			Nonessential	8
CCNA_01541	transcriptional regulator, LysR family																			Nonessential	52
CCNA_01542	ice nucleation protein	Yes	0.991771	35	17.5	1	1	0	18	16	10	19	16	6	7	8	6	7	11	Nonessential	1
CCNA_01543	chaperone protein dnaK																			Nonessential	27
CCNA_01544	hypothetical protein																			Nonessential	2
CCNA_01545	NAD(FAD)-utilizing dehydrogenase																			Nonessential	109
CCNA_01546	DEAD-box RNA helicase-like protein	Yes	0.717261	6.36364	32	26	20	50	9	7	12	6	5	16	8	5	16	24	5	Nonessential	10	nucleotide binding	nucleic acid binding	helicase activity	ATP binding	ATP-dependent helicase activity	hydrolase activity
CCNA_01547	methionyl-tRNA synthetase	Yes	0.49219	1.69091	28.3	23	32	30	19	23	26	20	18	13	21	21	21	16	24	essential	69	nucleotide binding	aminoacyl-tRNA ligase activity	methionine-tRNA ligase activity	ATP binding	cytoplasm	translation	tRNA aminoacylation for protein translation	methionyl-tRNA aminoacylation	ligase activity	metal ion binding
CCNA_01548	transporter	Yes	0.930672	2.71622	29.7	22	36	31	16	21	16	21	14	13	12	12	24	21	19	Nonessential	38	integral to membrane	transmembrane transport
cysD;CCNA_01549	sulfate adenylyltransferase subunit 1/adenylylsulfate kinase	Yes	0.396313	5.17969	94.3	66	34	38	62	126	95	59	82	8	26	30	22	27	50	Nonessential	50	sulfate assimilation	nucleotide binding	GTPase activity	adenylylsulfate kinase activity	sulfate adenylyltransferase (ATP) activity	ATP binding	GTP binding	GTP catabolic process	kinase activity	phosphorylation	transferase activity	transferase activity, transferring phosphorus-containing groups	nucleotidyltransferase activity
cysN/C;CCNA_01550	sulfate adenylyltransferase subunit 2	Yes	0.795625	30.75	111	15	4	4	68	139	107	98	124	6	27	35	30	22	82	Nonessential	100	sulfate assimilation	nucleotide binding	catalytic activity	sulfate adenylyltransferase (ATP) activity	ATP binding	metabolic process	transferase activity	nucleotidyltransferase activity	sulfate reduction
CCNA_01551	hypothetical protein																			Nonessential	3
tipN;CCNA_01552	polar localization protein tipN																			essential	1
CCNA_01553	undecaprenyl-phosphate beta-N-acetyl-D-fucosaminephosphotransferase	Yes	0.745566	2.20833	26	25	26	27	14	16	15	14	10	20	13	10	19	27	16	Nonessential	83	transferase activity
CCNA_01554	D-mannonate oxidoreductase																			Nonessential	35
CCNA_01555	altronate hydrolase	Yes	0.520016	10	3	1	0	0	3	2	2	2	2	2	2	4	4	2	3	Nonessential	59	altronate dehydratase activity	hydrolase activity	lyase activity	hydro-lyase activity
CCNA_01556	transcriptional regulator, LacI family	Yes	0.995824	2.725	54.5	27	23	17	47	48	39	59	50	32	49	50	48	38	51	Nonessential	12	DNA binding	sequence-specific DNA binding transcription factor activity	intracellular	transcription, DNA-dependent	regulation of transcription, DNA-dependent
CCNA_01557	uronate isomerase	Yes	0.467094	3.33333	8.3	4	2	3	8	6	5	6	6	5	8	10	9	7	9	Nonessential	25	glucuronate catabolic process	glucuronate isomerase activity	isomerase activity
CCNA_01558	4-deoxy-L-threo-5-hexosulose-uronate ketol-isomerase																			Nonessential	39
CCNA_01559	2-deoxy-D-gluconate 3-dehydrogenase																			Nonessential	83
CCNA_01560	phosphoenolpyruvate carboxylase																			Nonessential	81
CCNA_01561	hypothetical protein																			Nonessential	1
CCNA_01562	4-hydroxy-2-oxoglutarate aldolase/2-dehydro-3-deoxyphosphogluconate aldolase	Yes	0.552965	6.78947	322.5	184	49	46	252	381	264	350	295	169	218	154	205	192	223	Nonessential	65	catalytic activity	metabolic process	2-dehydro-3-deoxy-phosphogluconate aldolase activity	4-hydroxy-2-oxoglutarate aldolase activity	lyase activity
CCNA_01563	2-dehydro-3-deoxygluconokinase	Yes	0.694368	6.7874	431	209	73	54	321	454	320	492	370	214	260	255	336	231	295	Nonessential	35	2-dehydro-3-deoxygluconokinase activity	kinase activity	phosphorylation	transferase activity
CCNA_01564	hypothetical protein																			Nonessential	1
CCNA_01565	hypothetical protein	Yes	0.617543	3.5	6.7	6	6	8	5	6	6	2	4	2	2	2	3	2	3	Nonessential	1
CCNA_01566	conserved hypothetical protein																			Nonessential	27
CCNA_01567	proline iminopeptidase	Yes	0.98512	6	12	4	2	2	12	12	10	12	12	6	7	10	8	8	14	Nonessential	1	aminopeptidase activity	cytoplasm	proteolysis	peptidase activity	hydrolase activity
CCNA_01568	Na(+)/H(+) antiporter	Yes	0.986482	3.22222	29	19	8	10	30	26	18	28	30	29	25	26	24	30	31	Nonessential	13	transport	cation transport	solute:hydrogen antiporter activity	integral to membrane	transmembrane transport
CCNA_01569	hypothetical transcriptional regulatory protein																			Nonessential	5
CCNA_01570	penicillin-binding protein																			Nonessential	2
CCNA_01571	arsenate reductase																			Nonessential	57
CCNA_01572	aquaporin/glycerol uptake facilitator protein																			Nonessential	55
CCNA_01573	transcriptional regulator, ArsR family																			Nonessential	37
CCNA_01574	arsenic resistance protein arsH																			Nonessential	24
CCNA_01575	hypothetical exported protein																			Nonessential	56
CCNA_01576	transporter																			Nonessential	34
CCNA_01577	2-keto-4-pentenoate hydratase family protein																			Nonessential	4
CCNA_01578	beta-lactamase repressor	Yes	0.927334	2.8	28	19	7	13	29	19	20	28	21	26	25	33	26	27	31	Nonessential	6	DNA binding	negative regulation of transcription, DNA-dependent
CCNA_01579	cell wall degradation protein																			Nonessential	30	metabolic process	transferase activity
CCNA_01580	M15 superfamily membrane peptidase																			Nonessential	5
CCNA_01581	hypothetical protein	Yes	0.997768	2.19444	37.7	30	34	43	34	32	47	17	19	22	25	18	20	20	16	High_Fitness_Costs	3
CCNA_01582	hypothetical protein																			Nonessential	16
CCNA_01583	phosphate-binding protein	Yes	0.690228	1.68657	58.3	62	61	52	31	32	35	54	41	36	44	42	37	33	55	Nonessential	28
CCNA_01584	multimodular transpeptidase-transglycosylase PBP 1A	Yes	0.660489	1.96552	17.3	14	18	20	10	12	15	11	10	8	11	10	10	9	11	Nonessential	3	catalytic activity	cellular cell wall organization	regulation of cell shape	penicillin binding	peptidoglycan biosynthetic process	peptidoglycan-based cell wall biogenesis	peptidoglycan-based cell wall
CCNA_01585	TonB-dependent receptor	Yes	0.667458	6	6	3	4	4	1	2	2	1	1	1	1	1	5	4	9	Nonessential	27	receptor activity	transporter activity	iron ion binding	plasma membrane	transport	cell outer membrane	siderophore transmembrane transporter activity	siderophore transport	membrane
CCNA_01586	ABC transporter, ATP-binding protein																			Nonessential	47
CCNA_01587	hypothetical ABC transporter permease protein																			Nonessential	12
CCNA_01588	hypothetical ABC transporter permease protein																			Nonessential	10
CCNA_01589	acyltransferase 3	Yes	0.99999	10	31	19	40	34	4	2	3	0	0	5	3	2	4	4	5	Nonessential	1	membrane	transferase activity	transferase activity, transferring acyl groups	transferase activity, transferring acyl groups other than amino-acyl groups
ligA;CCNA_01590	NAD-dependent DNA ligase	Yes	0.570488	4.16667	14	3	3	3	17	14	11	12	12	6	6	7	7	7	10	essential	215	DNA binding	DNA ligase (NAD+) activity	DNA replication	DNA repair	response to DNA damage stimulus	ligase activity	metal ion binding
CCNA_01591	DNA polymerase III epsilon-like protein	Yes	0.846564	3.57143	11.7	3	4	3	10	13	12	9	12	7	10	8	6	7	9	Nonessential	22	nucleic acid binding	DNA-directed DNA polymerase activity	exonuclease activity	intracellular	transferase activity	nucleotidyltransferase activity
CCNA_01592	SN-glycerol-3-phosphate transport ATP-binding protein																			Nonessential	14
CCNA_01593	Xaa-pro aminopeptidase																			Nonessential	61
CCNA_01594	ribosomal protein L11 methyltransferase	Yes	0.879275	1.89286	51.3	48	58	48	28	39	32	43	29	21	31	32	43	36	38	Nonessential	82	cytoplasm	protein methylation	methyltransferase activity	protein methyltransferase activity	transferase activity	methylation
CCNA_01595	hypothetical protein																			Nonessential	1
uvrD;CCNA_01596	DNA helicase II	Yes	0.710484	2.73684	26	10	8	11	27	27	18	28	24	17	12	12	17	20	15	High_Fitness_Costs	211	nucleotide binding	DNA binding	ATP-dependent DNA helicase activity	helicase activity	ATP binding	hydrolase activity
CCNA_01597	hypothetical protein																			Nonessential	16
CCNA_01598	pyridine nucleotide-disulphide oxidoreductase																			Nonessential	2
CCNA_01599	hypothetical protein																			Nonessential	23
CCNA_01600	hypothetical protein																			Nonessential	1
CCNA_01601	conserved hypothetical protein																			Nonessential	8
CCNA_01602	glutathione S-transferase																			Nonessential	19
CCNA_01603	aspartate aminotransferase																			Nonessential	197
CCNA_01604	hypothetical protein																			Nonessential	1
CCNA_01605	NADPH-dependent FMN reductase family protein																			Nonessential	61
CCNA_01606	Soj/ParA-related ATPase protein																			Nonessential	19
CCNA_01607	hypothetical membrane spanning protein																			essential	21
CCNA_01608	transcriptional regulator, TetR family																			Nonessential	1
CCNA_01609	alkyl sulfatase																			Nonessential	19
CCNA_01610	2-isopropylmalate synthase	Yes	1	10	133.7	0	0	0	135	122	110	122	98	130	108	105	126	154	121	Nonessential	141	catalytic activity	2-isopropylmalate synthase activity	cellular amino acid biosynthetic process	branched chain family amino acid biosynthetic process	leucine biosynthetic process	transferase activity	carboxylic acid metabolic process	transferase activity, transferring acyl groups, acyl groups converted into alkyl on transfer
CCNA_01611	transporter, drug/metabolite exporter family																			Nonessential	16
mreB;CCNA_01612	rod shape-determining protein mreB	Yes	0.595967	1.54762	65.3	76	64	54	66	69	61	72	52	34	50	42	45	45	56	essential	202	cell morphogenesis
mreC;CCNA_01613	rod shape-determining protein mreC																			essential	35
CCNA_01614	conserved hypothetical protein																			essential	4
CCNA_01615	cell elongation specific D,D-transpeptidase																			essential	98
rodA;CCNA_01616	rod shape-determining protein rodA																			essential	203
CCNA_01617	acetyltransferase																			Nonessential	7
CCNA_01618	uracil-DNA glycosylase	Yes	0.37849	2.75	16.5	6	8	4	17	15	10	18	15	8	9	8	18	9	9	essential	28	metabolic process	hydrolase activity	hydrolase activity, acting on glycosyl bonds
CCNA_01619	hypothetical cytosolic protein	Yes	0.786234	2.52174	29	15	11	12	30	29	23	35	23	17	18	15	17	22	20	Nonessential	29
CCNA_01620	2-amino-4-hydroxy-6- hydroxymethyldihydropteridine pyrophosphokinase																			essential	103
CCNA_01621	DNA-directed RNA polymerase omega chain	Yes	0.828796	1.6224	350.3	322	346	383	228	240	261	293	188	231	247	196	221	254	243	Nonessential	24	DNA binding	DNA-directed RNA polymerase activity	transcription, DNA-dependent	transferase activity	nucleotidyltransferase activity	RNA polymerase complex
spoT;CCNA_01622	ppGpp hydrolase-synthetase relA/spoT																			Nonessential	213
CCNA_01623	phosphohydrolase, MutT/nudix family	Yes	0.316718	2.04	24.7	10	11	14	23	18	33	20	16	10	12	19	17	16	16	Nonessential	18	hydrolase activity
CCNA_01624	orotate phosphoribosyltransferase	Yes	0.951876	1.98182	163	102	77	88	162	159	168	160	161	72	85	118	95	86	146	Nonessential	83	orotate phosphoribosyltransferase activity	pyrimidine nucleotide biosynthetic process	nucleoside metabolic process	transferase activity	transferase activity, transferring glycosyl groups	pyrimidine base biosynthetic process	'de novo' UMP biosynthetic process
CCNA_01625	aminobenzoyl-glutamate utilization protein B																			Nonessential	22
CCNA_01626	pyridoxal phosphate biosynthetic protein pdxJ																			essential	119
acpS;CCNA_01627	Holo-(acyl-carrier protein) synthase																			essential	118
CCNA_01628	hypothetical protein																			Nonessential	8
CCNA_01629	signal peptidase I	Yes	0.436645	1.38722	56.3	46	77	46	50	47	50	44	53	39	50	44	50	41	44	High_Fitness_Costs	19	proteolysis	serine-type peptidase activity	membrane	integral to membrane	hydrolase activity
CCNA_01630	ribonuclease III	Yes	0.55971	2.21053	26.7	15	18	17	24	23	33	14	19	12	14	15	11	12	15	High_Fitness_Costs	196	RNA binding	double-stranded RNA binding	nuclease activity	endonuclease activity	ribonuclease III activity	intracellular	cytoplasm	rRNA processing	RNA processing	mRNA processing	tRNA processing	rRNA catabolic process	hydrolase activity	rRNA binding	metal ion binding	nucleic acid phosphodiester bond hydrolysis
CCNA_01631	hypothetical protein	Yes	0.419982	3.04762	10.7	3	3	4	6	6	7	6	6	6	7	10	18	6	8	Nonessential	2
CCNA_01632	hypothetical protein																			Nonessential	1
era;CCNA_01633	GTP-binding protein era	Yes	0.992958	2.36207	63.3	53	64	73	29	39	42	33	25	33	31	25	29	40	29	essential	215	nucleotide binding	RNA binding	GTP binding	intracellular	cytoplasm	plasma membrane	membrane	rRNA binding	ribosome biogenesis
CCNA_01634	N-hydroxyarylamine O-acetyltransferase	Yes	0.827051	2.11765	34.7	32	32	40	21	22	32	18	16	20	18	16	21	25	18	Nonessential	22	metabolic process	acetyltransferase activity	transferase activity	transferase activity, transferring acyl groups	N-hydroxyarylamine O-acetyltransferase activity
CCNA_01635	DNA repair protein recO	Yes	0.624311	2.2	10.3	9	12	10	5	8	6	6	5	6	5	4	4	8	4	Nonessential	19	DNA repair	DNA recombination	response to DNA damage stimulus	ARF GTPase activator activity	zinc ion binding	regulation of ARF GTPase activity
CCNA_01636	alkaline phosphatase																			Nonessential	27
CCNA_01637	topoisomerase IV subunit A	Yes	0.694235	2.08163	52.7	30	24	25	56	53	49	51	45	35	38	36	41	43	44	essential	69	DNA binding	DNA topoisomerase activity	DNA topoisomerase (ATP-hydrolyzing) activity	ATP binding	chromosome	DNA metabolic process	DNA topological change	isomerase activity
CCNA_01638	beta-lactamase family protein																			High_Fitness_Costs	7
CCNA_01639	beta-lactamase family protein	Yes	0.921364	3.40741	15.3	9	3	6	6	6	6	6	6	12	8	15	18	16	12	Nonessential	14
CCNA_01640	quinone oxidoreductase																			Nonessential	20
CCNA_01641	2-nitropropane dioxygenase family protein																			Nonessential	32
CCNA_01642	gluconate 5-dehydrogenase	Yes	0.762986	1.21569	15	26	6	13	9	9	8	9	9	12	7	7	9	12	10	Nonessential	15
CCNA_01643	arginine-tRNA-protein transferase	Yes	0.548492	1.88889	39.7	26	24	18	38	25	24	24	21	44	34	41	42	43	28	Nonessential	51	arginyltransferase activity	cytoplasm	protein arginylation	transferase activity	transferase activity, transferring acyl groups
CCNA_01644	chemotaxis motB protein	Yes	0.99999	54	81	4	4	4	2	2	1	29	43	65	73	105	43	23	22	Nonessential	39	cell outer membrane
CCNA_01645	3-hydroxyisobutyrate dehydrogenase																			Nonessential	116
CCNA_01646	dethiobiotin synthetase	Yes	0.519361	1.92	14.7	4	13	7	12	18	14	15	14	5	10	10	9	6	12	Nonessential	90	nucleotide binding	magnesium ion binding	dethiobiotin synthase activity	ATP binding	cytoplasm	biotin biosynthetic process	ligase activity	metal ion binding
CCNA_01647	8-amino-7-oxononanoate synthase																			Nonessential	129
CCNA_01648	adenosylmethionine-8-amino-7-oxononanoate																			Nonessential	138
CCNA_01649	transporter, drug/metabolite exporter family																			Nonessential	12
CCNA_01650	copper/zinc superoxide dismutase																			Nonessential	45
CCNA_01651	DNA gyrase subunit A	Yes	0.68265	3.16	79	25	26	24	83	87	63	90	68	40	48	45	45	43	61	essential	230	nucleotide binding	DNA binding	DNA topoisomerase activity	DNA topoisomerase (ATP-hydrolyzing) activity	ATP binding	chromosome	cytoplasm	DNA metabolic process	DNA-dependent DNA replication	DNA topological change	isomerase activity
CCNA_01652	phosphopantetheine adenylyltransferase	Yes	0.774961	2.26316	129	93	59	55	131	140	97	143	115	129	101	93	127	123	109	essential	226	nucleotide binding	catalytic activity	pantetheine-phosphate adenylyltransferase activity	ATP binding	cytoplasm	biosynthetic process	coenzyme A biosynthetic process	transferase activity	nucleotidyltransferase activity
CCNA_01653	peptidyl-prolyl cis-trans isomerase	Yes	0.692716	1.32258	47.7	61	38	44	32	35	36	41	37	34	32	27	33	39	36	Nonessential	3	protein peptidyl-prolyl isomerization	peptidyl-prolyl cis-trans isomerase activity	protein folding	isomerase activity
CCNA_01654	peptidyl-prolyl cis-trans isomerase																			Nonessential	1
CCNA_01655	peptidyl-prolyl cis-trans isomerase	Yes	0.771744	2.44444	118.3	91	139	125	52	78	113	54	54	62	73	61	48	54	64	Nonessential	133	protein peptidyl-prolyl isomerization	peptidyl-prolyl cis-trans isomerase activity	protein folding	isomerase activity
CCNA_01656	endonuclease/exonuclease/phosphatase family protein																			Nonessential	1
CCNA_01657	hypothetical protein	Yes	0.501579	2.66667	13.3	7	6	4	10	7	4	11	8	15	10	12	14	15	11	Nonessential	1
CCNA_01658	S-adenosylmethionine:tRNA ribosyltransferase-isomerase	Yes	0.937373	2.83333	22.7	17	26	25	10	14	17	10	10	9	10	8	9	10	9	Nonessential	206	cytoplasm	queuosine biosynthetic process	transferase activity	isomerase activity
CCNA_01659	queuine tRNA-ribosyltransferase	Yes	0.977935	2.1875	32.3	27	34	36	14	21	26	18	16	13	19	16	18	17	19	Nonessential	216	tRNA modification	tRNA processing	queuine tRNA-ribosyltransferase activity	queuosine biosynthetic process	transferase activity	transferase activity, transferring glycosyl groups	metal ion binding
CCNA_01660	conserved hypothetical protein	Yes	0.666726	1.4386	19.3	32	8	18	11	6	13	11	12	15	8	7	14	17	10	Nonessential	2
CCNA_01661	hypothetical protein																			Nonessential	9
CCNA_01662	hypothetical protein	Yes	0.905462	14	7	7	6	8	2	2	2	0	1	4	4	2	3	4	2	Nonessential	1
CCNA_01663	potassium-transporting ATPase A chain																			Nonessential	81
CCNA_01664	potassium-transporting ATPase B chain																			Nonessential	84
CCNA_01665	potassium-transporting ATPase C chain																			Nonessential	82
CCNA_01666	osmosensitive K+ channel histidine kinase kdpD																			Nonessential	54
CCNA_01667	two-component response regulator kdpE																			Nonessential	118
cysT;CCNA_01668	sulfate transport system permease protein cysT	Yes	0.981859	19.75	60	17	4	4	22	96	62	38	56	5	11	12	10	10	23	Nonessential	82	transporter activity	transport	sulfate transport	sulfate transmembrane transporter activity	uptake transmembrane transporter activity	membrane	integral to membrane
cysW;CCNA_01669	sulfate transport system permease protein cysW	Yes	0.984761	18.4167	90.3	23	5	7	50	114	107	51	62	5	19	20	21	18	34	Nonessential	86	transporter activity	plasma membrane	transport	sulfate transport	sulfate transmembrane transporter activity	uptake transmembrane transporter activity	membrane	integral to membrane
cysA;CCNA_01670	sulfate transport ATP-binding protein cysA	Yes	0.976731	14.8462	79	24	6	7	44	106	87	54	62	9	21	22	20	25	35	Nonessential	122	nucleotide binding	transporter activity	ATP binding	ATP catabolic process	transport	sulfate transport	sulfate transmembrane-transporting ATPase activity	membrane	hydrolase activity	hydrolase activity, acting on acid anhydrides, catalyzing transmembrane movement of substances	ATPase activity	nucleoside-triphosphatase activity	ATPase activity, coupled to transmembrane movement of substances	ATP-binding cassette (ABC) transporter complex
CCNA_01671	diguanylate receptor protein dgrA	Yes	0.707528	5.04762	17.7	6	3	4	7	11	11	6	15	13	21	19	10	8	9	Nonessential	1	receptor activity	cyclic-di-GMP binding
CCNA_01672	transglutaminase-like enzyme, putative cysteine	Yes	0.985622	4.8	19.3	8	21	8	10	14	34	5	5	7	5	4	6	5	5	Nonessential	48
CCNA_01673	hypothetical protein	Yes	0.957647	5.25	36.3	16	51	14	18	29	62	16	10	10	9	7	14	13	12	Nonessential	40
CCNA_01674	hypothetical cytosolic protein	Yes	0.992904	5.6875	36.3	18	63	28	13	22	46	8	8	11	7	7	12	14	9	Nonessential	75
CCNA_01675	outer membrane protein																			essential	16
CCNA_01676	hypothetical outer membrane protein																			essential	6
CCNA_01677	carboxypeptidase G2 precursor																			Nonessential	33
CCNA_01678	arginine N-succinyltransferase, beta chain																			Nonessential	22
CCNA_01679	succinylglutamic semialdehyde dehydrogenase	Yes	0.349625	2.13636	19.3	11	26	21	19	14	18	12	14	11	10	12	12	11	14	Nonessential	15	arginine metabolic process	arginine catabolic process	metabolic process	oxidoreductase activity	oxidoreductase activity, acting on the aldehyde or oxo group of donors, NAD or NADP as acceptor	arginine catabolic process to glutamate	succinylglutamate-semialdehyde dehydrogenase activity	oxidation-reduction process
CCNA_01680	succinylarginine dihydrolase	Yes	0.291599	2.22	15	8	20	17	12	11	16	8	9	10	7	8	12	9	9	Nonessential	17	arginine metabolic process	N-succinylarginine dihydrolase activity	hydrolase activity	arginine catabolic process to glutamate
CCNA_01681	RimI-like acetyltransferase	Yes	0.667553	3.15	9	6	10	11	4	5	7	4	6	3	4	3	4	4	5	Nonessential	13	N-acetyltransferase activity	transferase activity
CCNA_01682	hypothetical response regulator receiver protein																			Nonessential	1
CCNA_01683	hypothetical acetyltransferase																			Nonessential	11
CCNA_01684	phenylalanine-4-hydroxylase	Yes	0.393985	3.6	116.3	61	148	140	66	36	44	67	51	61	101	170	81	89	124	Nonessential	27
CCNA_01685	hemimethylated DNA-binding protein yccV																			Nonessential	19
CCNA_01686	exopolyphosphatase	Yes	0.47902	1.88095	26.3	14	12	16	27	24	20	18	21	23	19	18	33	25	21	High_Fitness_Costs	18	exopolyphosphatase activity	hydrolase activity
CCNA_01687	23S rRNA Um2552 2'-O-methyltransferase																			essential	75
CCNA_01688	potassium channel protein																			Nonessential	42
CCNA_01689	inosine-5'-monophosphate dehydrogenase	Yes	0.502836	1.64826	83.7	62	90	99	53	73	73	75	68	50	70	58	58	55	59	High_Fitness_Costs	213	catalytic activity	IMP dehydrogenase activity	purine nucleotide biosynthetic process	GMP biosynthetic process	oxidoreductase activity	metal ion binding	oxidation-reduction process
CCNA_01690	hypothetical membrane spanning protein	Yes	0.867637	2.17895	56	30	61	77	27	43	40	36	42	36	30	29	36	35	26	Nonessential	18
CCNA_01691	16S rRNA m(5)C 967 methyltransferase																			Nonessential	68
CCNA_01692	GMP synthase (glutamine-hydrolyzing)	Yes	0.370825	1.59317	73.3	49	87	84	57	62	63	64	65	40	63	58	56	63	63	High_Fitness_Costs	225
CCNA_01693	transcriptional regulator, LysR family																			Nonessential	48
CCNA_01694	7 beta-(4-carboxybutanamido)cephalosporanic acid acylase																			Nonessential	7
CCNA_01695	TonB-dependent outer membrane receptor																			Nonessential	7
CCNA_01696	aminobenzoyl-glutamate transport protein																			Nonessential	7
CCNA_01697	putative poly-gamma-glutamate capsule biosynthesis protein																			Nonessential	2
CCNA_01698	cycloisomaltooligosaccharide glucanotransferase precursor																			Nonessential	18
CCNA_01699	transcriptional regulator, LacI family																			Nonessential	119
CCNA_01700	nucleoside permease	Yes	0.84285	10.4444	47	17	4	5	29	13	11	16	16	29	34	36	60	50	31	Nonessential	27
CCNA_01701	xylose isomerase family protein	Yes	0.976162	20	10	1	1	0	4	2	1	3	3	15	7	8	11	12	7	Nonessential	14	isomerase activity
CCNA_01702	NAD-dependent oxidoreductase	Yes	0.960958	7.66667	7.7	0	1	1	2	2	1	2	2	14	5	4	8	8	5	Nonessential	55	nucleotide binding	metabolic process	oxidoreductase activity	oxidation-reduction process
CCNA_01703	IolE-related protein	Yes	0.386954	2.15686	18.3	13	14	14	12	10	7	11	8	23	16	8	16	22	17	Nonessential	46
CCNA_01704	cytochrome c																			Nonessential	20
CCNA_01705	conserved hypothetical protein (1080)	Yes	0.896611	5.7	57	20	6	14	26	14	14	22	20	34	35	38	60	71	40	Nonessential	14
CCNA_01706	dehydrogluconate dehydrogenase	Yes	0.53524	7.06061	77.7	23	10	12	43	20	18	25	24	67	45	40	82	111	40	Nonessential	24	oxidoreductase activity	oxidoreductase activity, acting on CH-OH group of donors	dehydrogluconate dehydrogenase activity	flavin adenine dinucleotide binding	oxidation-reduction process
CCNA_01707	conserved hypothetical protein	Yes	0.54245	5.5	22	7	4	4	14	6	9	8	10	33	10	11	28	27	11	Nonessential	17
CCNA_01708	conserved hypothetical protein																			Nonessential	1
CCNA_01709	hypothetical protein																			Nonessential	2
CCNA_01710	GMC family oxidoreductase																			Nonessential	6
CCNA_01711	transcriptional regulator	Yes	0.607943	2.41667	9.7	5	3	5	5	4	4	4	6	8	11	10	9	10	10	Nonessential	2
CCNA_01712	beta-lactamase repressor	Yes	0.333154	3.04762	10.7	4	3	4	5	6	4	5	5	9	6	7	11	12	9	Nonessential	81	DNA binding	negative regulation of transcription, DNA-dependent
CCNA_01713	2'-5' RNA ligase	Yes	0.999927	20.5	20.5	2	1	1	16	17	12	20	21	11	10	11	8	11	12	Nonessential	4	catalytic activity	intracellular	RNA metabolic process	ligase activity
CCNA_01714	arsenate reductase	Yes	0.993541	6.5	32.5	8	6	4	23	38	26	33	32	18	19	18	18	19	20	Nonessential	60	arsenate reductase (glutaredoxin) activity	oxidoreductase activity	oxidation-reduction process
CCNA_01715	phosphoglycolate phosphatase																			Nonessential	19
CCNA_01716	hypothetical protein																			Nonessential	1
CCNA_01717	hypothetical protein																			Nonessential	1
CCNA_01718	extracytoplasmic function alternative sigma factor																			Nonessential	69
CCNA_01719	hypothetical protein																			Nonessential	6
CCNA_01720	hypothetical protein																			High_Fitness_Costs	1
CCNA_01721	RNA polymerase sigma-E factor																			Nonessential	56
CCNA_01722	hypothetical protein																			High_Fitness_Costs	1
CCNA_01723	3-methyl-2-oxobutanoate hydroxymethyltransferase																			essential	186
CCNA_01724	hypothetical membrane associated protein																			essential	10
CCNA_01725	PQQ enzyme repeat family protein																			essential	14
CCNA_01726	GTP-binding protein	Yes	0.988871	2.53846	30.7	26	28	38	17	18	20	14	12	16	16	13	15	19	15	essential	26	nucleotide binding	GTP binding	nucleoside-triphosphatase activity
CCNA_01727	methyl-accepting chemotaxis protein	Yes	0.970052	5.36364	29.5	5	5	6	7	5	6	24	35	27	22	28	17	12	14	Nonessential	22	two-component sensor activity	two-component signal transduction system (phosphorelay)	signal transducer activity	regulation of transcription, DNA-dependent	chemotaxis	signal transduction	membrane	integral to membrane	signal transduction by phosphorylation
CCNA_01728	short chain dehydrogenase																			Nonessential	58
CCNA_01729	transporter, Sodium/bile acid symporter family																			Nonessential	43
CCNA_01730	amidophosphoribosyltransferase	Yes	0.544083	1.55738	95	54	73	63	81	98	88	104	86	50	62	71	74	60	80	Nonessential	200	amidophosphoribosyltransferase activity	purine nucleotide biosynthetic process	purine base biosynthetic process	nucleoside metabolic process	transferase activity	transferase activity, transferring glycosyl groups	metal ion binding
CCNA_01731	colicin V production protein																			Nonessential	11
CCNA_01732	DNA repair protein RadA																			Nonessential	219
CCNA_01733	alanine racemase	Yes	0.279985	2.4	11	8	8	9	9	10	14	4	6	7	6	5	6	6	6	Nonessential	137
CCNA_01734	MarC family integral membrane protein	Yes	0.355935	2	12	6	7	5	14	12	9	12	11	11	8	8	12	14	10	Nonessential	39
CCNA_01735	PaaI thioesterase family protein																			Nonessential	5
CCNA_01736	transcriptional regulator, TetR family																			Nonessential	35
CCNA_01737	replicative DNA helicase	Yes	0.402974	2.59091	28.7	29	31	26	19	16	21	12	10	15	16	13	22	30	21	essential	198	nucleotide binding	DNA binding	DNA helicase activity	helicase activity	ATP binding	DNA replication	hydrolase activity	nucleoside-triphosphatase activity	DNA duplex unwinding
CCNA_01738	TonB-dependent outer membrane receptor	Yes	0.688484	9.33766	330.3	132	29	48	272	479	240	274	292	92	82	130	120	152	203	Nonessential	21	receptor activity	transporter activity	plasma membrane	transport	cell outer membrane	membrane
CCNA_01739	LSU ribosomal protein L9P																			Nonessential	45
CCNA_01740	SSU ribosomal protein S18P																			essential	150
CCNA_01741	SSU ribosomal protein S6P	Yes	0.407015	2.18919	652.3	499	515	943	360	576	606	462	295	372	372	255	461	285	282	essential	104	RNA binding	structural constituent of ribosome	ribosome	translation	rRNA binding	ribonucleoprotein complex
CCNA_01742	hypothetical protein																			Nonessential	1
CCNA_01743	sterol desaturase family protein																			Nonessential	8
CCNA_01744	transcriptional regulator																			Nonessential	1
CCNA_01745	thioredoxin peroxidase																			Nonessential	12
CCNA_01746	malonyl-CoA-(acyl-carrier-protein) transacylase																			essential	198
CCNA_01747	3-oxoacyl-(acyl-carrier protein) reductase	Yes	0.594224	2.32812	74.5	31	36	28	76	70	51	75	74	31	55	50	39	40	94	essential	220	nucleotide binding	3-oxoacyl-[acyl-carrier-protein] reductase (NADPH) activity	fatty acid biosynthetic process	metabolic process	oxidoreductase activity	NAD binding	oxidation-reduction process
CCNA_01748	methyltransferase	Yes	0.620058	1.95	58.5	30	35	25	50	51	50	63	54	34	38	38	38	40	47	Nonessential	1	methyltransferase activity	transferase activity	methylation
CCNA_01749	acyl carrier protein																			essential	221
CCNA_01750	3-oxoacyl-(acyl-carrier-protein) synthase																			essential	224
CCNA_01751	hypothetical membrane associated protein	Yes	0.563047	1.86885	37.3	17	19	24	36	35	41	28	27	20	22	23	18	20	23	High_Fitness_Costs	90
CCNA_01752	protein yicC																			High_Fitness_Costs	157
CCNA_01753	guanylate kinase																			essential	216
CCNA_01754	transglycosylase associated protein																			Nonessential	38
CCNA_01755	two component sensor histidine kinase																			Nonessential	1
CCNA_01756	hypothetical protein	Yes	0.557183	4.22222	20.7	33	15	14	13	5	4	30	8	10	8	6	9	12	4	High_Fitness_Costs	13
CCNA_01757	dimethyladenosine transferase																			Nonessential	223
CCNA_01758	4-hydroxythreonine-4-phosphate dehydrogenase																			essential	136
CCNA_01759	peptidyl-prolyl cis-trans isomerase																			essential	17
CCNA_01760	organic solvent tolerance protein																			essential	11
CCNA_01761	hypothetical membrane spanning protein																			essential	17
CCNA_01762	hypothetical membrane spanning protein																			essential	16
CCNA_01763	cytosol aminopeptidase																			Nonessential	146
CCNA_01764	DNA polymerase III, chi subunit																			essential	27
CCNA_01765	hypothetical protein																			Nonessential	2
CCNA_01766	conserved hypothetical protein																			Nonessential	4
CCNA_01767	cytochrome C family protein	Yes	0.945341	6.78014	159.3	50	37	46	59	20	27	42	87	121	149	208	154	119	183	Nonessential	1	iron ion binding	electron carrier activity	heme binding
CCNA_01768	hypothetical protein	Yes	0.990262	5.28571	16.7	11	14	23	3	6	6	4	3	13	15	9	23	21	6	Nonessential	1
CCNA_01769	ABC transporter ATP-binding protein	Yes	0.503717	2	13.3	12	13	15	6	9	12	9	8	5	9	7	8	8	8	Nonessential	90	nucleotide binding	ATP binding	ATP catabolic process	ATPase activity	nucleoside-triphosphatase activity
CCNA_01770	nucleoside diphosphate kinase	Yes	0.278291	2.54787	964	621	1271	1000	350	594	616	614	403	341	716	280	439	417	496	essential	185	nucleotide binding	nucleoside diphosphate kinase activity	ATP binding	cytoplasm	nucleoside diphosphate phosphorylation	GTP biosynthetic process	UTP biosynthetic process	CTP biosynthetic process	nucleotide metabolic process	kinase activity	phosphorylation	transferase activity	metal ion binding
CCNA_01771	hypothetical protein																			Nonessential	1
CCNA_01772	hypothetical membrane spanning protein																			Nonessential	1
CCNA_01773	SNARE-associated family membrane protein	Yes	0.975862	12	6	4	4	6	1	1	2	1	0	6	5	3	6	8	4	Nonessential	46
CCNA_01774	phosphoribosylglycinamide formyltransferase																			Nonessential	193
CCNA_01775	phosphoribosylformylglycinamidine cyclo-ligase	Yes	0.332691	1.75962	28.7	25	29	32	24	27	31	24	23	15	17	20	20	18	24	Nonessential	201	nucleotide binding	catalytic activity	phosphoribosylformylglycinamidine cyclo-ligase activity	ATP binding	cytoplasm	purine nucleotide biosynthetic process	'de novo' IMP biosynthetic process	ligase activity
CCNA_01776	ribonuclease D																			essential	57
CCNA_01777	hybrid sensor histidine kinase/receiver domain protein																			Nonessential	3
CCNA_01778	penicillin-binding protein	Yes	0.768956	3.33333	24.7	8	8	7	24	29	21	23	24	14	17	13	17	16	17	Nonessential	9
CCNA_01779	hypothetical protein	Yes	0.891751	3.06061	33.7	26	20	27	10	11	11	17	13	43	42	16	30	50	20	Nonessential	1
CCNA_01780	exopolyphosphatase	Yes	0.441913	2.30769	19	17	18	22	12	14	14	20	13	8	10	8	13	13	10	Nonessential	28	exopolyphosphatase activity	hydrolase activity
CCNA_01781	hypothetical protein																			Nonessential	1
CCNA_01782	polyphosphate kinase	Yes	0.880162	2.29333	28.7	14	12	14	15	12	13	15	15	31	27	28	26	20	19	Nonessential	156	nucleotide binding	ATP binding	polyphosphate biosynthetic process	polyphosphate kinase activity	polyphosphate kinase complex	kinase activity	phosphorylation	transferase activity
CCNA_01783	DnaA-related protein	Yes	0.436233	2.2	12.7	16	9	13	11	6	11	5	5	6	6	6	8	8	11	essential	28	nucleotide binding	nucleoside-triphosphatase activity
CCNA_01784	hypothetical protein																			High_Fitness_Costs	1
CCNA_01785	hypothetical protein																			Nonessential	2
CCNA_01786	hypothetical protein																			Nonessential	16
CCNA_01787	transposase																			Nonessential	1
CCNA_01788	hypothetical protein	Yes	0.77163	3.21429	7	6	7	8	2	3	3	4	4	3	2	2	2	4	3	Nonessential	1
CCNA_01789	acetyltransferase, GNAT family																			Nonessential	23
CCNA_01790	protein translocase subunit secG	Yes	0.885705	1.90062	105.3	112	94	110	52	68	91	72	46	49	64	48	60	54	55	Nonessential	23	protein secretion	P-P-bond-hydrolysis-driven protein transmembrane transporter activity	integral to membrane
CCNA_01791	CTP synthase	Yes	0.782582	1.65894	79.3	61	77	85	71	79	88	68	70	53	51	47	53	59	52	High_Fitness_Costs	229	nucleotide binding	CTP synthase activity	ATP binding	pyrimidine nucleotide biosynthetic process	glutamine metabolic process	ligase activity	'de novo' CTP biosynthetic process
CCNA_01792	LSU ribosomal protein L32P																			essential	203	structural constituent of ribosome	intracellular	ribosome	translation	large ribosomal subunit	ribonucleoprotein complex
CCNA_01793	hypothetical protein																			Nonessential	4
CCNA_01794	enoyl-CoA hydratase/isomerase family																			Nonessential	11
CCNA_01795	enolase	Yes	0.938686	2.66314	358	236	496	342	143	184	200	210	173	136	208	168	137	114	221	High_Fitness_Costs	230	phosphopyruvate hydratase complex	magnesium ion binding	phosphopyruvate hydratase activity	extracellular region	cytoplasm	glycolysis	cell surface	lyase activity	metal ion binding
CCNA_01796	hypothetical protein	Yes	0.997643	9.85714	18	8	21	25	3	2	5	6	6	4	5	2	1	3	3	Nonessential	13
CCNA_01797	septum formation initiator	Yes	0.9697	3.72165	179.3	125	176	185	42	51	46	91	122	195	200	143	106	119	80	High_Fitness_Costs	25	cell cycle
CCNA_01798	hypothetical protein																			Nonessential	5
CCNA_01799	pyruvate dehydrogenase E1 component alpha subunit																			High_Fitness_Costs	131	pyruvate dehydrogenase (acetyl-transferring) activity	glycolysis	metabolic process	oxidoreductase activity	oxidoreductase activity, acting on the aldehyde or oxo group of donors, disulfide as acceptor	intracellular membrane-bounded organelle	oxidation-reduction process
CCNA_01800	pyruvate dehydrogenase E1 component beta subunit																			High_Fitness_Costs	17
CCNA_01801	hypothetical protein	Yes	0.776055	1.77128	322.7	302	355	311	258	172	204	237	234	212	258	194	255	209	218	Nonessential	1
CCNA_01802	hypothetical protein	Yes	0.944946	1.91198	400	418	388	394	288	179	230	260	255	234	238	188	239	268	286	Nonessential	5
CCNA_01803	pyruvate dehydrogenase complex, dihydrolipoamide acetyltransferase component																			High_Fitness_Costs	62
CCNA_01804	glutathione peroxidase																			Nonessential	116
CCNA_01805	dihydrolipoamide dehydrogenase																			Nonessential	112
CCNA_01806	ferritin-like domain protein																			Nonessential	4
CCNA_01807	acyl-acyl carrier protein synthetase																			Nonessential	5
CCNA_01808	lysophospholipase L2																			Nonessential	1
CCNA_01809	lipoic acid synthetase	Yes	0.862849	1.49462	68.3	66	71	68	46	43	50	49	46	38	50	54	58	57	58	essential	161	catalytic activity	cytoplasm	lipoate biosynthetic process	transferase activity	lipoate synthase activity	metal ion binding	iron-sulfur cluster binding	4 iron, 4 sulfur cluster binding
CCNA_01810	hypothetical cytosolic protein																			Nonessential	32
CCNA_01811	putative competence-damage protein	Yes	0.616131	2.19643	19.7	18	20	21	16	18	21	14	12	8	8	12	11	14	16	Nonessential	91
CCNA_01812	2-C-methyl-D-erythritol 4-phosphate cytidylyltransferase/2-C-methyl-D-erythritol 2,4-cyclodiphosphate synthase	Yes	0.763526	2.34	18.7	17	20	19	9	12	18	9	8	9	8	8	11	9	12	essential	38	catalytic activity	metabolic process	isoprenoid biosynthetic process	2-C-methyl-D-erythritol 2,4-cyclodiphosphate synthase activity	terpenoid biosynthetic process	transferase activity	nucleotidyltransferase activity	lyase activity	isopentenyl diphosphate biosynthetic process, mevalonate-independent pathway	metal ion binding	2-C-methyl-D-erythritol 4-phosphate cytidylyltransferase activity
CCNA_01813	tRNA-dihydrouridine synthase	Yes	0.541471	5.67391	73.3	46	93	81	26	21	66	22	11	36	12	9	17	17	12	Nonessential	202	catalytic activity	tRNA processing	oxidoreductase activity	tRNA dihydrouridine synthase activity	flavin adenine dinucleotide binding	oxidation-reduction process
CCNA_01814	nitrogen regulation protein ntrB	Yes	0.749356	4.85714	42.3	25	61	41	15	14	40	14	7	19	9	7	16	16	10	Nonessential	45	two-component sensor activity	two-component signal transduction system (phosphorelay)	nucleotide binding	protein histidine kinase activity	signal transducer activity	ATP binding	signal transduction	membrane	kinase activity	phosphorylation	transferase activity	transferase activity, transferring phosphorus-containing groups	peptidyl-histidine phosphorylation	signal transduction by phosphorylation
CCNA_01815	nitrogen assimilation regulatory protein	Yes	0.991852	5.89474	46	26	72	40	16	21	60	13	6	15	10	8	15	13	10	Nonessential	30	two-component response regulator activity	two-component signal transduction system (phosphorelay)	nucleotide binding	DNA binding	sequence-specific DNA binding transcription factor activity	ATP binding	intracellular	transcription, DNA-dependent	regulation of transcription, DNA-dependent	transcription factor binding	nucleoside-triphosphatase activity	intracellular signal transduction
CCNA_01816	nitrogen regulation protein ntrY	Yes	0.639986	1.7	25.7	26	25	26	13	11	20	14	16	18	18	21	17	24	16	Nonessential	32	two-component sensor activity	two-component signal transduction system (phosphorelay)	nucleotide binding	protein histidine kinase activity	signal transducer activity	ATP binding	signal transduction	membrane	integral to membrane	kinase activity	phosphorylation	transferase activity	transferase activity, transferring phosphorus-containing groups	peptidyl-histidine phosphorylation	signal transduction by phosphorylation
CCNA_01817	nitrogen assimilation regulatory protein ntrX	Yes	0.448794	1.33333	40.7	50	35	37	26	24	30	26	30	32	30	29	36	39	32	Nonessential	70	two-component response regulator activity	two-component signal transduction system (phosphorelay)	nucleotide binding	DNA binding	sequence-specific DNA binding transcription factor activity	ATP binding	intracellular	transcription, DNA-dependent	regulation of transcription, DNA-dependent	transcription factor binding	nucleoside-triphosphatase activity	intracellular signal transduction
CCNA_01818	D-alanine aminotransferase	Yes	0.485665	1.35185	41.7	52	35	38	31	23	31	24	31	36	29	30	38	37	30	Nonessential	65	catalytic activity	metabolic process	transaminase activity	transferase activity	D-alanine:2-oxoglutarate aminotransferase activity
CCNA_01819	RNA-binding protein, Hfq family	Yes	0.370825	2.13826	348	379	292	373	192	150	214	174	137	258	194	190	256	339	219	essential	92	RNA binding	regulation of transcription, DNA-dependent	response to stress
CCNA_01820	GTP-binding protein hflX																			Nonessential	174
CCNA_01821	MazG protein																			Nonessential	124
CCNA_01822	melibiose carrier protein	Yes	0.725873	3.81818	21	14	6	6	12	8	8	5	6	14	11	16	26	25	12	Nonessential	8	transporter activity	sodium ion transport	membrane
CCNA_01823	hypothetical protein																			Nonessential	1
CCNA_01824	hypothetical protein																			Nonessential	1
CCNA_01825	hypothetical protein																			Nonessential	1
CCNA_01826	vitamin B12 receptor																			Nonessential	34
CCNA_01827	adenosylcobyric acid synthase (glutamine-hydrolysing)																			Nonessential	75
CCNA_01828	conserved hypothetical protein	Yes	0.991319	5	23	4	4	3	34	19	16	15	14	14	10	12	15	16	13	Nonessential	6
CCNA_01829	transcriptional regulator																			Nonessential	14
CCNA_01830	TonB-dependent receptor	Yes	0.554264	4.09091	45	19	11	12	19	13	9	25	18	34	27	33	54	48	33	Nonessential	1	receptor activity	transporter activity	transport	membrane
CCNA_01831	tryptophan halogenase superfamily protein																			Nonessential	2
CCNA_01832	beta-glucosidase																			Nonessential	41
CCNA_01833	glucosylceramidase																			Nonessential	19
CCNA_01834	oxidoreductase																			Nonessential	49
CCNA_01835	ABC transporter ATP-binding protein																			Nonessential	98
CCNA_01836	acyl-CoA thioesterase I/lysophospholipase																			Nonessential	68
CCNA_01837	transposase, IS30 family																			Nonessential	36
CCNA_01838	hypothetical protein																			Nonessential	1
CCNA_01839	hypothetical protein																			Nonessential	5
CCNA_01840	transcriptional regulator, MerR family																			Nonessential	24
CCNA_01841	isocitrate lyase																			Nonessential	16
CCNA_01842	hypothetical protein																			Nonessential	7
CCNA_01843	malate synthase																			Nonessential	36
CCNA_01844	DNA integration/recombination/inversion protein	Yes	0.77409	2.83333	8.3	8	7	10	4	2	4	3	4	5	3	2	4	7	4	Nonessential	17	DNA binding	DNA recombination	DNA integration
CCNA_01845	two-component response regulator protein																			Nonessential	30
CCNA_01846	two-component sensor histidine kinase																			Nonessential	20
CCNA_01847	cytochrome c oxidase assembly protein Surf1																			Nonessential	13
qoxD;CCNA_01848	quinol cytochrome oxidase polypeptide IV																			Nonessential	24	cytochrome o ubiquinol oxidase activity	electron transport coupled proton transport	integral to membrane	oxidoreductase activity	oxidation-reduction process
qoxC;CCNA_01849	quinol cytochrome oxidase polypeptide III																			Nonessential	80
qoxB;CCNA_01850	quinol cytochrome oxidase polypeptide I																			Nonessential	43
qoxA;CCNA_01851	quinol cytochrome oxidase polypeptide II																			Nonessential	36
CCNA_01852	major facilitator superfamily transporter	Yes	0.890447	7.46667	18.7	7	2	3	12	11	7	10	10	13	13	10	17	26	13	Nonessential	35	integral to membrane	transmembrane transport
CCNA_01853	hypothetical protein																			Nonessential	2
CCNA_01854	transcriptional regulator, GntR family																			Nonessential	42
CCNA_01855	iron/manganese superoxide dismutase																			Nonessential	93
CCNA_01856	ferrichrome-iron receptor																			Nonessential	7
CCNA_01857	transcriptional regulator, AraC family																			Nonessential	1
CCNA_01858	transcriptional regulator, AraC family																			Nonessential	3
CCNA_01859	TonB-dependent receptor																			Nonessential	4
CCNA_01860	rare lipoprotein B precursor																			Nonessential	8
CCNA_01861	hypothetical protein																			Nonessential	1
CCNA_01862	hypothetical protein																			Nonessential	1
CCNA_01863	outer membrane efflux protein																			Nonessential	33
CCNA_01864	transcriptional regulator, TetR family																			essential	16
CCNA_01865	periplasmic multidrug efflux lipoprotein precursor																			Nonessential	46
acrB4;CCNA_01866	cation/multidrug efflux pump acrB4																			Nonessential	55
CCNA_01867	hypothetical protein																			Nonessential	1
CCNA_01868	hypothetical protein																			Nonessential	6
CCNA_01869	TonB-dependent receptor																			Nonessential	1
CCNA_01870	transcriptional repressor																			Nonessential	23
CCNA_01871	hypothetical protein																			Nonessential	1
CCNA_01872	hypothetical protein																			Nonessential	12
CCNA_01873	magnesium and cobalt transport protein corA																			Nonessential	1
CCNA_01874	transposase																			Nonessential	15
CCNA_01875	acyl-CoA dehydrogenase, short-chain specific																			Nonessential	10
CCNA_01876	cyclohexanone monooxygenase																			Nonessential	5
CCNA_01877	acyl-CoA thioesterase II	Yes	0.953033	10	4.7	0	0	0	5	5	4	4	4	2	2	3	2	2	3	Nonessential	3	hydrolase activity
CCNA_01878	long-chain-fatty-acid--CoA ligase																			Nonessential	10
CCNA_01879	NADH dehydrogenase																			Nonessential	35
CCNA_01880	3-oxoacyl-(acyl-carrier protein) reductase																			Nonessential	13
CCNA_01881	hypothetical protein																			Nonessential	1
CCNA_01882	gluconolactonase																			Nonessential	12
CCNA_01883	acyl-CoA dehydrogenase																			Nonessential	5
CCNA_01884	acyl-CoA dehydrogenase, short-chain specific																			Nonessential	12
CCNA_01885	short chain dehydrogenase																			Nonessential	43
CCNA_01886	TonB-dependent receptor																			Nonessential	1
CCNA_01887	hypothetical protein																			Nonessential	3
CCNA_01888	transcriptional regulator																			Nonessential	7
CCNA_01889	long-chain-fatty-acid--CoA ligase																			Nonessential	41
CCNA_01890	enoyl-CoA hydratase/isomerase family protein																			Nonessential	1
CCNA_01891	enoyl-CoA hydratase/carnithine racemase																			Nonessential	8
CCNA_01892	short chain dehydrogenase																			Nonessential	3
CCNA_01893	gamma-hexachlorocyclohexane dehydrochlorinase																			Nonessential	6
CCNA_01894	cyclohexanone monooxygenase																			Nonessential	12
CCNA_01895	transporter, major facilitator superfamily																			Nonessential	14
CCNA_01896	hypothetical protein																			Nonessential	2
CCNA_01897	metal-dependent hydrolase																			Nonessential	64
CCNA_01898	DNase, TatD family																			Nonessential	224
CCNA_01899	DNA polymerase III, delta' subunit																			essential	65
CCNA_01900	thymidylate kinase																			essential	159
CCNA_01901	lipoprotein	Yes	0.838896	28.3333	28.3	11	8	10	2	1	1	9	10	28	29	28	24	20	14	Nonessential	39
CCNA_01902	nickel-responsive regulator NikR																			Nonessential	27
CCNA_01903	hypothetical cytosolic protein																			Nonessential	27
CCNA_01904	hypothetical cytosolic protein																			Nonessential	36
CCNA_01905	urea carboxylase	Yes	0.30757	10	3.7	1	2	1	1	3	7	0	0	1	1	1	1	1	1	Nonessential	32
CCNA_01906	allophanate hydrolase	Yes	0.585273	10	2	0	0	1	0	2	4	0	0	0	0	0	0	0	0	Nonessential	28	allophanate hydrolase activity	hydrolase activity	carbon-nitrogen ligase activity, with glutamine as amido-N-donor
CCNA_01907	ABC transporter ATP-binding protein	Yes	0.549677	10	2.3	1	1	0	1	2	4	0	0	0	0	0	0	0	0	Nonessential	30	nucleotide binding	ATP binding	ATP catabolic process	ATPase activity	nucleoside-triphosphatase activity
CCNA_01908	transporter	Yes	0.719331	10	2.3	1	3	3	0	2	3	1	0	0	0	0	0	0	0	Nonessential	63	transporter activity	plasma membrane	transport	membrane	integral to membrane
CCNA_01909	ABC transporter substrate-binding protein	Yes	0.998929	17.3333	19.3	5	26	12	6	12	40	1	2	2	2	2	1	2	2	Nonessential	24
CCNA_01910	thymidylate kinase	Yes	0.656973	2.20588	11.7	10	13	12	9	6	6	4	8	7	3	7	8	6	7	Nonessential	4	thymidylate kinase activity	kinase activity	phosphorylation	transferase activity
CCNA_01911	glyoxalase family protein																			Nonessential	32
CCNA_01912	protein ydhR precursor	Yes	0.476442	2.21053	21	10	11	8	17	18	15	22	20	15	16	11	17	19	15	Nonessential	2
CCNA_01913	transcriptional regulator, MarR family	Yes	0.501354	2.47059	21	9	10	7	19	13	9	23	19	14	17	16	12	15	16	Nonessential	106
CCNA_01914	16S rRNA m(2)G 1207 methyltransferase	Yes	0.884335	3.66667	17	5	5	4	18	19	14	16	15	10	10	13	8	9	14	Nonessential	20	nucleic acid binding	methyltransferase activity	transferase activity	methylation	16S rRNA (guanine(966)-N(2))-methyltransferase activity
CCNA_01915	ribosomal small subunit pseudouridine synthase A	Yes	0.964288	3.53846	23	5	5	8	23	24	22	20	23	9	14	13	8	10	17	Nonessential	120	pseudouridine synthesis	RNA binding	RNA modification	pseudouridine synthase activity	lyase activity	isomerase activity	intramolecular transferase activity
CCNA_01916	ribonuclease BN																			Nonessential	12	hydrolase activity
CCNA_01917	alpha-methylacyl-CoA racemase	Yes	0.562505	2.95238	10.3	5	4	3	9	8	8	10	10	7	8	8	11	9	11	Nonessential	38	catalytic activity	alpha-methylacyl-CoA racemase activity	metabolic process	isomerase activity
CCNA_01918	two-component response regulator	Yes	0.454293	3.85714	28.7	10	6	8	32	27	27	21	21	12	13	14	19	15	19	Nonessential	1	two-component response regulator activity	two-component signal transduction system (phosphorelay)	intracellular	regulation of transcription, DNA-dependent	cyclic nucleotide biosynthetic process	phosphorus-oxygen lyase activity	intracellular signal transduction
CCNA_01919	FrnE protein																			Nonessential	56
CCNA_01920	transcription-repair coupling factor	Yes	0.807612	2.16176	22.3	18	21	28	12	15	16	16	15	10	13	11	14	17	16	Nonessential	225	nucleotide binding	nucleic acid binding	damaged DNA binding	helicase activity	ATP binding	DNA repair	ATP-dependent helicase activity	hydrolase activity
CCNA_01921	TPR repeat containing protein	Yes	0.998644	2.76923	33.3	28	30	42	14	15	16	17	16	17	15	8	12	14	13	essential	37
CCNA_01922	SAM-dependent methyltransferase																			Nonessential	11
CCNA_01923	ATP-dependent RNA helicase																			Nonessential	62
CCNA_01924	capsular polysaccharide biosynthesis protein																			Nonessential	1
CCNA_01925	coniferyl aldehyde dehydrogenase																			Nonessential	82
CCNA_01926	two-component response regulator	Yes	0.970104	13.7067	171.3	92	80	98	14	8	17	37	62	196	163	155	155	133	89	Nonessential	45	intracellular	cyclic nucleotide biosynthetic process	phosphorus-oxygen lyase activity	intracellular signal transduction
CCNA_01927	enoyl-CoA hydratase																			Nonessential	62
CCNA_01928	hypothetical membrane protein																			Nonessential	14
CCNA_01929	conserved hypothetical protein	Yes	0.726247	1.33475	57.7	68	55	50	41	38	51	49	36	33	45	40	49	39	46	Nonessential	5
CCNA_01930	ADP-heptose LPS heptosyltransferase																			Nonessential	2
CCNA_01931	transcriptional regulator, TetR family	Yes	0.8007	10	5	0	0	0	1	1	1	4	2	4	4	3	4	8	3	Nonessential	18	DNA binding	transcription, DNA-dependent	regulation of transcription, DNA-dependent
CCNA_01932	1-acyl-sn-glycerol-3-phosphate acyltransferase	Yes	0.753617	6.33333	6.3	2	1	1	2	1	1	2	3	8	6	5	5	10	4	Nonessential	3	1-acylglycerol-3-phosphate O-acyltransferase activity	metabolic process	transferase activity	transferase activity, transferring acyl groups
CCNA_01933	hypothetical protein	Yes	0.366059	2.625	30.7	22	42	28	16	29	27	19	22	10	18	12	17	23	15	Nonessential	1
CCNA_01934	HesB protein family	Yes	0.70747	1.88028	41.3	35	44	45	26	31	29	34	33	16	31	24	31	36	28	Nonessential	25	structural molecule activity	iron-sulfur cluster assembly	iron-sulfur cluster binding
CCNA_01935	hypothetical cytosolic protein	Yes	0.430456	2.11364	73	64	85	70	32	43	41	60	59	27	49	34	58	60	48	essential	98
CCNA_01936	cysteine desulfurase/Selenocysteine lyase	Yes	0.68761	2.75581	34.7	25	34	45	18	31	35	18	22	11	19	13	16	26	20	essential	186	catalytic activity	cysteine metabolic process	metabolic process	transferase activity	lyase activity	pyridoxal phosphate binding	cysteine desulfurase activity
CCNA_01937	SufD protein	Yes	0.860267	3.67742	32	20	33	43	14	28	31	12	17	8	14	9	16	20	14	essential	10	iron-sulfur cluster assembly
CCNA_01938	ATP-dependent transporter sufC	Yes	0.762822	2.9	51.7	39	56	60	19	48	49	26	28	14	26	20	24	33	26	essential	168	nucleotide binding	ATP binding	ATP catabolic process	transport	ATPase activity	nucleoside-triphosphatase activity
CCNA_01939	ADP-ribosylglycohydrolase	Yes	0.638906	2.72727	77.3	72	67	93	28	62	64	36	44	19	44	25	29	39	36	Nonessential	8	metabolic process	hydrolase activity	hydrolase activity, acting on glycosyl bonds
CCNA_01940	ABC transporter-associated protein sufB	Yes	0.444216	2.94545	49.7	41	54	54	18	40	44	31	28	12	23	20	21	24	27	essential	152	iron-sulfur cluster assembly
CCNA_01941	cysteine desulfhydrase/Selenocysteine lyase	Yes	0.930332	3.34091	21.7	16	23	26	10	21	26	10	13	5	9	8	7	8	12	essential	207	catalytic activity	metabolic process	selenocysteine lyase activity	lyase activity	pyridoxal phosphate binding
CCNA_01942	Rrf2 family protein	Yes	0.746447	2.36842	16.7	20	14	16	7	13	12	6	7	5	9	5	8	6	7	High_Fitness_Costs	133	DNA binding	metal ion binding	iron-sulfur cluster binding	2 iron, 2 sulfur cluster binding
CCNA_01943	alpha/beta hydrolase	Yes	0.998248	2.33607	141.3	139	133	152	65	71	93	64	58	65	70	58	72	73	86	Nonessential	38	hydrolase activity
CCNA_01944	hypothetical cytosolic protein																			Nonessential	1
CCNA_01945	hypothetical protein																			Nonessential	46
CCNA_01946	tyrosyl-tRNA synthetase																			essential	169
CCNA_01947	thioredoxin peroxidase																			Nonessential	169
CCNA_01948	peptidoglycan-specific endopeptidase, M23 family	Yes	0.629009	2.16071	63.3	74	52	59	69	50	71	31	25	42	40	26	50	54	37	Nonessential	37
CCNA_01949	hypothetical cytosolic protein	Yes	0.997562	2.63636	43	42	44	43	44	30	41	15	18	21	22	17	17	25	28	Nonessential	10
CCNA_01950	bacterial peptide chain Release factor 2 (RF-2)	Yes	0.519663	1.79348	48	40	42	62	33	55	55	42	42	28	32	32	28	30	37	essential	214	translation release factor activity	cytoplasm	translation	translational termination	translation release factor activity, codon specific
CCNA_01951	multimodular transpeptidase-transglycosylase PBP 1A																			Nonessential	86
CCNA_01952	N-acetylmuramoyl-L-alanine amidase	Yes	0.524694	11.619	40.7	17	14	18	4	3	4	8	13	37	45	40	28	24	24	essential	36	N-acetylmuramoyl-L-alanine amidase activity	peptidoglycan catabolic process	hydrolase activity
CCNA_01953	hypothetical protein																			High_Fitness_Costs	5
CCNA_01954	ribonuclease E																			High_Fitness_Costs	45
CCNA_01955	zinc metalloprotease																			Nonessential	14
CCNA_01956	outer membrane protein	Yes	0.389031	1.46875	24	25	21	26	19	17	18	16	19	19	17	14	12	18	18	Nonessential	25	protein disulfide oxidoreductase activity
thiG;CCNA_01957	thiazole biosynthesis protein thiG																			essential	156
thiS;CCNA_01958	thiS protein	Yes	0.759192	2.375	28	27	27	30	15	21	24	10	14	13	28	13	11	16	13	essential	138
CCNA_01959	3-dehydroquinate dehydratase	Yes	0.865322	1.37813	76	81	65	82	62	57	55	58	62	50	50	62	56	58	46	essential	169	3-dehydroquinate dehydratase activity	cellular amino acid biosynthetic process	aromatic amino acid family biosynthetic process	chorismate biosynthetic process	lyase activity
CCNA_01960	biotin carboxyl carrier protein of acetyl-CoA																			essential	170
CCNA_01961	biotin carboxylase																			essential	189
CCNA_01962	leucyl/phenylalanyl-tRNA--protein transferase																			Nonessential	103
CCNA_01963	conserved hypothetical protein																			Nonessential	2
CCNA_01964	NADH dehydrogenase																			Nonessential	18
CCNA_01965	hypothetical protein	Yes	0.991891	2.21053	58	62	46	66	29	38	34	26	30	26	35	26	19	31	26	High_Fitness_Costs	7
CCNA_01966	vitamin B12-dependent ribonucleotide reductase	Yes	0.981351	3.35294	27	10	10	7	24	24	33	14	11	8	10	10	10	10	15	Nonessential	1
CCNA_01967	hypothetical protein with pentapeptide repeats	Yes	0.795791	3.25	13	8	5	6	4	5	4	2	6	10	15	14	5	5	4	Nonessential	11
CCNA_01968	hypothetical protein with pentapeptide repeats																			essential	9
CCNA_01969	aspartyl-tRNA synthetase																			essential	230	nucleotide binding	nucleic acid binding	aminoacyl-tRNA ligase activity	aspartate-tRNA ligase activity	ATP binding	cytoplasm	translation	tRNA aminoacylation for protein translation	aspartyl-tRNA aminoacylation	ligase activity
CCNA_01970	triosephosphate isomerase																			essential	221	catalytic activity	triose-phosphate isomerase activity	cytoplasm	gluconeogenesis	glycolysis	pentose-phosphate shunt	metabolic process	isomerase activity
CCNA_01971	peptidyl-prolyl cis-trans isomerase	Yes	0.787585	1.55932	86.3	75	95	89	57	70	78	61	63	50	71	56	54	63	71	essential	14	protein peptidyl-prolyl isomerization	peptidyl-prolyl cis-trans isomerase activity	protein folding	protein transport	isomerase activity
CCNA_01972	anthranilate synthase component I	Yes	0.345627	1.7191	48.3	37	45	44	43	48	54	45	42	27	30	32	45	43	40	Nonessential	181	tryptophan biosynthetic process	anthranilate synthase activity	biosynthetic process	lyase activity	oxo-acid-lyase activity
CCNA_01973	hypothetical protein	Yes	0.994736	10	20.3	1	0	0	33	17	11	23	13	8	4	6	8	8	9	Nonessential	2
CCNA_01974	anthranilate synthase component II/para-aminobenzoate synthase glutamine amidotransferase component II																			Nonessential	192
CCNA_01975	anthranilate phosphoribosyltransferase	Yes	0.507043	2.57143	26.7	16	13	11	20	32	28	17	20	7	14	14	11	13	20	Nonessential	185	tryptophan biosynthetic process	anthranilate phosphoribosyltransferase activity	metabolic process	cellular amino acid biosynthetic process	aromatic amino acid family biosynthetic process	transferase activity	transferase activity, transferring glycosyl groups
CCNA_01976	Indole-3-glycerol phosphate synthase	Yes	0.475295	3.12162	33	18	17	19	22	42	35	22	22	12	15	10	14	14	15	Nonessential	178	tryptophan biosynthetic process	catalytic activity	indole-3-glycerol-phosphate synthase activity	tryptophan metabolic process	metabolic process	cellular amino acid biosynthetic process	aromatic amino acid family biosynthetic process	lyase activity	carboxy-lyase activity
CCNA_01977	1-acyl-sn-glycerol-3-phosphate acyltransferase	Yes	0.603653	2.7	36.3	25	23	24	28	47	34	31	29	20	14	11	17	24	16	Nonessential	48	1-acylglycerol-3-phosphate O-acyltransferase activity	metabolic process	transferase activity	transferase activity, transferring acyl groups
CCNA_01978	methyltransferase	Yes	0.310174	2.58333	15.5	9	6	6	13	16	13	17	14	9	8	8	12	10	11	Nonessential	3	metabolic process	methyltransferase activity	transferase activity	methylation
CCNA_01979	LexA repressor	Yes	0.939397	4.90476	51.5	14	11	10	25	31	24	43	60	50	44	58	47	31	30	Nonessential	105	DNA binding	serine-type endopeptidase activity	DNA replication	DNA repair	transcription, DNA-dependent	regulation of transcription, DNA-dependent	proteolysis	response to DNA damage stimulus	SOS response	hydrolase activity	negative regulation of transcription, DNA-dependent
CCNA_01980	methylisocitrate lyase																			Nonessential	27
CCNA_01981	DNA translocation competence protein ComA																			Nonessential	17
CCNA_01982	glutamyl-tRNA synthetase	Yes	0.924561	1.88889	33.7	33	35	33	22	25	25	22	19	18	20	16	20	20	21	essential	224	nucleotide binding	aminoacyl-tRNA ligase activity	glutamate-tRNA ligase activity	ATP binding	cytoplasm	translation	tRNA aminoacylation for protein translation	glutamyl-tRNA aminoacylation	ligase activity	ligase activity, forming aminoacyl-tRNA and related compounds	tRNA aminoacylation
CCNA_01983	citrate synthase																			Nonessential	124
CCNA_01984	FlhB-like flagellar protein																			Nonessential	66
CCNA_01985	ABC transporter ATP-binding protein	Yes	0.253954	9.33333	4.7	2	1	2	1	1	0	2	3	6	4	4	3	4	2	Nonessential	2
CCNA_01986	lipid-A-disaccharide synthase																			essential	94
CCNA_01987	hypothetical protein																			essential	39
CCNA_01988	acyl-(acyl-carrier-protein)--UDP-N- acetylglucosamine O-acyltransferase																			essential	134
CCNA_01989	(3R)-hydroxymyristoyl-(acyl-carrier-protein) dehydratase																			essential	182
CCNA_01990	UDP-3-O-(3-hydroxymyristoyl) glucosamine N-acyltransferase																			essential	135
CCNA_01991	hypothetical outer membrane protein																			essential	5
CCNA_01992	outer membrane protein assembly factor																			essential	82
mmpA;CCNA_01993	membrane endopeptidase MmpA																			Nonessential	44
CCNA_01994	1-deoxy-D-xylulose 5-phosphate reductoisomerase																			essential	197
CCNA_01995	phosphatidate cytidylyltransferase																			essential	177
CCNA_01996	undecaprenyl pyrophosphate synthetase																			essential	232
CCNA_01997	ribosome Recycling factor (RRF)																			essential	233
CCNA_01998	uridylate kinase																			essential	227
CCNA_01999	protein translation Elongation factor Ts (EF-Ts)																			essential	178
CCNA_02000	SSU ribosomal protein S2P																			essential	221
CCNA_02001	phosphoserine phosphatase																			Nonessential	2
[truncated: 1,972 more rows]
[truncated: 4 more columns]
