# Supplementary material for: Transcriptomic and phylogenetic analysis of a bacterial cell cycle reveals strong associations between gene co-expression and evolution
Source: BMC Genomics. 2013 Jul 5;14:450. doi: 10.1186/1471-2164-14-450 (PMC3829707; doi:10.1186/1471-2164-14-450)
Supplement: Additional file 8: Table S9 — Lists the potential method-introduced CCR genes. [file 1471-2164-14-450-S8.xlsx]

## Sheet: cold_shock.potential.list,s9
Gene_ID	baySeq likelihood	Annotation
CCNA_00972	0.999992	hypothetical protein
CCNA_01589	0.999989	acyltransferase 3
CCNA_00713	0.999975	hypothetical protein
CCNA_02164	0.999973	leucine dehydrogenase
CCNA_02699	0.999965	guanine deaminase
CCNA_02742	0.999956	oxalate/formate antiporter
CCNA_02254	0.999938	isovaleryl-CoA dehydrogenase
CCNA_02693	0.999935	iron-regulated protein frpC
CCNA_02689	0.999917	urate oxidase
CCNA_03117	0.999907	hypothetical cytosolic protein
CCNA_02179	0.999892	long-chain fatty acid transport protein precursor
CCNA_00938	0.99989	acetyl-CoA acetyltransferase
CCNA_01075	0.99987	beta/gamma crystallin family protein
CCNA_00117	0.999865	glucosamine-fructose-6-phosphate aminotransferase, isomerizing
CCNA_02064	0.999865	UDP-3-O-(3-hydroxymyristoyl) N-acetylglucosamine deacetylase
CCNA_03726	0.999851	transcriptional regulator
CCNA_01185	0.99984	hypothetical protein
CCNA_02601	0.999829	glutathione-dependent formaldehyde dehydrogenase
CCNA_02335	0.999824	myo-inositol-1(or 4)-monophosphatase
CCNA_02242	0.999781	PHB granule-associated protein, phasin2
CCNA_02334	0.99977	transcriptional regulator of stalk biogenesis staR
CCNA_02690	0.999755	hypothetical membrane spanning protein
CCNA_01473	0.999742	E1-E2 cation pump ATPase fixI
CCNA_00846	0.999735	proline dehydrogenase/delta-1-pyrroline-5-carboxylate dehydrogenase
CCNA_02378	0.999675	hypothetical protein
CCNA_02691	0.999654	transcriptional regulator, TetR family
CCNA_02799	0.999598	hypothetical protein
CCNA_01076	0.99959	beta/gamma crystallin domain protein
CCNA_01386	0.99958	conserved hypothetical protein
CCNA_03230	0.999557	glutamine synthetase
CCNA_03404	0.99955	regulator of CtrA degradation rcdA
CCNA_01263	0.999528	pyruvate dehydrogenase E1 component
CCNA_01128	0.999504	hypothetical protein
CCNA_R0020	0.999418	rich medium expressed sRNA
CCNA_01472	0.999384	cation pump-linked membrane protein fixH
CCNA_02255	0.999371	lysozyme-family localization factor spmX
CCNA_03034	0.999333	hypothetical protein
CCNA_02743	0.999203	TonB dependent receptor
CCNA_02600	0.999191	S-formylglutathione hydrolase
CCNA_00858	0.999129	TonB-dependent receptor
CCNA_03327	0.999101	hypothetical protein
CCNA_02812	0.999092	glutaredoxin
CCNA_01474	0.998992	cytochrome cbb3 oxidase maturation protein ccoS
CCNA_03138	0.998905	peroxidase/catalase katG
CCNA_00375	0.998879	conserved hypothetical protein
CCNA_00118	0.99886	porphyrin biosynthesis protein
CCNA_00784	0.998682	heat resistant agglutinin
CCNA_01921	0.998587	TPR repeat containing protein
CCNA_01943	0.998221	alpha/beta hydrolase
CCNA_02700	0.998155	XdhC protein (assists in molybdopterin insertion into xanthine dehydrogenase)
CCNA_03624	0.997776	sodium bicarbonate cotransporter
CCNA_03619	0.997756	zinc metalloprotease
CCNA_00045	0.997711	inorganic pyrophosphatase
CCNA_00512	0.997602	GTP-binding protein, probable translation factor
CCNA_02357	0.997525	malonate-semialdehyde dehydrogenase (acetylating)/methylmalonate-semialdehyde dehydrogenase (acylating)
CCNA_03793	0.997494	cell division protein ftsY
CCNA_01796	0.997439	hypothetical protein
CCNA_03142	0.997045	RNA polymerase sigma factor rpoD
CCNA_03233	0.996899	gamma-aminobutyrate aminotransferase
CCNA_00241	0.996771	phosphocarrier protein HPr
CCNA_02698	0.996339	inosine-uridine preferring nucleoside hydrolase
CCNA_00845	0.995538	antitoxin protein relB-1
CCNA_02723	0.994981	hypothetical protein
CCNA_02688	0.994537	chitooligosaccharide deacetylase
CCNA_02517	0.994308	conserved hypothetical protein
CCNA_03279	0.993916	short chain dehydrogenase
CCNA_02701	0.9939	xanthine dehydrogenase large subunit
CCNA_01412	0.993767	acyl-CoA dehydrogenase, short-chain specific
CCNA_02351	0.993506	uracil phosphoribosyltransferase
CCNA_01181	0.993469	conserved hypothetical protein
CCNA_01516	0.992928	NAD(P)H-dependent quinone reductase
CCNA_02252	0.992883	methylcrotonyl-CoA carboxylase carboxyl transferase subunit
CCNA_01633	0.992855	GTP-binding protein era
CCNA_00918	0.992707	peptide release factor-glutamine N5-methyltransferase
CCNA_02231	0.992649	ABC transporter ATP-binding protein
CCNA_00230	0.992171	ribosomal large subunit pseudouridine synthase B
CCNA_00899	0.992038	bacterial peptide chain Release factor 1 (RF-1)
CCNA_02692	0.991781	hypothetical exported protein
CCNA_01965	0.991773	hypothetical protein
CCNA_00711	0.991316	conserved hypothetical protein
CCNA_01007	0.990864	hypothetical protein
CCNA_01245	0.990591	23S rRNA methyltransferase
CCNA_00968	0.990421	gluconate kinase
CCNA_00931	0.990328	GTP cyclohydrolase II/3,4-dihydroxy-2-butanone-4-phosphate synthase
CCNA_00240	0.98978	PTS system, IIA component
CCNA_00168	0.98961	putative capsule polysaccharide export protein
CCNA_02584	0.989576	hypothetical protein
CCNA_02687	0.988914	serine-pyruvate aminotransferase
CCNA_01726	0.988868	GTP-binding protein
CCNA_00052	0.988459	predicted metal-dependent hydrolase
CCNA_02925	0.988025	carbamoyl-phosphate synthase small chain
CCNA_02237	0.987877	Xaa-pro dipeptidyl-peptidase
CCNA_00292	0.986463	phosphate transport system permease protein pstC
CCNA_00929	0.986387	diaminohydroxyphosphoribosylaminopyrimidine deaminase/5-amino-6-(5-phosphoribosylamino)uracil reductase
CCNA_02684	0.985801	cyclopropane fatty acid synthase-like methyltransferase
CCNA_00295	0.984464	phosphate transport system protein phoU
CCNA_00470	0.984327	O-antigen polymerase
CCNA_00169	0.98405	hypothetical protein
CCNA_01364	0.983865	NIFR3-like protein
CCNA_01242	0.983707	amino acid permease
CCNA_01506	0.983021	cystine transport ATP-binding protein
CCNA_00928	0.982395	transcriptional regulator, GntR family
CCNA_02205	0.982357	conserved hypothetical protein
CCNA_01050	0.982146	ABC transporter ATP-binding protein
CCNA_03169	0.981359	conserved hypothetical protein
CCNA_01538	0.9811	pyruvate phosphate dikinase
CCNA_01799	0.980895	pyruvate dehydrogenase E1 component alpha subunit
CCNA_01123	0.979645	bacterial peptide chain Release factor 3 (RF-3)
CCNA_01490	0.978922	NAD(FAD)-utilizing dehydrogenase
CCNA_01659	0.977947	queuine tRNA-ribosyltransferase
CCNA_00294	0.977363	phosphate transport ATP-binding protein pstB
CCNA_03635	0.977323	hypothetical protein
CCNA_02324	0.976172	heat shock protein 33 hsp33
CCNA_00778	0.976156	GTP-binding protein TypA/BipA
CCNA_00930	0.975813	riboflavin synthase alpha chain
CCNA_01086	0.975766	GTP-binding protein lepA
CCNA_03280	0.975551	pyruvate ferredoxin/flavodoxin oxidoreductase family protein
CCNA_00932	0.975498	6,7-dimethyl-8-ribityllumazine synthase
CCNA_00317	0.97536	GTP-binding protein CgtA
CCNA_01008	0.975159	urocanate hydratase
CCNA_00472	0.975147	GDP-mannose 4,6 dehydratase
CCNA_01049	0.97379	hypothetical protein
CCNA_01199	0.972981	glucose-1-phosphate thymidylyltransferase
CCNA_01414	0.972083	3-hydroxyisobutyryl-CoA hydrolase
CCNA_03705	0.97029	hypothetical protein
CCNA_02704	0.969431	NADP-dependent malic enzyme
CCNA_00699	0.968872	LSU ribosomal protein L28P
CCNA_00741	0.966339	3-hydroxybutyryl-CoA dehydratase
CCNA_00054	0.965737	tRNA 2-methylthioadenosine synthase
CCNA_02598	0.965576	toxin protein relE-2
CCNA_00742	0.965246	hydrolase (HAD superfamily)
CCNA_03672	0.964982	superoxide dismutase
CCNA_00492	0.964586	cysteinyl-tRNA synthetase
CCNA_00285	0.964156	acetylglutamate kinase
CCNA_00036	0.963672	ribosome-binding factor A
CCNA_01795	0.956952	enolase
CCNA_01802	0.95611	hypothetical protein
CCNA_02933	0.955415	aminopeptidase
CCNA_03129	0.953831	peptidoglycan-specific endopeptidase, M23 family
CCNA_03128	0.953702	transporter, drug/metabolite exporter family
CCNA_00419	0.953426	fasciclin domain cell surface protein
CCNA_02427	0.953038	septum formation protein Maf
CCNA_01072	0.952429	hypothetical protein
CCNA_01244	0.947577	hypothetical protein
CCNA_03224	0.945378	hypothetical protein
CCNA_03563	0.945246	ATP synthase delta chain
CCNA_00296	0.94409	phosphate regulon response regulator PhoB
CCNA_03657	0.942627	tryptophan synthase alpha chain
CCNA_03798	0.942323	tRNA 2-methylthioadenosine synthase-like protein
CCNA_00082	0.939205	class 1 lysyl-tRNA synthetase
CCNA_02081	0.938593	Sec-independent protein translocase protein tatB
CCNA_00153	0.937874	GrpE protein
CCNA_01658	0.936873	S-adenosylmethionine:tRNA ribosyltransferase-isomerase
CCNA_00867	0.935761	hypothetical protein
CCNA_03428	0.93559	hypothetical cytosolic protein
CCNA_00690	0.934002	CarD-like transcriptional regulator
CCNA_02697	0.933436	hypothetical protein
CCNA_01548	0.932112	transporter
CCNA_00937	0.931282	acetyltransferase
CCNA_03696	0.931193	acetyl-coenzyme A synthetase
CCNA_03800	0.929799	diaminopimelate epimerase
CCNA_03234	0.929657	glutamine amidotransferase, class I
CCNA_00611	0.928512	beta-lactamase
CCNA_00807	0.926739	ribonuclease P protein component
CCNA_03703	0.925659	cytidylate kinase
CCNA_03613	0.925094	3-hydroxybutyryl-CoA dehydratase
CCNA_01982	0.923777	glutamyl-tRNA synthetase
CCNA_02994	0.923528	carbamoyl-phosphate synthase large chain
CCNA_03545	0.922449	iojap protein family
CCNA_02059	0.91771	ribosomal large subunit pseudouridine synthase C
CCNA_02583	0.908731	phosphoribosylformylglycinamidine synthase I
CCNA_03658	0.907822	tryptophan synthase beta chain
CCNA_02345	0.907564	hypothetical protein
CCNA_00365	0.907169	ornithine decarboxylase
CCNA_02362	0.905177	GAF domain-containing protein
CCNA_01413	0.904446	phosphoglycerate mutase family protein
CCNA_03460	0.903825	hypothetical protein
CCNA_02854	0.903407	two-component response regulator
CCNA_01240	0.900414	two-component response regulator
CCNA_01662	0.899936	hypothetical protein
CCNA_02597	0.899893	conserved hypothetical protein
CCNA_03799	0.899889	short chain dehydrogenase
CCNA_00468	0.898275	hypothetical protein
CCNA_00315	0.894797	3-polyprenyl-4-hydroxybenzoate decarboxylase
CCNA_03337	0.893268	peptidoglycan-associated lipoprotein pal
CCNA_03870	0.892185	methyltransferase gidB
CCNA_00316	0.890189	glutamate 5-kinase
CCNA_01332	0.885922	LSU ribosomal protein L17P
CCNA_01790	0.884857	protein translocase subunit secG
CCNA_03256	0.881545	chorismate synthase
CCNA_02169	0.880855	thioesterase superfamily protein
CCNA_03262	0.880357	queuosine biosynthesis protein QueC
CCNA_01436	0.878652	hypothetical protein
CCNA_01594	0.876186	ribosomal protein L11 methyltransferase
CCNA_01172	0.874399	hypothetical protein
CCNA_00007	0.874383	SSU ribosomal protein S20P
CCNA_00491	0.871519	GTP cyclohydrolase I
CCNA_00129	0.870984	hypothetical protein
CCNA_02616	0.870979	4-hydroxyphenylpyruvate dioxygenase
CCNA_00119	0.867914	putative transcriptional regulator
CCNA_00898	0.867749	ribosomal large subunit pseudouridine synthase F
CCNA_02327	0.866821	ABC transporter permease protein
CCNA_01690	0.865264	hypothetical membrane spanning protein
CCNA_02467	0.865037	polyisoprenylphosphate hexose-1-phosphotransferase pssZ
CCNA_02176	0.862675	hypothetical protein
CCNA_01959	0.862401	3-dehydroquinate dehydratase
CCNA_00765	0.860448	hypothetical protein
CCNA_01222	0.859451	NADH-ubiquinone oxidoreductase
CCNA_01809	0.85944	lipoic acid synthetase
CCNA_02775	0.856366	hypothetical protein
CCNA_01295	0.855898	integral membrane protein
CCNA_02657	0.853553	hypothetical protein
CCNA_02213	0.853084	NADH dehydrogenase
CCNA_01429	0.852512	ubiquinol-cytochrome C reductase chaperone
CCNA_03003	0.850255	two component sensor histidine kinase
CCNA_03360	0.850009	fructose-bisphosphate aldolase
CCNA_00822	0.847749	hypothetical protein
CCNA_03364	0.841766	hypothetical protein
CCNA_03100	0.838635	PhnA protein
CCNA_03378	0.835571	myo-inositol-1(or 4)-monophosphatase
CCNA_01198	0.832637	dTDP-4-dehydrorhamnose reductase
CCNA_01621	0.828126	DNA-directed RNA polymerase omega chain
CCNA_00495	0.826969	hypothetical cytosolic protein
CCNA_03235	0.826849	spermidine/putrescine transport ATP-binding protein potA
CCNA_01920	0.825945	transcription-repair coupling factor
CCNA_01634	0.825545	N-hydroxyarylamine O-acetyltransferase
CCNA_03608	0.822531	hypothetical protein
CCNA_03216	0.822054	hypothetical protein
CCNA_03769	0.819678	hypothetical protein
CCNA_02173	0.81539	ABC transporter ATP-binding protein
CCNA_00518	0.804869	LSU ribosomal protein L25P
CCNA_03111	0.804057	hypothetical protein
CCNA_02149	0.803444	1-deoxy-D-xylulose 5-phosphate synthase
CCNA_03257	0.801409	chemotaxis receiver domain protein cheYIII
CCNA_00352	0.801335	integral membrane protein
CCNA_02428	0.800043	bacterial protein translation initiation factor 1 (IF-1)
CCNA_03119	0.79951	hypothetical protein
CCNA_02592	0.798241	thioesterase
CCNA_03850	0.794738	imidazoleglycerol-phosphate dehydratase
CCNA_02347	0.790944	phosphomannomutase
CCNA_00265	0.790069	AMP nucleosidase
CCNA_00211	0.788257	agmatine deiminase
CCNA_03836	0.787593	3-hydroxydecanoyl-(acyl-carrier-protein) dehydratase
CCNA_01971	0.78392	peptidyl-prolyl cis-trans isomerase
CCNA_01801	0.780356	hypothetical protein
CCNA_00410	0.777981	acetyltransferase
CCNA_02146	0.77256	hypothetical protein
CCNA_03864	0.765919	hypothetical cytosolic protein
CCNA_01958	0.765597	thiS protein
CCNA_01812	0.763885	2-C-methyl-D-erythritol 4-phosphate cytidylyltransferase/2-C-methyl-D-erythritol 2,4-cyclodiphosphate synthase
CCNA_01553	0.750418	undecaprenyl-phosphate beta-N-acetyl-D-fucosaminephosphotransferase
CCNA_01844	0.748973	DNA integration/recombination/inversion protein
CCNA_01642	0.747522	gluconate 5-dehydrogenase
CCNA_01330	0.746567	DNA-directed RNA polymerase alpha chain
CCNA_01788	0.74637	hypothetical protein
CCNA_03164	0.744706	protein translocase subunit secA
CCNA_02838	0.744349	EF hand domain protein
CCNA_01942	0.743867	Rrf2 family protein
CCNA_01361	0.74261	hypothetical protein
CCNA_00320	0.737439	LSU ribosomal protein L27P
CCNA_02681	0.734417	glucose inhibited division protein A
CCNA_01387	0.732659	tRNA (uracil-5-)-methyltransferase
CCNA_02599	0.726928	antitoxin protein relB-2
CCNA_02683	0.725627	FAD dependent oxidoreductase
CCNA_02811	0.724848	lead, cadmium, zinc and mercury transporting ATPase
CCNA_01353	0.723122	3-phytase/6-phytase
CCNA_01929	0.721572	conserved hypothetical protein
CCNA_01262	0.720549	cation/multidrug efflux pump, AcrB family
CCNA_01546	0.719918	DEAD-box RNA helicase-like protein
CCNA_03452	0.717709	hypothetical protein
CCNA_01261	0.715401	periplasmic multidrug efflux lipoprotein precursor
CCNA_02380	0.713428	aspartate 1-decarboxylase
CCNA_00471	0.709972	GDP-L-fucose synthase
CCNA_02259	0.708899	hypothetical protein
CCNA_03587	0.708137	entericidin B-like protein
CCNA_01934	0.700962	HesB protein family
CCNA_00249	0.699095	SCO1/SenC family protein
CCNA_03028	0.696804	prephenate dehydratase
CCNA_00130	0.696015	Kup system potassium uptake protein
CCNA_00264	0.695972	C4-dicarboxylate transport protein
CCNA_03579	0.695792	hypothetical protein
CCNA_01363	0.694526	two-component sensor histidine kinase
CCNA_00163	0.693942	chain length regulator/tyrosine-protein kinase (capsular polysaccharide biosynthesis)
CCNA_01139	0.689866	conserved hypothetical cytosolic protein
CCNA_01660	0.687486	conserved hypothetical protein
CCNA_01653	0.687024	peptidyl-prolyl cis-trans isomerase
CCNA_01583	0.683779	phosphate-binding protein
CCNA_02853	0.683774	two-component sensor histidine kinase
CCNA_01346	0.680061	outer membrane protein
CCNA_00779	0.670804	hypothetical protein
CCNA_01584	0.670308	multimodular transpeptidase-transglycosylase PBP 1A
CCNA_R0032	0.669921	cell cycle regulated sRNA
CCNA_00805	0.667693	GTP-binding protein YihA
CCNA_01816	0.665941	nitrogen regulation protein ntrY
CCNA_02344	0.665128	phosphoglycerate mutase
CCNA_02806	0.662749	nickel-cobalt-cadmium resistance protein nccC
CCNA_00849	0.657894	outer membrane efflux protein
CCNA_00493	0.655789	putative polyketide cyclase-dehydrase/lipid transport protein
CCNA_01792	0.653273	LSU ribosomal protein L32P
CCNA_02425	0.646003	non-essential pilus assembly protein
CCNA_03636	0.643711	biotin synthase
CCNA_01681	0.640697	RimI-like acetyltransferase
CCNA_02356	0.638448	D-alanyl-D-alanine dipeptidase
CCNA_03546	0.637849	hypothetical cytosolic protein
CCNA_01939	0.636292	ADP-ribosylglycohydrolase
CCNA_01910	0.625063	thymidylate kinase
CCNA_02358	0.624694	FMN reductase
CCNA_01455	0.623395	hypothetical protein
CCNA_03556	0.622695	quaternary ammonium compound-resistance protein
CCNA_01102	0.621492	hypothetical membrane spanning protein
CCNA_03352	0.620659	hypothetical cytosolic protein
CCNA_03537	0.616368	glyoxalase family protein
CCNA_02166	0.614047	uracil DNA glycosylase superfamily protein
CCNA_02751	0.613141	ABC transporter ATP-binding protein
CCNA_02465	0.610371	UDP-glucose 6-dehydrogenase
CCNA_02714	0.595856	ABC transporter ATP-binding protein uup
CCNA_01635	0.592718	DNA repair protein recO
CCNA_02658	0.59222	3-hydroxybutyryl-CoA dehydratase
CCNA_01062	0.587554	GDP-mannose 4,6 dehydratase
CCNA_01352	0.587492	two component sensor histidine kinase
CCNA_00923	0.584262	hypothetical protein
CCNA_03002	0.570855	CDP-diacylglycerol--glycerol-3-phosphate 3-phosphatidyltransferase
CCNA_02520	0.566755	aspartyl/glutamyl-tRNA(Asn/Gln) amidotransferase subunit C
CCNA_03678	0.56438	hypothetical protein
CCNA_02809	0.563106	AcrB-family cation/multidrug efflux pump
CCNA_02972	0.555322	conserved hypothetical protein
CCNA_03469	0.549941	arginyl-tRNA synthetase
CCNA_01381	0.549555	valyl-tRNA synthetase
CCNA_02167	0.548205	glutathione S-transferase
CCNA_02249	0.540642	conserved hypothetical cytosolic protein
CCNA_01813	0.539624	tRNA-dihydrouridine synthase
CCNA_00280	0.539064	tRNA pseudouridine synthase A
CCNA_00489	0.539025	phosphoribosyl-AMP cyclohydrolase
CCNA_01374	0.538575	Fe-S cluster assembly ABC-type transport system, permease and ATPase components
CCNA_00897	0.536488	hypothetical protein
CCNA_02361	0.52779	polysaccharide biosynthesis protein celD
CCNA_01113	0.523896	rhodanese-related sulfurtransferase
CCNA_02325	0.523638	ornithine carbamoyltransferase
CCNA_00151	0.522223	ribonuclease PH
CCNA_00011	0.522002	chaperone protein DnaJ
CCNA_03735	0.508001	transketolase
CCNA_02527	0.506509	hypothetical protein
CCNA_02098	0.50392	molybdopterin-guanine dinucleotide biosynthesis protein A
CCNA_00053	0.500855	phosphate starvation-inducible protein PhoH
CCNA_00808	0.500041	LSU ribosomal protein L34P
CCNA_01689	0.497399	inosine-5'-monophosphate dehydrogenase
CCNA_01547	0.496216	methionyl-tRNA synthetase
CCNA_03858	0.494503	protein translocase subunit secB
CCNA_03259	0.491481	hypothetical cupin 2 domain containing protein
CCNA_02759	0.491444	methionine aminopeptidase
CCNA_02464	0.487182	UDP-glucose 6-dehydrogenase
CCNA_R0033	0.482267	tRNA-Asn
CCNA_03736	0.480872	hypothetical YGGT family protein
CCNA_01818	0.480192	D-alanine aminotransferase
CCNA_01095	0.477545	phenylalanyl-tRNA synthetase beta chain
CCNA_00782	0.474696	aminobenzoyl-glutamate transport protein
CCNA_01769	0.469581	ABC transporter ATP-binding protein
CCNA_00850	0.469221	cation/multidrug efflux pump acrB2
CCNA_01304	0.467079	hypothetical protein
CCNA_01114	0.466432	SufE protein
CCNA_01780	0.457507	exopolyphosphatase
CCNA_03876	0.455737	transcription termination factor rho
CCNA_00128	0.455077	argininosuccinate synthase
CCNA_00804	0.446709	hypothetical protein
CCNA_02247	0.445182	pantoate-beta-alanine ligase
CCNA_01940	0.444104	ABC transporter-associated protein sufB
CCNA_01817	0.44332	nitrogen assimilation regulatory protein ntrX
CCNA_00229	0.440104	CAAX amino terminal protease family protein
CCNA_00293	0.438735	phosphate transport system permease protein pstA
CCNA_00042	0.434108	hypothetical cytosolic protein/LSU ribosomal protein L7AE
CCNA_03013	0.432374	peroxiredoxin reductase (NAD(P)H) /NADH oxidase H2O2-forming
CCNA_01629	0.430994	signal peptidase I
CCNA_01449	0.430806	fructose-1,6-bisphosphatase
CCNA_01956	0.426684	outer membrane protein
CCNA_03105	0.425356	molecular chaperones (DnaJ family)
CCNA_00671	0.42129	teichoic acid translocation permease protein tagG
CCNA_03385	0.419525	hypothetical cytosolic protein
CCNA_01935	0.417705	hypothetical cytosolic protein
CCNA_02060	0.41433	CrcB family protein
CCNA_01783	0.410494	DnaA-related protein
CCNA_01344	0.41044	conserved hypothetical protein
CCNA_02326	0.409519	acetylornithine aminotransferase/succinyldiaminopimelate aminotransferase
CCNA_02219	0.404615	hypothetical protein
CCNA_00536	0.401058	DNA-directed RNA polymerase beta chain
CCNA_02455	0.39793	conserved integral membrane protein
CCNA_00523	0.394157	multicopper polyphenol oxidase
CCNA_03781	0.393824	aconitate hydratase
CCNA_03384	0.393648	LSU ribosomal protein L31P
CCNA_01362	0.391354	two-component response regulator
CCNA_02696	0.390922	glutamyl-tRNA(Gln) amidotransferase subunit A
CCNA_02734	0.390705	serine acetyltransferase
CCNA_01819	0.389304	RNA-binding protein, Hfq family
CCNA_02463	0.385472	UDP-N-acetylglucosamine 4-epimerase
CCNA_02518	0.380013	aspartyl/glutamyl-tRNA(Asn/Gln) amidotransferase subunit B
CCNA_03751	0.375587	peptidyl-prolyl cis-trans isomerase
CCNA_01692	0.365202	GMP synthase (glutamine-hydrolyzing)
CCNA_00213	0.363843	ribosomal-protein-alanine acetyltransferase
CCNA_00740	0.361461	riboflavin kinase/FMN adenylyltransferase
CCNA_03659	0.361307	N-(5'-phosphoribosyl)anthranilate isomerase
CCNA_03536	0.361166	ribosomal protein L11 methyltransferase
CCNA_02172	0.360828	transporter
CCNA_01367	0.359993	nicotinate-nucleotide--dimethylbenzimidazole phosphoribosyltransferase
CCNA_01241	0.358196	Zn-dependent hydrolase, glyoxalase II family
CCNA_03764	0.356838	acyl-CoA thioesterase
CCNA_01097	0.8001	LSU ribosomal protein L20P
CCNA_03430	0.720297	LSU ribosomal protein L36P
CCNA_03406	0.492431	SSU ribosomal protein S21P
CCNA_03306	0.472652	SSU ribosomal protein S12P
CCNA_00321	0.467122	LSU ribosomal protein L21P
CCNA_01328	0.450754	SSU ribosomal protein S13P
