# Supplementary material for: Transcriptomic and phylogenetic analysis of a bacterial cell cycle reveals strong associations between gene co-expression and evolution
Source: BMC Genomics. 2013 Jul 5;14:450. doi: 10.1186/1471-2164-14-450 (PMC3829707; doi:10.1186/1471-2164-14-450)
Supplement: Additional file 9: Figure S2 — Expression profiles of all identified CCR genes. [file 1471-2164-14-450-S9.zip]

Archive with 1,591 entries (1,588 files):
- FigureS2/
- FigureS2/.DS_Store
- __MACOSX/
- __MACOSX/FigureS2/
- __MACOSX/FigureS2/._.DS_Store
- FigureS2/CCNA_00005.pdf
- FigureS2/CCNA_00007.pdf
- FigureS2/CCNA_00008.pdf
- FigureS2/CCNA_00011.pdf
- FigureS2/CCNA_00012.pdf
- FigureS2/CCNA_00013.pdf
- FigureS2/CCNA_00021.pdf
- FigureS2/CCNA_00025.pdf
- FigureS2/CCNA_00026.pdf
- FigureS2/CCNA_00027.pdf
- FigureS2/CCNA_00028.pdf
- FigureS2/CCNA_00036.pdf
- FigureS2/CCNA_00037.pdf
- FigureS2/CCNA_00040.pdf
- FigureS2/CCNA_00042.pdf
- FigureS2/CCNA_00045.pdf
- FigureS2/CCNA_00048.pdf
- FigureS2/CCNA_00052.pdf
- FigureS2/CCNA_00053.pdf
- FigureS2/CCNA_00054.pdf
- FigureS2/CCNA_00055.pdf
- FigureS2/CCNA_00062.pdf
- FigureS2/CCNA_00065.pdf
- FigureS2/CCNA_00070.pdf
- FigureS2/CCNA_00071.pdf
- FigureS2/CCNA_00072.pdf
- FigureS2/CCNA_00074.pdf
- FigureS2/CCNA_00075.pdf
- FigureS2/CCNA_00077.pdf
- FigureS2/CCNA_00078.pdf
- FigureS2/CCNA_00079.pdf
- FigureS2/CCNA_00081.pdf
- FigureS2/CCNA_00082.pdf
- FigureS2/CCNA_00085.pdf
- FigureS2/CCNA_00086.pdf
- FigureS2/CCNA_00089.pdf
- FigureS2/CCNA_00093.pdf
- FigureS2/CCNA_00094.pdf
- FigureS2/CCNA_00106.pdf
- FigureS2/CCNA_00111.pdf
- FigureS2/CCNA_00113.pdf
- FigureS2/CCNA_00114.pdf
- FigureS2/CCNA_00115.pdf
- FigureS2/CCNA_00117.pdf
- FigureS2/CCNA_00118.pdf
- FigureS2/CCNA_00119.pdf
- FigureS2/CCNA_00122.pdf
- FigureS2/CCNA_00126.pdf
- FigureS2/CCNA_00128.pdf
- FigureS2/CCNA_00129.pdf
- FigureS2/CCNA_00130.pdf
- FigureS2/CCNA_00136.pdf
- FigureS2/CCNA_00137.pdf
- FigureS2/CCNA_00138.pdf
- FigureS2/CCNA_00140.pdf
- FigureS2/CCNA_00150.pdf
- FigureS2/CCNA_00151.pdf
- FigureS2/CCNA_00153.pdf
- FigureS2/CCNA_00155.pdf
- FigureS2/CCNA_00157.pdf
- FigureS2/CCNA_00159.pdf
- FigureS2/CCNA_00161.pdf
- FigureS2/CCNA_00162.pdf
- FigureS2/CCNA_00163.pdf
- FigureS2/CCNA_00166.pdf
- FigureS2/CCNA_00167.pdf
- FigureS2/CCNA_00168.pdf
- FigureS2/CCNA_00169.pdf
- FigureS2/CCNA_00184.pdf
- FigureS2/CCNA_00185.pdf
- FigureS2/CCNA_00186.pdf
- FigureS2/CCNA_00187.pdf
- FigureS2/CCNA_00192.pdf
- FigureS2/CCNA_00193.pdf
- FigureS2/CCNA_00194.pdf
- FigureS2/CCNA_00199.pdf
- FigureS2/CCNA_00203.pdf
- FigureS2/CCNA_00210.pdf
- FigureS2/CCNA_00211.pdf
- FigureS2/CCNA_00213.pdf
- FigureS2/CCNA_00216.pdf
- FigureS2/CCNA_00221.pdf
- FigureS2/CCNA_00222.pdf
- FigureS2/CCNA_00223.pdf
- FigureS2/CCNA_00229.pdf
- FigureS2/CCNA_00230.pdf
- FigureS2/CCNA_00232.pdf
- FigureS2/CCNA_00233.pdf
- FigureS2/CCNA_00234.pdf
- FigureS2/CCNA_00235.pdf
- FigureS2/CCNA_00236.pdf
- FigureS2/CCNA_00240.pdf
- FigureS2/CCNA_00241.pdf
- FigureS2/CCNA_00242.pdf
- FigureS2/CCNA_00243.pdf
- FigureS2/CCNA_00244.pdf
- FigureS2/CCNA_00247.pdf
- FigureS2/CCNA_00249.pdf
- FigureS2/CCNA_00250.pdf
- FigureS2/CCNA_00260.pdf
- FigureS2/CCNA_00261.pdf
- FigureS2/CCNA_00262.pdf
- FigureS2/CCNA_00264.pdf
- FigureS2/CCNA_00265.pdf
- FigureS2/CCNA_00269.pdf
- FigureS2/CCNA_00270.pdf
- FigureS2/CCNA_00279.pdf
- FigureS2/CCNA_00280.pdf
- FigureS2/CCNA_00282.pdf
- FigureS2/CCNA_00285.pdf
- FigureS2/CCNA_00287.pdf
- FigureS2/CCNA_00288.pdf
- FigureS2/CCNA_00289.pdf
- FigureS2/CCNA_00291.pdf
- FigureS2/CCNA_00292.pdf
- FigureS2/CCNA_00293.pdf
- FigureS2/CCNA_00294.pdf
- FigureS2/CCNA_00295.pdf
- FigureS2/CCNA_00296.pdf
- FigureS2/CCNA_00299.pdf
- FigureS2/CCNA_00301.pdf
- FigureS2/CCNA_00302.pdf
- FigureS2/CCNA_00309.pdf
- FigureS2/CCNA_00315.pdf
- FigureS2/CCNA_00316.pdf
- FigureS2/CCNA_00317.pdf
- FigureS2/CCNA_00318.pdf
- FigureS2/CCNA_00321.pdf
- FigureS2/CCNA_00327.pdf
- FigureS2/CCNA_00328.pdf
- FigureS2/CCNA_00329.pdf
- FigureS2/CCNA_00331.pdf
- FigureS2/CCNA_00332.pdf
- FigureS2/CCNA_00338.pdf
- FigureS2/CCNA_00339.pdf
- FigureS2/CCNA_00345.pdf
- FigureS2/CCNA_00348.pdf
- FigureS2/CCNA_00349.pdf
- FigureS2/CCNA_00350.pdf
- FigureS2/CCNA_00352.pdf
- FigureS2/CCNA_00353.pdf
- FigureS2/CCNA_00354.pdf
- FigureS2/CCNA_00355.pdf
- FigureS2/CCNA_00357.pdf
- FigureS2/CCNA_00361.pdf
- FigureS2/CCNA_00365.pdf
- FigureS2/CCNA_00366.pdf
- FigureS2/CCNA_00367.pdf
- FigureS2/CCNA_00368.pdf
- FigureS2/CCNA_00375.pdf
- FigureS2/CCNA_00382.pdf
- FigureS2/CCNA_00383.pdf
- FigureS2/CCNA_00386.pdf
- FigureS2/CCNA_00388.pdf
- FigureS2/CCNA_00390.pdf
- FigureS2/CCNA_00391.pdf
- FigureS2/CCNA_00396.pdf
- FigureS2/CCNA_00401.pdf
- FigureS2/CCNA_00407.pdf
- FigureS2/CCNA_00410.pdf
- FigureS2/CCNA_00415.pdf
- FigureS2/CCNA_00418.pdf
- FigureS2/CCNA_00419.pdf
- FigureS2/CCNA_00426.pdf
- FigureS2/CCNA_00427.pdf
- FigureS2/CCNA_00428.pdf
- FigureS2/CCNA_00431.pdf
- FigureS2/CCNA_00432.pdf
- FigureS2/CCNA_00433.pdf
- FigureS2/CCNA_00437.pdf
- FigureS2/CCNA_00438.pdf
- FigureS2/CCNA_00439.pdf
- FigureS2/CCNA_00440.pdf
- FigureS2/CCNA_00441.pdf
- FigureS2/CCNA_00442.pdf
- FigureS2/CCNA_00443.pdf
- FigureS2/CCNA_00444.pdf
- FigureS2/CCNA_00445.pdf
- FigureS2/CCNA_00446.pdf
- FigureS2/CCNA_00447.pdf
- FigureS2/CCNA_00448.pdf
- FigureS2/CCNA_00449.pdf
- FigureS2/CCNA_00450.pdf
- FigureS2/CCNA_00451.pdf
- FigureS2/CCNA_00455.pdf
- FigureS2/CCNA_00464.pdf
- FigureS2/CCNA_00467.pdf
- FigureS2/CCNA_00468.pdf
- FigureS2/CCNA_00470.pdf
- FigureS2/CCNA_00471.pdf
- FigureS2/CCNA_00472.pdf
- FigureS2/CCNA_00481.pdf
- FigureS2/CCNA_00482.pdf
- FigureS2/CCNA_00483.pdf
- FigureS2/CCNA_00489.pdf
- FigureS2/CCNA_00491.pdf
- FigureS2/CCNA_00492.pdf
- FigureS2/CCNA_00493.pdf
- FigureS2/CCNA_00494.pdf
- FigureS2/CCNA_00495.pdf
- FigureS2/CCNA_00496.pdf
- FigureS2/CCNA_00503.pdf
- FigureS2/CCNA_00512.pdf
- FigureS2/CCNA_00515.pdf
- FigureS2/CCNA_00520.pdf
- FigureS2/CCNA_00521.pdf
- FigureS2/CCNA_00523.pdf
- FigureS2/CCNA_00526.pdf
- FigureS2/CCNA_00527.pdf
- FigureS2/CCNA_00532.pdf
- FigureS2/CCNA_00533.pdf
- FigureS2/CCNA_00534.pdf
- FigureS2/CCNA_00535.pdf
- FigureS2/CCNA_00536.pdf
- FigureS2/CCNA_00538.pdf
- FigureS2/CCNA_00542.pdf
- FigureS2/CCNA_00551.pdf
- FigureS2/CCNA_00555.pdf
- FigureS2/CCNA_00582.pdf
- FigureS2/CCNA_00585.pdf
- FigureS2/CCNA_00587.pdf
- FigureS2/CCNA_00589.pdf
- FigureS2/CCNA_00591.pdf
- FigureS2/CCNA_00611.pdf
- FigureS2/CCNA_00625.pdf
- FigureS2/CCNA_00626.pdf
- FigureS2/CCNA_00628.pdf
- FigureS2/CCNA_00629.pdf
- FigureS2/CCNA_00630.pdf
- FigureS2/CCNA_00631.pdf
- FigureS2/CCNA_00635.pdf
- FigureS2/CCNA_00636.pdf
- FigureS2/CCNA_00644.pdf
- FigureS2/CCNA_00645.pdf
- FigureS2/CCNA_00646.pdf
- FigureS2/CCNA_00647.pdf
- FigureS2/CCNA_00648.pdf
- FigureS2/CCNA_00649.pdf
- FigureS2/CCNA_00650.pdf
- FigureS2/CCNA_00651.pdf
- FigureS2/CCNA_00652.pdf
- FigureS2/CCNA_00653.pdf
- FigureS2/CCNA_00654.pdf
- FigureS2/CCNA_00657.pdf
- FigureS2/CCNA_00665.pdf
- FigureS2/CCNA_00671.pdf
- FigureS2/CCNA_00690.pdf
- FigureS2/CCNA_00691.pdf
- FigureS2/CCNA_00692.pdf
- FigureS2/CCNA_00693.pdf
- FigureS2/CCNA_00694.pdf
- FigureS2/CCNA_00697.pdf
- FigureS2/CCNA_00699.pdf
- FigureS2/CCNA_00701.pdf
- FigureS2/CCNA_00703.pdf
- FigureS2/CCNA_00704.pdf
- FigureS2/CCNA_00711.pdf
- FigureS2/CCNA_00713.pdf
- FigureS2/CCNA_00718.pdf
- FigureS2/CCNA_00720.pdf
- FigureS2/CCNA_00721.pdf
- FigureS2/CCNA_00722.pdf
- FigureS2/CCNA_00726.pdf
- FigureS2/CCNA_00728.pdf
- FigureS2/CCNA_00729.pdf
- FigureS2/CCNA_00730.pdf
- FigureS2/CCNA_00731.pdf
- FigureS2/CCNA_00732.pdf
- FigureS2/CCNA_00738.pdf
- FigureS2/CCNA_00740.pdf
- FigureS2/CCNA_00741.pdf
- FigureS2/CCNA_00742.pdf
- FigureS2/CCNA_00743.pdf
- FigureS2/CCNA_00744.pdf
- FigureS2/CCNA_00747.pdf
- FigureS2/CCNA_00750.pdf
- FigureS2/CCNA_00754.pdf
- FigureS2/CCNA_00755.pdf
- FigureS2/CCNA_00756.pdf
- FigureS2/CCNA_00765.pdf
- FigureS2/CCNA_00771.pdf
- FigureS2/CCNA_00773.pdf
- FigureS2/CCNA_00776.pdf
- FigureS2/CCNA_00777.pdf
- FigureS2/CCNA_00778.pdf
- FigureS2/CCNA_00779.pdf
- FigureS2/CCNA_00781.pdf
- FigureS2/CCNA_00782.pdf
- FigureS2/CCNA_00784.pdf
- FigureS2/CCNA_00786.pdf
- FigureS2/CCNA_00787.pdf
- FigureS2/CCNA_00789.pdf
- FigureS2/CCNA_00790.pdf
- FigureS2/CCNA_00797.pdf
- FigureS2/CCNA_00799.pdf
[truncated: 1,291 more entries]
