# Supplementary material for: Transcriptomic and phylogenetic analysis of a bacterial cell cycle reveals strong associations between gene co-expression and evolution
Source: BMC Genomics. 2013 Jul 5;14:450. doi: 10.1186/1471-2164-14-450 (PMC3829707; doi:10.1186/1471-2164-14-450)
Supplement: Additional file 10: Table S4 — Is a list of well-studied CCR genes collected from the literature used here as ‘gold standard’. [file 1471-2164-14-450-S10.xlsx]

## Sheet: CCR Gold Reference Paula
CCNA ID	GenBankName	GenBank Annotation	COG Description	SW	ST	EDP	PD	LPD	Reference	SW_1	SW_2	SW_3	ST_1	ST_2	ST_3	EPD_1	EPD_2	EPD_3	PD_1	PD_2	PD_3	LPD_1	LPD_2	LPD_3	baySeq likelyhood
CCNA_00008	dnaA	chromosomal replication initiator protein DnaA	ATPase involved in DNA replication initiation	down	up (peak)	down (lowest)	down	up	Zweiger G et al., J Bacteriol. 1994 Jan;176(2):401-8.	133	182	153	109	110	164	55	32	49	66	80	72	80	102	104	0.652113
CCNA_00159	gyrB	DNA gyrase subunit B	DNA gyrase (topoisomerase II) B subunit	down (lowest)	up	up (peak)	down	down	Rizzo MF et al., J Bacteriol. 1993 Nov;175(21):6970-81. Roberts RC et al., J Bacteriol. 1997 Apr;179(7):2319-30.	26	32	25	66	74	63	60	54	61	36	45	50	48	41	48	0.502395
CCNA_00439	mcpA	methyl-accepting chemotaxis protein McpA	Methyl-accepting chemotaxis protein	down	down	down	up (peak)	up	Jones SE et al., Microbiology. 2001 Apr;147(Pt 4):949-58. Alley MR et al., Genetics. 1991 Oct;129(2):333-41.	22	22	16	10	6	8	108	248	195	319	376	441	174	98	120	0.999488
CCNA_00441	cheYI	chemotaxis protein CheYI	CheY-like receiver domains	down	down	down	up (peak)	up	Jones SE et al., Microbiology. 2001 Apr;147(Pt 4):949-58. Chua P et al., Genetics. 1991 Oct;129(2):359-69.	30	25	28	11	5	11	44	185	145	266	208	335	139	59	74	0.787515
CCNA_00442	cheA	chemotaxis protein CheA	Chemotaxis protein histidine kinase and related kinases	down	down	down	up (peak)	up	Jones SE et al., Microbiology. 2001 Apr;147(Pt 4):949-58. Ronsseray S et al., Genetics. 1991 Oct;129(2):501-12.	18	13	12	5	4	6	23	100	54	108	98	125	62	37	36	0.864934
CCNA_00443	cheW	chemotaxis protein CheW	Chemotaxis signal transduction protein	down	down	down	up (peak)	up	Jones SE et al., Microbiology. 2001 Apr;147(Pt 4):949-58. Atlung T et al., Gene. 1991 Oct 30;107(1):11-7.	11	7	6	2	3	4	11	68	29	62	78	85	34	23	22	0.987534
CCNA_00444	cheR	chemotaxis protein methyltransferase CheR	Methylase of chemotaxis methyl-accepting proteins	down	down	down	up (peak)	up	Jones SE et al., Microbiology. 2001 Apr;147(Pt 4):949-58. Matsuoka T et al., Gene. 1991 Oct 30;107(1):27-35.	12	14	7	3	2	3	14	74	39	68	80	81	50	28	23	0.571652
CCNA_00445	cheB	protein-glutamate methylesterase	Chemotaxis response regulator CheB, consists of CheY-like receiver domain and a methylesterase (demethylase) domain	down	down	down	up (peak)	up	Jones SE et al., Microbiology. 2001 Apr;147(Pt 4):949-58. Reyes O et al., Gene. 1991 Oct 30;107(1):61-8.	24	19	19	6	5	8	21	103	46	92	93	97	65	46	35	0.886668
CCNA_00446	cheYII	chemotaxis protein CheYII	CheY-like receiver domains	down	down	down	up (peak)	up	Jones SE et al., Microbiology. 2001 Apr;147(Pt 4):949-58. Sonnen H et al., Gene. 1991 Oct 30;107(1):69-74.	80	46	62	22	18	33	58	298	133	320	427	462	190	157	145	0.705391
CCNA_00447	cheD	chemotaxis protein CheD	Chemotaxis protein; stimulates methylation of MCP proteins	down	down	down	up (peak)	up	Jones SE et al., Microbiology. 2001 Apr;147(Pt 4):949-58. Ewing TL et al., Gynecol Oncol. 1991 Nov;43(2):137-40.	35	20	19	6	6	12	19	110	48	109	116	137	67	47	44	0.904957
CCNA_00721	groEL	chaperonin, 60 kDa	Chaperonin GroEL (HSP60 family)	up	down (lowest)	up (peak)	up	down	Avedissian M et al., Mol Microbiol. 1996 Jan;19(1):79-89.	71	122	395	61	64	68	242	174	424	239	549	512	234	338	569	0.992947
CCNA_00722	groES	chaperonin, 10 kDa	Co-chaperonin GroES (HSP10)	up	down (lowest)	up (peak)	up	down	Ramakrishnan G et al., Mol Microbiol. 1996 Jan;19(1):91-100.	82	99	348	78	63	73	317	103	378	194	421	495	240	240	510	0.917335
CCNA_00834	fljM	flagellin FljM	Flagellin and related hook-associated proteins	up	down	down (lowest)	up	up	Leclerc G et al., J Bacteriol. 1998 Oct;180(19):5010-9.	1472	762	1654	49	48	136	18	85	30	974	835	633	696	1108	664	1
CCNA_00835	fljN	flagellin FljN	Flagellin and related hook-associated proteins	up	down	down (lowest)	up	up	Nagahashi S et al., J Bacteriol. 1998 Oct;180(19):5020-9.	631	386	729	26	25	71	6	18	8	402	418	234	472	636	417	1
CCNA_00836	fljO	flagellin FljO	Flagellin and related hook-associated proteins	up	down	down (lowest)	up	up	Cappellaro C et al., J Bacteriol. 1998 Oct;180(19):5030-7.	101	56	104	4	3	5	3	9	3	122	128	76	82	106	57	1
CCNA_00944	flbG			down	down	down	up (peak)	down	Ohta N et al., J Mol Biol. 1985 Nov 5;186(1):107-15.	0	0	0	0	0	0	2	13	7	9	6	7	2	1	2	0.551191
CCNA_00946	flbH	flagellar hook assembly protein FlgD, putative	Flagellar hook capping protein	down	down	down	up (peak)	down	Hay RT et al., J Mol Biol. 1985 Nov 5;186(1):129-36.	1	1	2	0	0	0	18	125	44	67	50	70	29	13	13	0.999983
CCNA_00947	flgE	flagellar hook protein	Flagellar basal body and hook proteins	down	down	down	up (peak)	down	Greulich KO et al., J Mol Biol. 1985 Nov 5;186(1):167-73.	4	4	3	1	0	1	32	235	88	118	91	135	46	24	22	0.999924
CCNA_00950	fliF	flagellar M-ring protein	Flagellar biosynthesis/type III secretory pathway lipoprotein	down	down	down	up (peak)	down	Ohta N et al., J Bacteriol. 1991 Feb;173(4):1514-22.	8	5	10	4	2	2	63	132	86	40	31	44	27	32	22	0.995006
CCNA_00951	fliG	flagellar motor switch protein FliG	Flagellar motor switch protein	down	down	down	up (peak)	down	Kinashi H et al., J Bacteriol. 1991 Feb;173(4):1523-9.	5	4	5	3	2	1	49	116	68	34	23	34	25	22	16	0.99986
CCNA_00953	fliN	flagellar motor switch protein FliN	Flagellar motor switch/type III secretory pathway protein	down	down	down	up (peak)	down	Sharetzsky C et al., J Bacteriol. 1991 Feb;173(4):1561-4.	4	3	6	2	1	1	27	68	60	26	21	28	8	15	12	0.988209
CCNA_00954	flbD	transcriptional regulator FlbD	AAA superfamily ATPases with N-terminal receiver domain	down	down	down	up (peak)	down	Kato K et al., J Biol Chem. 1991 Feb 25;266(6):3361-4. Newton A et al., Proc Natl Acad Sci U S A. 1989 Sep;86(17):6651-5.	7	4	5	1	1	1	25	67	53	28	22	30	18	16	14	0.973547
CCNA_01002	fliP	flagellar biosynthesis protein FliP	Flagellar biosynthesis/type III secretory pathway protein	down	down	down	up (peak)	down	Gober JW et al., J Bacteriol. 1995 Jul;177(13):3656-67.	2	2	3	5	3	3	45	103	88	39	23	63	22	16	16	0.999952
CCNA_01129	fliQ	flagellar biosynthesis protein FliQ	Flagellar biosynthesis/type III secretory pathway protein	up	down	down	up (peak)	down	Zhuang WY et al., J Bacteriol. 1995 Jan;177(2):343-56.	18	11	19	9	5	6	26	39	34	18	15	20	15	13	14	0.489963
CCNA_01130	fliR	flagellar biosynthesis protein FliR	Flagellar biosynthesis/type III secretory pathway protein	up	down	down	up (peak)	down	Titorenko VI et al., J Bacteriol. 1995 Jan;177(2):357-63.	2	1	3	3	3	1	20	48	30	17	8	20	13	8	6	0.996534
CCNA_01116	divJ	sensor histidine kinase DivJ	Sensory transduction histidine kinases	up	up (peak)	down	down (lowest)	down	Ohta N et al., Proc Natl Acad Sci U S A. 1992 Nov 1;89(21):10297-301.	24	34	30	41	33	42	23	13	17	14	13	14	22	23	20	0.982163
CCNA_01527	fljL	flagellin FljL	Flagellin and related hook-associated proteins	down	down (lowest)	down	up (peak)	up	Newton A et al., Proc Natl Acad Sci U S A. 1989 Sep;86(17):6651-5. Minnich SA et al., Proc Natl Acad Sci U S A. 1987 Mar;84(5):1142-6.	95	78	73	20	24	40	221	1606	548	1547	1802	2265	854	298	399	1
CCNA_01528	fljK	flagellin FljK	Flagellin and related hook-associated proteins	up	down	down (lowest)	up	up	Newton A et al., Proc Natl Acad Sci U S A. 1989 Sep;86(17):6651-5. Minnich SA et al., Proc Natl Acad Sci U S A. 1987 Mar;84(5):1142-6.	257	138	279	18	11	40	7	60	20	255	289	329	247	232	165	0.999998
CCNA_01637	parC	topoisomerase IV, subunit A	DNA gyrase (topoisomerase II) A subunit	up	down (lowest)	up	down	down	Ward DV et al., J Bacteriol. 1999 Jun;181(11):3321-9.	30	24	25	56	53	49	51	51	45	35	38	36	41	43	44	0.680377
CCNA_02039	clpX	ATP-dependent Clp protease, ATP-binding subunit ClpX	ATP-dependent protease Clp, ATPase subunit	down	down	down	up	up (peak)	Osteras M et al., J Bacteriol. 1999 May;181(10):3039-50.	141	128	155	145	121	109	116	166	128	210	228	202	237	206	174	0.700674
CCNA_02041	clpP	ATP-dependent Clp protease, proteolytic subunit	Protease subunit of ATP-dependent Clp proteases	down	down	down	up	up (peak)	Hurtado CA et al., J Bacteriol. 1999 May;181(10):3051-7.	150	103	108	105	75	78	173	132	129	239	366	308	192	184	259	0.65183
CCNA_02125	podJ			down (Lowest)	up	up	down	down	Crymes WB Jr et al., J Bacteriol. 1999 Jul;181(13):3967-73.	11	8	6	101	96	75	54	44	47	35	32	30	34	32	39	0.991272
CCNA_02140	fliM			down	down	down	up (peak)	down	Ohta N et al., J Bacteriol. 1991 Feb;173(4):1514-22. Champer R et al., J Mol Biol. 1987 Mar 5;194(1):71-80. Chen LS et al., Proc Natl Acad Sci U S A. 1986 May;83(9):2860-4.	2	1	1	12	14	9	27	71	43	29	24	34	22	15	14	0.998556
CCNA_02141	fliL			down	down	down	up (peak)	down	Ohta N et al., J Bacteriol. 1991 Feb;173(4):1514-22. Champer R et al., J Mol Biol. 1987 Mar 5;194(1):71-80. Murphy W et al., Proc Natl Acad Sci U S A. 1986 May;83(9):2939-43.	4	3	3	7	6	4	58	124	74	52	40	61	33	24	20	0.999934
CCNA_02142	flgF	flagellar basal-body rod protein FlgF	Flagellar basal body and hook proteins	down	down	down	up (peak)	down	Ohta N et al., J Bacteriol. 1991 Feb;173(4):1514-22. Champer R et al., J Mol Biol. 1987 Mar 5;194(1):71-80. Chen LS et al., Proc Natl Acad Sci U S A. 1986 May;83(9):2860-4.	0	0	0	0	0	0	7	49	18	20	10	10	4	3	3	0.992378
CCNA_02143	flgG	flagellar basal-body rod protein FlgG	Flagellar basal body and hook proteins	down	down	down	up (peak)	down	Ohta N et al., J Bacteriol. 1991 Feb;173(4):1514-22. Champer R et al., J Mol Biol. 1987 Mar 5;194(1):71-80. Murphy W et al., Proc Natl Acad Sci U S A. 1986 May;83(9):2939-43.	1	1	0	1	0	1	11	69	28	41	23	34	17	7	7	0.999883
CCNA_02144	flaD	distal basal-body ring component protein FlaD		down	down	down	up (peak)	down	Ohta N et al., J Bacteriol. 1991 Feb;173(4):1514-22. Champer R et al., J Mol Biol. 1987 Mar 5;194(1):71-80. Ghiso J et al., Proc Natl Acad Sci U S A. 1986 May;83(9):2974-8.	0	0	0	0	0	0	1	6	4	6	6	10	3	1	2	0.987557
CCNA_02145		flagellar L-ring protein	Flagellar basal body L-ring protein	down	down	down	up (peak)	down	Ohta N et al., J Bacteriol. 1991 Feb;173(4):1514-22. Champer R et al., J Mol Biol. 1987 Mar 5;194(1):71-80. Hassan AS et al., Proc Soc Exp Biol Med. 1986 Jun;182(2):143-50.	1	1	1	0	0	0	4	23	13	25	18	26	10	4	5	0.998915
CCNA_02623	ftsZ	cell division protein FtsZ	Cell division GTPase	down	up	up	down	down	Sackett MJ et al., Mol Microbiol. 1998 May;28(3):421-34. Kelly AJ et al., Genes Dev. 1998 Mar 15;12(6):880-93.	36	24	12	429	396	292	318	202	267	138	162	205	178	177	288	0.999943
CCNA_02624	ftsA	cell division protein FtsA	Predicted ATPases of the HSP70 class involved in cell division	down	down	down	up (peak)	up	Sackett MJ et al., Mol Microbiol. 1998 May;28(3):421-34. Dworkin J et al., Genes Dev. 1998 Mar 15;12(6):894-900.	8	7	7	9	12	13	17	64	30	44	36	43	23	16	17	0.922015
CCNA_02625	ftsQ	cell division protein FtsQ	Cell division septal protein	down	down	down	up (peak)	up	Sackett MJ et al., Mol Microbiol. 1998 May;28(3):421-34. Dynan WS et al., Nucleic Acids Res. 1998 Apr 1;26(7):1551-9.	10	12	14	5	5	8	18	75	34	46	40	54	28	21	19	0.943916
CCNA_03043	pilA	pilus subunit protein PilA		up	down	down (lowest)	down	up	Skerker JM et al., EMBO J. 2000 Jul 3;19(13):3223-34.	3758	3490	5007	219	88	398	22	123	38	1371	1510	1086	1622	1210	1281	0.999915
CCNA_03130	ctrA	cell cycle transcriptional regulator CtrA	Response regulators consisting of a CheY-like receiver domain and a HTH DNA-binding domain	down	down	up	up (peak)	up	Quon KC et al., Cell. 1996 Jan 12;84(1):83-93.	32	29	24	246	192	75	863	1073	783	470	545	566	307	263	328	0.981947
CCNA_03868	parB	chromosome partitioning protein ParB	Predicted transcriptional regulators	up	down	down	down	up	Mohl DA et al., Cell. 1997 Mar 7;88(5):675-84.	58	86	76	38	43	49	42	35	29	54	64	48	68	64	66	0.80885
CCNA_03869	parA	chromosome partitioning protein ParA	ATPases involved in chromosome partitioning	up	down	down	down	up	Dietrich RA et al., Cell. 1997 Mar 7;88(5):685-94.	24	31	36	13	18	23	12	15	12	20	26	17	30	28	27	0.530587
CCNA_01269	gcrA	hypothetical protein		down	down	up	up (peak)	down	Hottes AK et al., Mol Microbiol. 2005 Dec;58(5):1340-53. Collier J et al., EMBO J. 2006 Jan 25;25(2):346-56.	0	0	0	4	2	2	2	0	2	2	1	2	1	1	1	0.531778
CCNA_00382	ccrM	modification methylase CcrMI	Adenine-specific DNA methylase	down	down	down	up (peak)	up	Reisenauer A et al., J Bacteriol. 1999 Apr;181(8):2430-9.	2	1	1	2	1	2	17	99	43	123	148	189	55	21	33	0.999999
