# Supplementary material for: Transcriptomic and phylogenetic analysis of a bacterial cell cycle reveals strong associations between gene co-expression and evolution
Source: BMC Genomics. 2013 Jul 5;14:450. doi: 10.1186/1471-2164-14-450 (PMC3829707; doi:10.1186/1471-2164-14-450)
Supplement: Additional file 12: Table S5 — Is the result of GO term enrichment analysis of CCR genes. [file 1471-2164-14-450-S12.xlsx]

## Sheet: Sheet1
Fisher's Exact Test
Test-Set: 1024.enrich.txt; GO filter p<0.01
Test all Gene Ontology terms if they are enriched in a test group when compared to a reference group using Fisher's Exact Test with Multiple Testing Correction of FDR (Benjamini and Hochberg).
GO Term	Name	Type	FDR	single test p-Value	# in test group	# in reference group	# non annot test	# non annot reference group	Over/Under
GO:0040011	locomotion	P	5.1e-11	2e-14	45	4	979	1536	over
GO:0019861	flagellum	C	6.1e-11	7e-14	36	1	988	1539	over
GO:0042995	cell projection	C	6.1e-11	7e-14	36	1	988	1539	over
GO:0009288	bacterial-type flagellum	C	7.4e-08	2.3e-10	24	0	1000	1540	over
GO:0048870	cell motility	P	7.4e-08	2.3e-10	24	0	1000	1540	over
GO:0051674	localization of cell	P	7.4e-08	2.3e-10	24	0	1000	1540	over
GO:0006928	cellular component movement	P	7.4e-08	2.3e-10	24	0	1000	1540	over
GO:0001539	ciliary or flagellar motility	P	7.4e-08	2.3e-10	24	0	1000	1540	over
GO:0007165	signal transduction	P	4.8e-07	1.8e-09	96	55	928	1485	over
GO:0023052	signaling	P	4.8e-07	1.8e-09	96	55	928	1485	over
GO:0051716	cellular response to stimulus	P	2.9e-06	1.3e-08	119	82	905	1458	over
GO:0050896	response to stimulus	P	3.9e-06	1.8e-08	138	104	886	1436	over
GO:0005623	cell	C	4.3e-06	2.3e-08	484	557	540	983	over
GO:0044464	cell part	C	4.3e-06	2.3e-08	484	557	540	983	over
GO:0006935	chemotaxis	P	1.1e-05	6.6e-08	27	4	997	1536	over
GO:0042330	taxis	P	1.1e-05	6.6e-08	27	4	997	1536	over
GO:0044460	flagellum part	C	2.1e-05	1.5e-07	17	0	1007	1540	over
GO:0044461	bacterial-type flagellum part	C	2.1e-05	1.5e-07	17	0	1007	1540	over
GO:0044463	cell projection part	C	2.1e-05	1.5e-07	17	0	1007	1540	over
GO:0005622	intracellular	C	5.9e-05	4.6e-07	275	283	749	1257	over
GO:0060089	molecular transducer activity	F	6e-05	5.1e-07	119	92	905	1448	over
GO:0004871	signal transducer activity	F	6e-05	5.1e-07	119	92	905	1448	over
GO:0009605	response to external stimulus	P	0.00019	1.7e-06	31	9	993	1531	over
GO:0009987	cellular process	P	0.00036	3.3e-06	606	767	418	773	over
GO:0003774	motor activity	F	0.00065	6.3e-06	13	0	1011	1540	over
GO:0035556		N	0.00065	6.5e-06	56	32	968	1508	over
GO:0006820	anion transport	P	0.00099	1e-05	17	2	1007	1538	over
GO:0017076	purine nucleotide binding	F	0.0016	1.7e-05	158	149	866	1391	over
GO:0032553	ribonucleotide binding	F	0.0019	2.2e-05	157	149	867	1391	over
GO:0032555	purine ribonucleotide binding	F	0.0019	2.2e-05	157	149	867	1391	over
GO:0000160	two-component signal transduction system (phosphorelay)	P	0.0025	3e-05	67	46	957	1494	over
GO:0035639		N	0.0029	3.6e-05	155	149	869	1391	over
GO:0008509	anion transmembrane transporter activity	F	0.0062	7.9e-05	17	3	1007	1537	over
GO:0009425	bacterial-type flagellum basal body	C	0.0075	0.0001	10	0	1014	1540	over
GO:0043565	sequence-specific DNA binding	F	0.0075	0.0001	8	45	1016	1495	under
GO:0000156	two-component response regulator activity	F	0.008	0.00011	47	29	977	1511	over
GO:0044424	intracellular part	C	0.008	0.00012	187	195	837	1345	over
GO:0015698	inorganic anion transport	P	0.0081	0.00012	14	2	1010	1538	over
GO:0042221	response to chemical stimulus	P	0.013	0.00019	31	15	993	1525	over
GO:0030554	adenyl nucleotide binding	F	0.019	0.0003	141	141	883	1399	over
GO:0005524	ATP binding	F	0.023	0.00038	140	141	884	1399	over
GO:0032559	adenyl ribonucleotide binding	F	0.023	0.00038	140	141	884	1399	over
GO:0015980	energy derivation by oxidation of organic compounds	P	0.03	0.0005	3	27	1021	1513	under
GO:0006807	nitrogen compound metabolic process	P	0.031	0.00053	365	448	659	1092	over
GO:0044271	cellular nitrogen compound biosynthetic process	P	0.037	0.00065	106	101	918	1439	over
GO:0051187	cofactor catabolic process	P	0.04	0.00073	0	15	1024	1525	under
GO:0009109	coenzyme catabolic process	P	0.04	0.00073	0	15	1024	1525	under
GO:0045333	cellular respiration	P	0.045	0.00083	3	26	1021	1514	under
GO:0034641	cellular nitrogen compound metabolic process	P	0.045	0.00086	349	429	675	1111	over
GO:0051301	cell division	P	0.045	0.00087	19	7	1005	1533	over
GO:0016462	pyrophosphatase activity	F	0.054	0.0011	80	71	944	1469	over
GO:0015103	inorganic anion transmembrane transporter activity	F	0.063	0.0013	11	2	1013	1538	over
GO:0046356	acetyl-CoA catabolic process	P	0.065	0.0014	0	14	1024	1526	under
GO:0006099	tricarboxylic acid cycle	P	0.065	0.0014	0	14	1024	1526	under
GO:0009060	aerobic respiration	P	0.067	0.0014	1	18	1023	1522	under
GO:0016817	hydrolase activity, acting on acid anhydrides	F	0.07	0.0016	80	73	944	1467	over
GO:0016818	hydrolase activity, acting on acid anhydrides, in phosphorus-containing anhydrides	F	0.07	0.0016	80	73	944	1467	over
GO:0043064	flagellum organization	P	0.07	0.0016	7	0	1017	1540	over
GO:0030030	cell projection organization	P	0.07	0.0016	7	0	1017	1540	over
GO:0016835	carbon-oxygen lyase activity	F	0.07	0.0016	30	18	994	1522	over
GO:0009308	amine metabolic process	P	0.071	0.0017	98	95	926	1445	over
GO:0065007	biological regulation	P	0.075	0.0018	180	201	844	1339	over
GO:0006520	cellular amino acid metabolic process	P	0.079	0.002	83	77	941	1463	over
GO:0050789	regulation of biological process	P	0.079	0.002	176	196	848	1344	over
GO:0009124	nucleoside monophosphate biosynthetic process	P	0.082	0.0021	22	11	1002	1529	over
GO:0044106	cellular amine metabolic process	P	0.082	0.0021	83	78	941	1462	over
GO:0051179	localization	P	0.084	0.0022	159	174	865	1366	over
GO:0016829	lyase activity	F	0.084	0.0023	69	61	955	1479	over
GO:0019001	guanyl nucleotide binding	F	0.084	0.0023	19	8	1005	1532	over
GO:0032561	guanyl ribonucleotide binding	F	0.084	0.0023	19	8	1005	1532	over
GO:0016849	phosphorus-oxygen lyase activity	F	0.084	0.0023	12	3	1012	1537	over
GO:0044283	small molecule biosynthetic process	P	0.094	0.0026	105	106	919	1434	over
GO:0050794	regulation of cellular process	P	0.12	0.0033	172	194	852	1346	over
GO:0003676	nucleic acid binding	F	0.14	0.0041	144	283	880	1257	under
GO:0006790	sulfur metabolic process	P	0.14	0.0042	22	12	1002	1528	over
GO:0009123	nucleoside monophosphate metabolic process	P	0.14	0.0042	22	12	1002	1528	over
GO:0009187	cyclic nucleotide metabolic process	P	0.15	0.0045	11	3	1013	1537	over
GO:0009190	cyclic nucleotide biosynthetic process	P	0.15	0.0045	11	3	1013	1537	over
GO:0016836	hydro-lyase activity	F	0.16	0.005	25	15	999	1525	over
GO:0008652	cellular amino acid biosynthetic process	P	0.19	0.0059	49	41	975	1499	over
GO:0032991	macromolecular complex	C	0.2	0.0064	32	84	992	1456	under
GO:0005525	GTP binding	F	0.2	0.0064	17	8	1007	1532	over
GO:0009309	amine biosynthetic process	P	0.2	0.0064	49	42	975	1498	over
GO:0006811	ion transport	P	0.21	0.0067	34	25	990	1515	over
GO:0006084	acetyl-CoA metabolic process	P	0.21	0.007	1	14	1023	1526	under
GO:0034404	nucleobase, nucleoside and nucleotide biosynthetic process	P	0.21	0.0071	40	32	984	1508	over
GO:0034654	nucleobase, nucleoside, nucleotide and nucleic acid biosynthetic process	P	0.21	0.0071	40	32	984	1508	over
GO:0003735	structural constituent of ribosome	F	0.21	0.0073	12	42	1012	1498	under
GO:0048038	quinone binding	F	0.22	0.0077	0	10	1024	1530	under
GO:0016879	ligase activity, forming carbon-nitrogen bonds	F	0.23	0.0083	27	18	997	1522	over
GO:0044446	intracellular organelle part	C	0.23	0.0083	2	17	1022	1523	under
GO:0030234	enzyme regulator activity	F	0.23	0.0083	7	1	1017	1539	over
GO:0044444	cytoplasmic part	C	0.23	0.0084	19	56	1005	1484	under
GO:0017111	nucleoside-triphosphatase activity	F	0.26	0.0098	71	69	953	1471	over
GO:0004673	protein histidine kinase activity	F	0.26	0.0099	39	32	985	1508	over
