# Supplementary material for: Transcriptomic and phylogenetic analysis of a bacterial cell cycle reveals strong associations between gene co-expression and evolution
Source: BMC Genomics. 2013 Jul 5;14:450. doi: 10.1186/1471-2164-14-450 (PMC3829707; doi:10.1186/1471-2164-14-450)
Supplement: Additional file 13: Figure S4 — Co-expression network topologies of all 76 modules. [file 1471-2164-14-450-S13.zip]

Archive with 78 entries (77 files):
- FigureS4/
- FigureS4/antiquewhite4.pdf
- FigureS4/bisque4.pdf
- FigureS4/black.pdf
- FigureS4/blue.pdf
- FigureS4/blue2.pdf
- FigureS4/brown.pdf
- FigureS4/brown2.pdf
- FigureS4/brown4.pdf
- FigureS4/coral1.pdf
- FigureS4/coral2.pdf
- FigureS4/cyan.pdf
- FigureS4/darkgreen.pdf
- FigureS4/darkgrey.pdf
- FigureS4/darkmagenta.pdf
- FigureS4/darkolivegreen.pdf
- FigureS4/darkolivegreen4.pdf
- FigureS4/darkorange.pdf
- FigureS4/darkorange2.pdf
- FigureS4/darkred.pdf
- FigureS4/darkseagreen4.pdf
- FigureS4/darkslateblue.pdf
- FigureS4/darkturquoise.pdf
- FigureS4/Eigen_varExplained.txt
- FigureS4/firebrick4.pdf
- FigureS4/floralwhite.pdf
- FigureS4/green.pdf
- FigureS4/greenyellow.pdf
- FigureS4/grey60.pdf
- FigureS4/honeydew1.pdf
- FigureS4/indianred4.pdf
- FigureS4/ivory.pdf
- FigureS4/lavenderblush3.pdf
- FigureS4/lightcoral.pdf
- FigureS4/lightcyan.pdf
- FigureS4/lightcyan1.pdf
- FigureS4/lightgreen.pdf
- FigureS4/lightpink4.pdf
- FigureS4/lightsteelblue.pdf
- FigureS4/lightsteelblue1.pdf
- FigureS4/lightyellow.pdf
- FigureS4/magenta.pdf
- FigureS4/maroon.pdf
- FigureS4/mediumorchid.pdf
- FigureS4/mediumpurple2.pdf
- FigureS4/mediumpurple3.pdf
- FigureS4/midnightblue.pdf
- FigureS4/navajowhite2.pdf
- FigureS4/orange.pdf
- FigureS4/orangered3.pdf
- FigureS4/orangered4.pdf
- FigureS4/paleturquoise.pdf
- FigureS4/palevioletred3.pdf
- FigureS4/pink.pdf
- FigureS4/plum.pdf
- FigureS4/plum1.pdf
- FigureS4/plum2.pdf
- FigureS4/purple.pdf
- FigureS4/red.pdf
- FigureS4/royalblue.pdf
- FigureS4/saddlebrown.pdf
- FigureS4/salmon.pdf
- FigureS4/salmon4.pdf
- FigureS4/sienna3.pdf
- FigureS4/skyblue.pdf
- FigureS4/skyblue1.pdf
- FigureS4/skyblue2.pdf
- FigureS4/skyblue3.pdf
- FigureS4/steelblue.pdf
- FigureS4/tan.pdf
- FigureS4/thistle1.pdf
- FigureS4/thistle2.pdf
- FigureS4/turquoise.pdf
- FigureS4/violet.pdf
- FigureS4/white.pdf
- FigureS4/yellow.pdf
- FigureS4/yellow4.pdf
- FigureS4/yellowgreen.pdf
