# Supplementary material for: Transcriptomic and phylogenetic analysis of a bacterial cell cycle reveals strong associations between gene co-expression and evolution
Source: BMC Genomics. 2013 Jul 5;14:450. doi: 10.1186/1471-2164-14-450 (PMC3829707; doi:10.1186/1471-2164-14-450)
Supplement: Additional file 13: Figure S4 — Co-expression network topologies of all 76 modules. [file 1471-2164-14-450-S13.zip › FigureS4/Eigen_varExplained.txt]

antiquewhite4	0.825788747437114
bisque4	0.893476710638817
black	0.842279455181986
blue	0.807191565538337
blue2	0.895229161758755
brown	0.803890559411986
brown2	0.885554947175642
brown4	0.858624313281175
coral1	0.886581878082981
coral2	0.874664607302075
cyan	0.879186203358291
darkgreen	0.837422550219558
darkgrey	0.831906145256461
darkmagenta	0.823743336710964
darkolivegreen	0.917261318482527
darkolivegreen4	0.911102905121794
darkorange	0.813258558952198
darkorange2	0.898469452997957
darkred	0.80771065616284
darkseagreen4	0.86045798846262
darkslateblue	0.804375010848607
darkturquoise	0.852109684490312
firebrick4	0.900199423043079
floralwhite	0.906637648003076
green	0.852902565651847
greenyellow	0.862985917311614
grey60	0.885267389988007
honeydew1	0.869415966171237
indianred4	0.845214040930116
ivory	0.844713929738868
lavenderblush3	0.912197098595106
lightcoral	0.975649659479715
lightcyan	0.887760147899648
lightcyan1	0.811768604794986
lightgreen	0.841696591183994
lightpink4	0.942790113190433
lightsteelblue	0.855339972051306
lightsteelblue1	0.826352921495958
lightyellow	0.827384960768354
magenta	0.86898407382186
maroon	0.779007762201751
mediumorchid	0.844219430095465
mediumpurple2	0.91216007611722
mediumpurple3	0.868972713264697
midnightblue	0.852992148745992
navajowhite2	0.870643238682788
orange	0.906381742940696
orangered3	0.832858640511119
orangered4	0.814412643464518
paleturquoise	0.845977392342929
palevioletred3	0.857564914027721
pink	0.896379750186758
plum	0.854418920328761
plum1	0.822915145265808
plum2	0.803591147031287
purple	0.833211474452211
red	0.847177242216911
royalblue	0.870731493415785
saddlebrown	0.786182686089636
salmon	0.870444990061478
salmon4	0.858709091167667
sienna3	0.84175309412619
skyblue	0.810748136317643
skyblue1	0.872666588581331
skyblue2	0.829539282024951
skyblue3	0.883871077913458
steelblue	0.849232221003945
tan	0.906721213290806
thistle1	0.903406876365845
thistle2	0.879072935179028
turquoise	0.830193643474092
violet	0.850622309640281
white	0.869864642703009
yellow	0.844511749991569
yellow4	0.89269762913368
yellowgreen	0.902227941347253
