# Supplementary material for: Transcriptomic and phylogenetic analysis of a bacterial cell cycle reveals strong associations between gene co-expression and evolution
Source: BMC Genomics. 2013 Jul 5;14:450. doi: 10.1186/1471-2164-14-450 (PMC3829707; doi:10.1186/1471-2164-14-450)
Supplement: Additional file 14: Table S6a — Details how each co-expression module is conserved. [file 1471-2164-14-450-S14.xlsx]

## Sheet: ST6_1_module_conservation
Module ID	Gene_ID/Name	Persistence Index	Network Contribution	Annotation
firebrick4	CCNA_00718	0	3.26149	abortive infection protein
firebrick4	CCNA_03182	0	3.12054	hypothetical protein
firebrick4	CCNA_03629	0	3.23597	hypothetical protein
firebrick4	CCNA_03630	0	3.26822	hypothetical protein
firebrick4	CCNA_00999	1	3.13574	conserved hypothetical protein
firebrick4	CCNA_01913	60	3.17431	transcriptional regulator, MarR family
lightpink4	CCNA_00093	0	3.14914	hypothetical protein
lightpink4	CCNA_00166	0	3.26613	hypothetical protein
lightpink4	CCNA_00355	1	3.16736	hypothetical protein with pentapeptide repeats
lightpink4	CCNA_00836	1	3.25588	flagellin
lightpink4	CCNA_01119	1	3.25342	hypothetical protein
lightpink4	CCNA_01529	1	3.16343	hypothetical protein
lightpink4	flaY;CCNA_01532	1	3.18706	regulatory protein flaY
lightpink4	CCNA_03120	1	3.28795	chemotaxis protein cheW
lightpink4	perP;CCNA_01365	2	3.38155	aspartyl protease perP
lightpink4	CCNA_00094	3	3.16544	probable UDP-N-acetyl-D-mannosaminuronic acid transferase
mediumorchid	CCNA_00889	0	2.92013	conserved hypothetical protein
mediumorchid	CCNA_01912	0	3.19931	protein ydhR precursor
mediumorchid	CCNA_02004	0	2.99007	hypothetical protein
mediumorchid	CCNA_02299	0	2.86096	cell division ATP-binding protein ftsE
mediumorchid	CCNA_R0070	0	2.71725	antisense sRNA to IS1111A transposase
mediumorchid	CCNA_00657	1	3.26025	type I restriction-modification system specificity subunit
mediumorchid	CCNA_02548	1	3.1126	conserved hypothetical protein
mediumorchid	CCNA_03308	1	3.0687	hypothetical protein
mediumorchid	CCNA_02013	85	3.17559	pantothenate kinase/Bvg accessory factor
orangered3	CCNA_00703	0	2.37683	hypothetical protein
orangered3	CCNA_01457	0	2.45549	hypothetical protein
orangered3	CCNA_01458	0	2.24275	hypothetical protein
orangered3	CCNA_01459	0	3.03814	hypothetical protein
orangered3	CCNA_00704	1	2.60822	hypothetical protein
orangered3	CCNA_01660	1	1.59629	conserved hypothetical protein
orangered3	CCNA_00701	34	2.94945	cold shock protein
yellowgreen	CCNA_00728	0	3.37478	hypothetical protein
yellowgreen	CCNA_01302	0	3.34546	conserved hypothetical protein
yellowgreen	CCNA_02248	0	3.36769	hypothetical protein
yellowgreen	CCNA_02257	0	3.16529	fliN family protein
yellowgreen	flmF;CCNA_02950	0	3.1975	hypothetical protein
yellowgreen	CCNA_03246	0	3.40201	hypothetical protein
yellowgreen	CCNA_03426	0	2.36169	hypothetical protein
yellowgreen	CCNA_03490	0	2.86936	hypothetical protein
yellowgreen	CCNA_00026	1	3.35812	PAS-family sensor histidine kinase
yellowgreen	CCNA_00081	1	3.27568	hypothetical protein
yellowgreen	CCNA_00318	1	3.35233	hypothetical protein
yellowgreen	cheE;CCNA_00450	1	3.37389	cheE protein
yellowgreen	CCNA_00483	1	3.3987	Zn-dependent hydrolase, glyoxalase II family
yellowgreen	CCNA_00860	1	3.22647	hypothetical protein
yellowgreen	CCNA_00900	1	3.24099	CHASE4-family GGDEF/EAL protein
yellowgreen	CCNA_03171	1	3.28963	hybrid sensor histidine kinase/receiver domain protein
yellowgreen	CCNA_00876	28	3.20383	7,8-dihydro-8-oxoguanine-triphosphatase
green	CCNA_00199	0	3.34041	hypothetical protein
green	CCNA_00203	0	3.28397	sterol desaturase family protein
green	CCNA_00467	0	2.31973	oligosaccharide translocase/flippase
green	CCNA_00859	0	2.86763	acetyltransferase, GNAT family
green	CCNA_00888	0	2.75017	conserved hypothetical protein
green	rsaFa;CCNA_01067	0	1.90297	type I secretion outer membrane protein RsaFa
green	CCNA_01158	0	3.30886	hypothetical protein
green	CCNA_02719	0	3.17737	hypothetical protein
green	CCNA_02922	0	3.00676	hypothetical protein
green	CCNA_02976	0	2.38901	hypothetical protein
green	CCNA_03099	0	3.16222	hypothetical protein
green	CCNA_03170	0	3.16208	conserved hypothetical protein
green	CCNA_00065	1	3.29488	hypothetical protein
green	CCNA_00353	1	3.30399	O-antigen acetylase
green	CCNA_00451	1	3.16201	TonB-dependent receptor
green	CCNA_00729	1	3.31598	hypothetical protein
green	CCNA_00875	1	2.75824	Flp/Fap pilin component protein
green	CCNA_01115	1	3.23913	two component sensor histidine kinase
green	CCNA_01140	1	3.32098	sensory box/GGDEF family protein
green	CCNA_01278	1	3.24404	histidine phosphotransferase domain protein
green	CCNA_01424	1	3.19989	hypothetical protein
green	CCNA_01711	1	2.95582	transcriptional regulator
green	CCNA_02105	1	3.25295	conserved hypothetical protein
green	CCNA_02282	1	3.25953	conserved hypothetical protein
green	CCNA_02342	1	3.28844	hypothetical protein with pentapeptide repeats
green	hfsF;CCNA_02508	1	3.31384	oligosaccharide translocase/flippase hfsF
green	hfsG;CCNA_02509	1	3.17873	glycosyltransferase hfsG
green	CCNA_02720	1	3.2744	conserved hypothetical protein
green	CCNA_03046	1	3.13362	TadE-related pilus assembly protein
green	CCNA_03198	1	3.28144	two-component response regulator
green	CCNA_03199	1	3.14144	conserved hypothetical protein
green	CCNA_03265	1	3.33892	CBS pair-family sensor histidine kinase/receiver domain protein
green	CCNA_03326	1	3.30526	two-component sensor histidine kinase
green	CCNA_03605	1	3.24861	hypothetical protein
green	CCNA_01157	10	3.32044	protoporphyrinogen oxidase
green	shkA;CCNA_00137	2	3.29521	hybrid two-component histidine kinase/receiver protein ShkA
green	CCNA_01901	2	3.28741	lipoprotein
green	CCNA_02343	2	2.52086	hypothetical protein with pentapeptide repeats
green	CCNA_03200	2	3.29842	hybrid sensor histidine kinase/receiver domain protein
green	CCNA_02457	28	2.92117	nitropropane dioxygenase/trans-enoyl-CoA reductase family protein
green	skgA;CCNA_00730	3	3.31071	transcriptional regulator skgA
green	fljK;CCNA_01528	3	3.00271	flagellin fljK
green	CCNA_01797	3	2.25231	septum formation initiator
green	CCNA_01952	3	3.33707	N-acetylmuramoyl-L-alanine amidase
green	CCNA_00089	6	3.26363	MHYT/PAS-family GGDEF/EAL protein
green	cpaA;CCNA_03042	6	2.66839	pilus assembly prepilin peptidase CpaA
plum2	CCNA_00585	0	2.89239	hypothetical protein
plum2	CCNA_02937	0	2.66557	hypothetical protein
plum2	CCNA_03266	0	3.17935	hypothetical protein
plum2	CCNA_03487	0	2.94251	hypothetical protein
plum2	CCNA_02433	1	3.10171	hypothetical protein
plum2	CCNA_02895	1	3.27293	TonB-dependent receptor
plum2	CCNA_03444	1	3.2667	TonB-dependent receptor
plum2	CCNA_03448	1	2.21702	hypothetical protein
plum2	CCNA_01023	2	3.14318	tryptophan halogenase superfamily protein
plum2	CCNA_03405	2	2.8896	hypothetical protein
plum2	CCNA_00077	30	3.08595	acyl-CoA dehydrogenase, long-chain specific
plum2	CCNA_03574	6	3.3086	TonB-dependent receptor
yellow4	CCNA_01779	0	3.19927	hypothetical protein
yellow4	CCNA_02544	0	3.16228	hypothetical protein
yellow4	CCNA_00542	1	3.35065	hypothetical protein
yellow4	CCNA_02497	1	3.38462	hypothetical protein
yellow4	CCNA_01932	2	3.35746	1-acyl-sn-glycerol-3-phosphate acyltransferase
yellow4	CCNA_02496	2	3.26804	hypothetical protein
yellow4	CCNA_01703	25	3.11796	IolE-related protein
yellow4	CCNA_01426	3	3.37631	chemotaxis receiver domain protein cheYIII
tan	CCNA_00235	0	3.30359	hypothetical protein
tan	CCNA_03248	0	3.34048	TonB-dependent receptor
tan	CCNA_03249	0	3.2907	TonB-dependent receptor
tan	CCNA_03425	0	3.28464	hypothetical protein
tan	CCNA_03606	0	2.44069	hypothetical protein
tan	CCNA_00236	1	3.31171	conserved hypothetical protein
tan	cheU;CCNA_00448	1	3.32947	cheU protein
tan	CCNA_00538	1	3.24218	methyl-accepting chemotaxis protein
tan	CCNA_00692	1	3.27363	PAS-family GGDEF/EAL protein
tan	CCNA_01021	1	2.90917	TonB-dependent receptor
tan	CCNA_01117	1	3.35783	conserved hypothetical protein
tan	CCNA_01465	1	3.35259	methyl-accepting chemotaxis protein
tan	CCNA_02945	1	3.19467	PAS-family sensor histidine kinase
tan	CCNA_03410	1	3.30955	peptidoglycan-specific endopeptidase, M23 family
tan	CCNA_03586	1	3.23453	chemotaxis protein methyltransferase
tan	CCNA_03690	1	3.23835	spore coat polysaccharide biosynthesis protein spsF
tan	CCNA_03691	1	3.14803	IolS protein
tan	CCNA_03738	1	3.30811	hybrid histidine kinase/receiver domain protein
tan	CCNA_03803	1	3.29336	hypothetical cellulose biosynthesis protein CelD
tan	CCNA_03250	11	3.2834	EAL-domain diguanylate phosphodiesterase
tan	CCNA_03424	111	3.36798	AAA-family response regulator tacA
tan	CCNA_01782	113	3.41274	polyphosphate kinase
tan	pleD;CCNA_02546	12	3.37194	GGDEF/response regulator protein pleD
tan	CCNA_03585	12	3.30517	chemotaxis receiver domain protein cheYIV
tan	CCNA_00803	2	3.26633	chemotaxis protein cheW
tan	CCNA_00997	2	3.33481	conserved hypothetical protein
tan	CCNA_02565	2	3.37863	conserved hypothetical protein
tan	CCNA_02982	2	3.22197	porin
tan	flbT;CCNA_01525	3	3.09942	flagellar biosynthesis repressor flbT
tan	cheW;CCNA_00631	6	2.9312	chemotaxis protein cheW
tan	CCNA_02515	8	3.40485	hypothetical cytosolic protein
blue2	hfsB;CCNA_02512	1	2.82301	polysaccharide autokinase-related protein hfsB
blue2	CCNA_03180	1	2.29759	enoyl-CoA hydratase/isomerase
blue2	CCNA_02641	17	3.08219	UDP-N-acetylmuramoyl-tripeptide--D-alanyl-D- alanine ligase
blue2	CCNA_00260	2	2.91363	glutathione S-transferase
blue2	CCNA_03227	3	3.33533	TonB-dependent receptor
maroon	CCNA_R0026	0	2.16065	tRNA-Gly
maroon	CCNA_R0027	0	2.17957	tRNA-Gly
maroon	CCNA_R0029	0	2.91031	tRNA-Thr
maroon	CCNA_R0041	0	2.15859	tRNA-Lys
maroon	CCNA_R0048	0	3.10898	tRNA-Leu
maroon	CCNA_R0058	0	3.1852	tRNA-Phe
maroon	CCNA_02174	1	2.4013	multidrug resistance efflux pump
maroon	CCNA_00410	10	2.4904	acetyltransferase
maroon	CCNA_01783	10	2.41498	DnaA-related protein
maroon	CCNA_01344	2	2.4855	conserved hypothetical protein
maroon	CCNA_02169	7	0.982863	thioesterase superfamily protein
steelblue	CCNA_00948	0	3.03068	hypothetical protein
steelblue	CCNA_02147	0	3.28228	hypothetical protein
steelblue	CCNA_02148	0	3.18488	hypothetical protein
steelblue	hfsE;CCNA_02507	0	3.36825	polyisoprenylphosphate hexose-1-phosphotransferase hfsE
steelblue	CCNA_02532	0	2.81238	hypothetical protein
steelblue	CCNA_02534	0	2.86324	hypothetical protein
steelblue	CCNA_02671	0	2.9994	hypothetical protein
steelblue	CCNA_03397	0	2.55662	hypothetical cytosolic protein
steelblue	hfsH;CCNA_02510	1	3.35654	oligosaccharide deacetylase hfsH
steelblue	CCNA_02722	1	3.14542	conserved hypothetical protein
steelblue	CCNA_03272	1	3.48972	Two-component sensor histidine kinase
steelblue	CCNA_03295	1	3.36599	PAS-family sensor histidine kinase
steelblue	CCNA_03507	1	3.26075	GGDEF/EAL diguanylate cyclase-phosphodiesterase
steelblue	CCNA_00013	17	2.99788	protein-PII uridylyltransferase
steelblue	CCNA_00116	181	2.89428	phosphoglucosamine mutase
steelblue	clpX;CCNA_02039	233	3.3569	ATP-dependent endopeptidase clp, ATP-binding subunit ClpX
steelblue	flaF;CCNA_01526	4	3.2322	flagellar biosynthesis regulatory protein flaF
steelblue	CCNA_02087	47	3.25445	deoxyguanosinetriphosphate triphosphohydrolase
steelblue	CCNA_01926	5	3.30247	two-component response regulator
steelblue	CCNA_02104	5	2.75423	conserved hypothetical protein
lavenderblush3	CCNA_01121	0	3.32058	conserved hypothetical protein
lavenderblush3	CCNA_03603	0	2.81893	beta-lactamase family protein
lavenderblush3	CCNA_03269	1	2.8971	glucokinase
lavenderblush3	CCNA_03675	1	2.77178	PAS-family sensor histidine kinase
lavenderblush3	CCNA_00302	13	3.37958	parathion hydrolase
lavenderblush3	CCNA_02659	2	2.96213	two-component receiver domain protein
lavenderblush3	CCNA_01038	3	3.49557	glyoxalase family protein
lavenderblush3	CCNA_00037	5	3.27602	esterase lipase family protein
lavenderblush3	CCNA_00773	6	3.44658	carboxypeptidase S
lavenderblush3	CCNA_01277	6	2.89674	D-sorbitol oxidase
lightcyan1	CCNA_00697	0	3.3712	hypothetical protein
lightcyan1	CCNA_00756	0	2.93324	hypothetical protein
lightcyan1	CCNA_01286	0	3.31056	low temperature requirement protein A
lightcyan1	CCNA_02461	0	1.97897	hypothetical protein
lightcyan1	CCNA_R0016	0	3.33538	small non-coding RNA
lightcyan1	CCNA_01973	1	2.213	hypothetical protein
lightcyan1	CCNA_03795	1	3.10119	tellurium resistance protein terB
lightcyan1	CCNA_00521	2	2.75742	hypothetical protein
lightcyan1	celD;CCNA_02131	3	3.3196	glucan 1,4-beta-glucosidase
lightcyan1	CCNA_00055	41	3.46551	ferric uptake regulation protein
lightcyan1	dnaQ;CCNA_00005	55	2.99787	DNA polymerase III, epsilon chain
lightcyan1	CCNA_00503	6	3.1284	conserved hypothetical protein
lightcyan1	CCNA_00774	6	2.41057	ring hydroxylating diooxygenase
lightcyan1	CCNA_02067	6	2.99843	conserved membrane spanning protein
lightcyan1	CCNA_00140	70	3.18162	glutathione synthetase
darkgreen	CCNA_00591	0	3.22275	catalase
darkgreen	CCNA_01264	0	3.14319	transposase
darkgreen	CCNA_01294	0	3.14319	transposase
darkgreen	CCNA_02123	0	3.14319	transposase
darkgreen	CCNA_02675	0	3.14319	transposase
darkgreen	CCNA_03056	0	3.02971	hypothetical cytosolic protein
darkgreen	CCNA_03825	0	3.10381	hypothetical protein
darkgreen	CCNA_00216	1	2.69468	conserved hypothetical protein
darkgreen	pflI;CCNA_02139	1	3.03303	polar flagellum positioning protein pflI
darkgreen	CCNA_03287	1	2.57617	hypothetical transcriptional regulatory protein
darkgreen	CCNA_03826	1	3.29685	conserved hypothetical protein
darkgreen	CCNA_02936	16	2.66262	glutathione S-transferase
darkgreen	CCNA_00995	2	3.1181	putative cytochrome P450 YJIB
darkgreen	CCNA_01268	2	2.7219	cytochrome c
darkgreen	CCNA_02111	2	2.9765	pilF-related tetratricopeptide repeat protein
darkgreen	CCNA_01979	26	3.08425	LexA repressor
darkgreen	CCNA_01069	3	3.15285	methyltransferase
darkgreen	CCNA_02991	3	3.14319	transposase
darkgreen	CCNA_01491	33	2.31175	cystathionine beta-lyase
darkgreen	CCNA_01444	37	2.4774	poly(3-hydroxyalkanoate) polymerase
darkgreen	CCNA_01037	4	3.04498	transcriptional regulator, GntR family
darkgreen	CCNA_00155	55	2.85563	DNA polymerase III, beta chain
darkgreen	CCNA_01159	6	3.31996	transporter, major facilitator superfamily
darkgreen	CCNA_03185	8	3.29385	glutathione S-transferase
orange	CCNA_01267	0	2.12611	hypothetical protein
orange	CCNA_02364	0	3.19538	methyl-accepting chemotaxis protein
orange	CCNA_02402	0	3.33509	methyl-accepting chemotaxis protein
orange	CCNA_00814	1	3.26682	hypothetical protein
orange	flbA;CCNA_01524	1	3.30807	FlbA protein
orange	CCNA_02138	1	3.13987	hypothetical protein
orange	hfsA;CCNA_02513	1	3.29386	holdfast synthesis gene hfsA, frameshifted variant
orange	hfsD;CCNA_02514	1	3.19449	polysaccharide secretin protein hfsD
orange	flbY;CCNA_02667	1	3.2509	flagellar basal-body protein flbY
orange	CCNA_03033	1	3.1805	tetratricopeptide repeat family protein
orange	cpaD;CCNA_03039	1	3.31135	pilus assembly protein CpaD
orange	fliI;CCNA_03135	127	3.28108	flagellum-specific ATP synthase fliL
orange	cpaB;CCNA_03041	2	3.31424	pilus assembly protein CpaB
orange	CCNA_02849	38	3.02074	cytochrome c-type biogenesis heme chaperone
orange	cpaE;CCNA_03038	4	3.31733	pilus assembly ATPase cpaE
orange	cpaC;CCNA_03040	5	3.33701	outer membrane pilus secretion channel cpaC
orange	CCNA_01087	6	3.3464	conserved hypothetical protein
orange	cpaF;CCNA_03037	61	3.30723	pilus assembly ATPase CpaF
orange	CCNA_03713	65	3.22452	RNA polymerase sigma-54 factor rpoN
orange	fliM;CCNA_02140	8	3.19998	flagellar motor switch protein fliM
orange	CCNA_02579	8	3.20123	cytochrome P450
orange	CCNA_02580	93	2.671	rubredoxin
coral2	CCNA_02680	0	3.35017	conserved transmembrane protein
coral2	CCNA_02761	0	3.37843	hypothetical protein
coral2	CCNA_03286	0	2.3503	hypothetical transporter
coral2	CCNA_00427	1	2.81157	hypothetical protein
coral2	CCNA_02662	3	3.18034	aminopeptidase
coral2	CCNA_03203	43	3.02657	threo-3-hydroxyaspartate ammonia-lyase
coral2	CCNA_01285	48	3.05726	proline iminopeptidase
coral2	CCNA_01452	8	2.93722	hypothetical protein
coral2	CCNA_01287	9	3.32786	epoxide hydrolase
darkolivegreen4	CCNA_01657	0	3.2794	hypothetical protein
darkolivegreen4	CCNA_01022	1	3.22222	tryptophan halogenase superfamily protein
darkolivegreen4	CCNA_00426	11	3.28955	very-short-patch-repair endonuclease
darkolivegreen4	CCNA_02709	40	3.26988	CBS domain containing protein
darkolivegreen4	CCNA_00339	5	2.96434	transporter
darkolivegreen4	CCNA_03294	7	3.56797	beta-lactamase family protein
palevioletred3	CCNA_02523	0	2.68067	hypothetical protein
palevioletred3	CCNA_02986	0	2.97948	phage-related conserved hypothetical protein
palevioletred3	CCNA_03015	0	2.23445	hypothetical protein
palevioletred3	CCNA_01218	1	2.87191	sphingosine kinase/diacylglycerol kinase-related protein
palevioletred3	CCNA_00738	10	2.56464	endopeptidase degP
palevioletred3	CCNA_03607	13	3.08481	ribonucleoside-diphosphate reductase alpha chain
palevioletred3	CCNA_02225	14	3.38475	transcriptional regulator, arsR family/SAM-dependent
palevioletred3	CCNA_00825	16	3.32577	2-dehydro-3-deoxy-6-phosphogalactonate aldolase
palevioletred3	CCNA_02447	4	2.05764	putative alpha helical protein
palevioletred3	CCNA_03330	4	3.21407	hypothetical protein
palevioletred3	sigT;CCNA_03589	7	2.97385	RNA polymerase ECF-type sigma factor sigT
pink	CCNA_00626	0	3.24222	methyl-accepting chemotaxis protein
pink	CCNA_00945	0	3.31268	chemotaxis protein MotD
pink	CCNA_01000	0	2.91625	hypothetical protein
pink	CCNA_02939	0	3.18745	conserved hypothetical protein
pink	flmE;CCNA_02949	0	3.09175	hypothetical protein
pink	CCNA_03343	0	3.281	hypothetical protein
pink	CCNA_03468	0	3.06727	methyl-accepting chemotaxis protein
pink	CCNA_00221	1	3.26273	hypothetical protein
pink	CCNA_00350	1	3.31905	hypothetical protein
pink	CCNA_00439	1	3.30102	methyl-accepting chemotaxis protein
pink	CCNA_00665	1	2.73406	GAF-family sensor histidine kinase
pink	flgE;CCNA_00947	1	3.31967	flagellar hook protein FlgE
pink	CCNA_01280	1	3.21187	conserved hypothetical protein
pink	CCNA_01671	1	2.69415	diguanylate receptor protein dgrA
pink	flgA;CCNA_02144	1	3.32773	flagella basal body P ring formation protein flgA
pink	ftsQ;CCNA_02625	1	3.23107	cell division protein ftsQ
pink	hfaA;CCNA_02711	1	3.26898	holdfast attachment protein hfaA
pink	CCNA_02840	1	2.84524	transcriptional regulator
pink	CCNA_03008	1	3.09887	putative PD-(D/E)xK nuclease family protein
pink	fliJ;CCNA_03136	1	3.17229	flagellar export protein FliJ
pink	CCNA_03258	1	2.96707	hypothetical protein
pink	CCNA_03291	1	2.99738	conserved hypothetical protein
pink	CCNA_02727	11	2.98937	PhoH protein
pink	flgH;CCNA_02145	14	3.3318	flagellar L-ring protein flgH
pink	CCNA_01644	15	3.31259	chemotaxis motB protein
pink	CCNA_02645	179	3.21921	S-adenosyl-methyltransferase mraW
pink	CCNA_03342	18	3.25684	short-chain acyl-CoA hydrolase
pink	CCNA_00348	2	3.35896	probable chemoreceptor Y4FA
pink	flgD;CCNA_00946	2	3.31702	Basal-body rod modification protein FlgD
pink	CCNA_03712	2	3.16916	hypothetical protein
pink	CCNA_00349	21	3.3386	integrase/recombinase, XerC-CodV family
pink	CCNA_00777	3	3.25623	PAS family GGDEF/EAL protein
pink	CCNA_03753	38	3.11575	iron-sulfur cluster-binding protein
pink	divK;CCNA_02547	39	3.31051	response regulator receiver protein divK
pink	CCNA_02408	4	3.2807	conserved hypothetical protein
pink	motA;CCNA_00787	46	3.26233	chemotaxis motA protein
pink	cheYI;CCNA_00441	56	3.3552	chemotaxis receiver domain protein cheYI
pink	ftsK;CCNA_03819	64	3.24531	cell division protein ftsK
pink	ftsA;CCNA_02624	9	3.26094	cell division protein ftsA
thistle1	CCNA_00138	0	3.42355	TonB-dependent receptor
thistle1	CCNA_02274	1	3.30204	EF-Hand domain protein
thistle1	CCNA_03065	1	3.14372	cytochrome c family protein
thistle1	CCNA_03156	11	3.25012	hypothetical periplasmic protein
thistle1	CCNA_03158	16	3.22405	iron-sulfur cluster assembly/repair protein ApbE
thistle1	CCNA_02277	2	3.34678	hemin receptor
thistle1	CCNA_00027	31	3.05665	2OG-Fe(II) oxygenase
thistle1	CCNA_02011	39	3.37273	methylmalonyl CoA epimerase
thistle1	CCNA_00028	5	3.25403	TonB-dependent receptor
thistle1	CCNA_03159	5	3.28341	sulfite reductase (NADPH) flavoprotein alpha-component
thistle1	CCNA_03022	8	3.38611	transporter
midnightblue	CCNA_00587	0	3.18542	secretory tripeptidyl aminopeptidase
midnightblue	CCNA_02107	0	2.81544	hypothetical protein
midnightblue	CCNA_03095	0	3.20579	mechanosensitive ion channel
midnightblue	CCNA_01830	1	3.46808	TonB-dependent receptor
midnightblue	CCNA_02114	1	2.9038	hypothetical protein
midnightblue	CCNA_02234	1	2.65824	hypothetical protein
midnightblue	CCNA_02571	1	3.35583	transporter
midnightblue	CCNA_00832	10	3.23817	transcriptional regulator, LysR family
midnightblue	CCNA_02677	12	3.29818	glutathione S-transferase
midnightblue	CCNA_01462	13	3.34923	lactate 2-monooxygenase
midnightblue	CCNA_01017	14	3.31592	acyl-CoA synthetase
midnightblue	CCNA_01706	19	3.30747	dehydrogluconate dehydrogenase
midnightblue	CCNA_02652	19	2.72466	cyclohexanone monooxygenase
midnightblue	CCNA_01822	2	3.45797	melibiose carrier protein
midnightblue	CCNA_01712	20	3.29941	beta-lactamase repressor
midnightblue	CCNA_03293	20	3.33399	enoyl-CoA hydratase/delta(3)-cis-delta(2)-trans-enoyl-CoA isomerase/3-hydroxyacyl-CoA dehydrogenase/3-hydroxybutyryl-CoA epimerase
midnightblue	CCNA_00301	21	3.45901	phosphotransferase family protein
midnightblue	CCNA_02487	28	3.09112	4-hydroxybenzoate 3-monooxygenase
midnightblue	CCNA_02570	3	3.37628	transporter
midnightblue	CCNA_01700	4	3.46006	nucleoside permease
midnightblue	CCNA_03804	4	2.65321	hypothetical cytosolic protein
midnightblue	CCNA_01382	5	3.52192	long-chain-fatty-acid--CoA ligase
midnightblue	CCNA_03244	5	2.93044	transcriptional regulator
midnightblue	CCNA_01639	6	3.40609	beta-lactamase family protein
midnightblue	CCNA_03061	6	3.0221	3-oxoacyl-(acyl-carrier protein) reductase
midnightblue	CCNA_03243	66	3.11675	aldehyde dehydrogenase
midnightblue	CCNA_01705	8	3.43701	conserved hypothetical protein (1080)
midnightblue	vanR;CCNA_02475	8	3.0945	transcriptional regulator vanR
midnightblue	CCNA_03805	8	2.88365	transcriptional regulator
purple	CCNA_00345	0	2.62151	iroE protein
purple	CCNA_00861	0	2.75241	hypothetical protein
purple	CCNA_01479	0	2.92993	tetratricopeptide repeat family protein
purple	CCNA_01542	0	2.97666	ice nucleation protein
purple	CCNA_01748	0	3.04779	methyltransferase
purple	CCNA_02636	0	2.1544	hypothetical protein
purple	CCNA_03086	0	2.73282	hypothetical exported protein
purple	CCNA_03196	0	2.72067	hypothetical protein
purple	chpT;CCNA_03584	0	3.00553	histidine phosphotransferase chpT
purple	CCNA_00025	1	3.04019	transporter
purple	CCNA_00357	1	2.88748	secretory tripeptidyl aminopeptidase
purple	CCNA_01531	1	2.99715	acetyltransferase
purple	CCNA_02091	1	2.79174	conserved hypothetical protein
purple	CCNA_02100	1	2.69394	conserved hypothetical protein
purple	CCNA_02298	1	3.10937	MJ0042 family finger-like domain protein
purple	CCNA_02676	1	3.01518	conserved hypothetical protein
purple	CCNA_00383	139	3.17122	ribonuclease HII
purple	CCNA_02450	14	2.22684	surface protein
purple	CCNA_01563	17	3.43953	2-dehydro-3-deoxygluconokinase
purple	serS;CCNA_02078	175	2.71532	seryl-tRNA synthetase
purple	CCNA_00194	2	3.26798	hypothetical cytosolic protein
purple	CCNA_03210	2	3.16556	transcriptional regulator, MarR family
purple	CCNA_01618	20	2.5594	uracil-DNA glycosylase
purple	CCNA_03455	23	3.08661	glycosyltransferase
purple	CCNA_02112	29	2.51794	D-cysteine desulfhydrase
purple	CCNA_03222	3	3.0164	ring hydroxylating dioxygenase, alpha-subunit
purple	CCNA_02206	33	2.43892	conserved hypothetical protein
purple	CCNA_01556	4	3.05426	transcriptional regulator, LacI family
purple	CCNA_02340	6	2.28155	methyltransferase
purple	CCNA_03873	6	2.78859	conserved hypothetical protein
purple	CCNA_00872	64	2.74974	glutaredoxin
purple	phoR;CCNA_00291	7	3.02301	phosphate regulon sensor protein phoR
purple	CCNA_02588	7	2.74066	aminopeptidase
purple	CCNA_03660	8	1.34789	Usg protein
purple	CCNA_03221	9	2.73576	phytoene dehydrogenase
purple	CCNA_00222	91	2.94847	glucose-6-phosphate isomerase/glucose-6 phosphate 1-epimerase
greenyellow	hfsI;CCNA_00533	0	3.30945	secreted polysaccharide polymerase hfsI
greenyellow	CCNA_00771	0	2.66275	hypothetical protein
greenyellow	CCNA_00819	0	2.5498	hypothetical protein
greenyellow	CCNA_01464	0	2.90042	hypothetical protein
greenyellow	CCNA_02275	0	2.94827	hypothetical membrane spanning protein
greenyellow	CCNA_02935	0	3.33996	methyl-accepting chemotaxis protein
greenyellow	CCNA_03247	0	3.3813	methyl-accepting chemotaxis protein
greenyellow	CCNA_00232	1	3.24446	hypothetical protein
greenyellow	CCNA_00440	1	3.36522	virus protein
greenyellow	cheYIII;CCNA_00449	1	3.10309	cheYIII
greenyellow	CCNA_00965	1	3.22307	chaperone protein DnaJ
greenyellow	CCNA_01967	1	3.06978	hypothetical protein with pentapeptide repeats
greenyellow	CCNA_02332	1	3.18933	chemotaxis receiver protein cheYIII
greenyellow	hfaD;CCNA_02713	1	3.25612	holdfast attachment protein hfaD
greenyellow	CCNA_03023	10	1.90487	TonB-dependent receptor
greenyellow	CCNA_00445	100	3.29114	receiver domain-glutamate methylesterase cheBI
greenyellow	CCNA_03157	11	2.88413	hypothetical membrane spanning protein
greenyellow	CCNA_00309	12	2.88988	hypothetical cytosolic protein
greenyellow	cpdR;CCNA_00781	12	3.05198	two-component receiver protein cpdR
greenyellow	cheAII;CCNA_00630	13	2.94927	chemotaxis histidine kinase protein cheAII
greenyellow	CCNA_00446	17	3.39918	chemotaxis receiver domain protein cheYII
greenyellow	CCNA_00443	18	3.40199	chemotaxis protein cheW
greenyellow	cheD;CCNA_00447	19	3.39217	chemotaxis protein cheD
greenyellow	fljL;CCNA_01527	2	3.37153	flagellin fljL
greenyellow	hfaB;CCNA_02712	2	3.3057	holdfast attachment protein hfaB
greenyellow	ccrM;CCNA_00382	22	3.37107	adenine-specific methyltransferase ccrM
greenyellow	clpP;CCNA_02041	237	3.15474	ATP-dependent endopeptidase clp, proteolytic subunit ClpP
greenyellow	CCNA_02498	3	3.23417	YjbJ-related lytic transglycosylase
greenyellow	CCNA_03045	3	3.31581	TadG-related pilus assembly protein
greenyellow	cheAI;CCNA_00442	33	3.33811	chemotaxis histidine kinase protein cheAI
greenyellow	CCNA_00444	38	3.33451	chemotaxis protein methyltransferase
greenyellow	CCNA_02940	4	3.32923	methyl-accepting chemotaxis protein
greenyellow	CCNA_02961	40	3.34639	N-acetylneuraminate synthase
greenyellow	CCNA_02243	7	3.33224	D-alanyl-D-alanine serine-type carboxypeptidase
lightcoral	malY;CCNA_02366	19	2.30353	cytoplasmic membrane maltose transporter malY
lightcoral	CCNA_02371	2	3.40588	tryptophan halogenase superfamily protein
lightcoral	CCNA_02368	34	3.37516	alpha-glucosidase
lightcoral	CCNA_02365	5	3.21932	glucoamylase
lightcoral	CCNA_02369	5	3.31547	alpha-amylase
lightcoral	malA;CCNA_02370	7	3.21566	TonB-dependent maltose outer membrane transporter malA
lightsteelblue1	CCNA_01041	0	2.71245	hypothetical protein
lightsteelblue1	CCNA_02110	0	2.79372	hypothetical protein
lightsteelblue1	CCNA_02912	0	2.32826	prolyl 4-hydroxylase, alpha subunit
lightsteelblue1	CCNA_00986	1	2.83261	general stress protein 17O
lightsteelblue1	CCNA_00192	13	3.35941	long-chain-fatty-acid--CoA ligase
lightsteelblue1	CCNA_01256	16	2.65944	hypothetical cytosolic protein
lightsteelblue1	CCNA_03379	16	3.1646	transcriptional regulator, Cro/CI family
lightsteelblue1	CCNA_02430	18	2.62275	conserved hypothetical cytosolic protein
lightsteelblue1	CCNA_03847	19	2.74664	endonuclease III
lightsteelblue1	CCNA_00111	2	2.98727	conserved hypothetical protein
lightsteelblue1	nagA;CCNA_00455	2	3.20276	N-acetyl-glucosamine/N-acetyl-chitin oligosaccharide outer membrane transporter nagA
lightsteelblue1	CCNA_03413	37	3.2304	NAD(P) transhydrogenase alpha subunit
lightsteelblue1	CCNA_02407	4	2.80705	hypothetical protein
lightsteelblue1	CCNA_01194	7	3.44104	TonB-dependent receptor
lightsteelblue1	CCNA_03412	86	3.27577	NAD(P) transhydrogenase subunit beta
lightsteelblue1	CCNA_03064	9	2.50619	transcriptional regulator, PadR family
black	CCNA_00551	0	3.10298	hypothetical protein
black	fixT;CCNA_00790	0	3.40379	hypoxia negative feedback regulator FixT
black	CCNA_01466	0	3.37731	hypothetical protein
black	CCNA_03071	0	3.13524	flagellin
black	CCNA_00983	1	3.43683	hybrid sensor histidine kinase/receiver protein
black	CCNA_01519	1	3.45895	universal stress protein family
black	CCNA_02499	1	2.85644	type IV secretory pathway, VirB2 protein
black	CCNA_02603	1	3.4637	phosphatidylserine decarboxylase
black	CCNA_02604	1	3.45931	host cell attachment protein
black	CCNA_02866	1	3.31426	conserved membrane protein
black	CCNA_03374	1	2.98765	hypothetical protein
black	CCNA_02432	15	2.71439	cytosine/uracil/thiamine/allantoin permease family protein
black	CCNA_00854	16	3.44178	metallo-beta-lactamase protein
black	CCNA_00853	17	3.40027	3-isopropylmalate dehydrogenase
black	CCNA_01643	19	2.79692	arginine-tRNA-protein transferase
black	CCNA_01701	2	3.04853	xylose isomerase family protein
black	hemN;CCNA_01477	26	3.39107	oxygen-independent coproporphyrinogen-III oxidase hemN
black	CCNA_00279	3	3.43365	NAD(P)H dehydrogenase (quinone)
black	CCNA_00437	3	3.07261	methyl-accepting chemotaxis protein
black	CCNA_00629	3	3.23038	methyl-accepting chemotaxis protein
black	CCNA_00840	3	2.08767	sialic acid-specific 9-O-acetylesterase
black	CCNA_00940	3	3.22288	sensory transduction protein kinase
black	ftrB;CCNA_01476	3	3.44481	CRP-family transcription regulator ftrB
black	flmH;CCNA_01523	3	3.28834	acetyltransferase flmH
black	CCNA_02200	3	3.42628	cytochrome c-family protein
black	CCNA_02500	3	3.33465	type IV secretory pathway, VirB3 protein
black	CCNA_00754	37	3.44414	hypothetical membrane associated protein
black	CCNA_01410	4	3.43408	cyclohexanone monooxygenase
black	ompW;CCNA_01475	4	3.42699	OmpW family outer membrane protein
black	CCNA_01702	40	3.14546	NAD-dependent oxidoreductase
black	cydD;CCNA_00799	5	3.38728	ABC transporter, ATP-binding protein cydD
black	cspD;CCNA_01451	5	3.33497	cold shock protein cspD
black	CCNA_02215	5	3.15934	acyl-CoA dehydrogenase
black	ccoN;CCNA_01467	50	3.44633	cytochrome cbb3 oxidase subunit I ccoN
black	cheY;CCNA_00628	55	3.17747	chemotaxis protein cheY
black	CCNA_01369	7	1.5815	acyl-CoA dehydrogenase, short-chain specific
black	CCNA_03695	75	1.55745	aldehyde dehydrogenase
black	cydA;CCNA_00800	79	3.44693	cytochrome bd-type quinol oxidase, subunit 1 cydA
black	CCNA_01423	8	2.49084	thiamine-monophosphate kinase
black	CCNA_03459	8	3.36473	methyl-accepting chemotaxis protein
black	CCNA_02997	94	2.60643	cold shock protein
black	CCNA_01425	99	3.22865	H+ translocating pyrophosphatase
honeydew1	CCNA_02522	0	2.86574	hypothetical protein
honeydew1	CCNA_03612	0	3.29146	hypothetical transcriptional regulatory protein
honeydew1	CCNA_01334	1	2.10747	conserved hypothetical protein
honeydew1	CCNA_02084	14	2.40915	chromosome segregation and condensation protein fusion scpAB
honeydew1	CCNA_02446	18	2.73132	glutathionylspermidine synthase family
honeydew1	CCNA_03611	18	3.32802	glutathione-regulated potassium-efflux system protein kefC
honeydew1	CCNA_00809	20	2.74923	quinone oxidoreductase
honeydew1	CCNA_00693	5	2.71989	heat shock protein 15
honeydew1	CCNA_00157	6	3.02845	glyoxalase family protein
honeydew1	CCNA_01110	8	2.51545	2-dehydro-3-deoxygluconokinase
lightgreen	CCNA_00534	0	2.35739	conserved hypothetical protein
lightgreen	CCNA_03143	0	1.8844	PAS-family sensor histidine kinase
lightgreen	CCNA_03839	0	3.09002	acylamino-acid-releasing enzyme
lightgreen	CCNA_00388	1	3.25131	esterase lipase Family protein
lightgreen	CCNA_01828	1	1.92758	conserved hypothetical protein
lightgreen	CCNA_02086	1	3.05069	sporulation domain-containing protein
lightgreen	CCNA_02161	1	2.76543	transcriptional regulator, TetR family
lightgreen	CCNA_02590	1	2.53337	conserved hypothetical protein
lightgreen	CCNA_03445	1	2.20284	aminopeptidase
lightgreen	CCNA_00186	129	3.01317	guanine-hypoxanthine permease
lightgreen	CCNA_03467	13	2.95666	hypothetical protein
lightgreen	CCNA_01109	14	2.58735	conserved hypothetical cytosolic protein
lightgreen	CCNA_01281	163	2.53876	glycerol kinase
lightgreen	CCNA_00990	17	2.94556	general stress protein 17O
lightgreen	CCNA_02610	19	2.71628	glyoxalase family protein
lightgreen	CCNA_02093	2	2.64592	hypothetical cytosolic protein
lightgreen	CCNA_03743	2	2.79255	beta-lactamase family protein
lightgreen	CCNA_03837	2	2.8715	hypothetical protein
lightgreen	CCNA_02188	3	2.20092	hypothetical cytosolic protein
lightgreen	CCNA_02301	3	3.07355	hypothetical protein
lightgreen	CCNA_00407	36	2.83356	diamine acetyltransferase
lightgreen	CCNA_02385	51	3.23681	3-deoxy-7-phosphoheptulonate synthase
lightgreen	CCNA_02417	58	2.68121	biotin synthase related domain containing protein
lightgreen	CCNA_01180	7	3.01609	penicillin acylase
lightgreen	CCNA_02762	8	1.90483	DNA repair protein radC
lightgreen	CCNA_01446	86	2.70246	putative aminotransferase aatC
lightgreen	CCNA_00625	9	2.51034	two-component receiver domain protein
darkturquoise	CCNA_00635	0	2.61073	hypothetical protein
darkturquoise	CCNA_01265	0	2.3376	hypothetical protein
darkturquoise	CCNA_01266	0	1.84614	hypothetical protein
darkturquoise	CCNA_02290	0	2.89992	hypothetical protein
darkturquoise	CCNA_02530	0	2.76343	SAM-dependent methyltransferase
darkturquoise	CCNA_03407	0	2.96372	sodium export permease protein
darkturquoise	CCNA_03542	0	2.97541	hypothetical protein
darkturquoise	cckA;CCNA_01132	1	3.02471	sensory transduction histidine kinase/receiver protein CckA
darkturquoise	CCNA_01163	1	2.98432	ice nucleation protein
darkturquoise	CCNA_02451	1	2.47408	surface protein
darkturquoise	hfsC;CCNA_02511	1	2.76938	polysaccharide polymerase hfsC
darkturquoise	CCNA_02302	10	2.8926	1-acyl-sn-glycerol-3-phosphate acyltransferase
darkturquoise	CCNA_00939	11	2.43381	transcriptional regulator, MarR family
darkturquoise	CCNA_03700	118	3.07047	large-conductance mechanosensitive channel
darkturquoise	CCNA_02208	119	2.38195	thymidylate synthase
darkturquoise	CCNA_02085	18	3.01047	anhydromuramoyl-peptide exo-beta-N-acetylglucosaminidase
darkturquoise	CCNA_01269	2	2.14427	hypothetical protein
darkturquoise	CCNA_00857	20	3.02835	glucose/fructose transport protein
darkturquoise	CCNA_03211	20	2.6546	L-Ala-D/L-Glu racemase
darkturquoise	CCNA_02550	25	2.71735	DNA polymerase IV-kappa dinB
darkturquoise	CCNA_03408	27	2.71791	ABC transporter ATP-binding protein
darkturquoise	CCNA_00136	3	2.86084	AmpG protein
darkturquoise	CCNA_01713	3	3.12369	2'-5' RNA ligase
darkturquoise	CCNA_03598	3	2.52559	two-component sensor histidine kinase divL
darkseagreen4	CCNA_02913	0	2.63228	conserved hypothetical protein
darkseagreen4	CCNA_03447	0	2.61651	hypothetical protein
darkseagreen4	CCNA_01100	1	3.30999	acylamino-acid-releasing enzyme
darkseagreen4	CCNA_03555	1	2.91367	esterase lipase family protein
darkseagreen4	CCNA_01610	138	2.92437	2-isopropylmalate synthase
darkseagreen4	CCNA_02185	203	2.82979	acetolactate synthase large subunit
darkseagreen4	CCNA_03774	22	2.85015	citrate lyase beta chain/citryl-CoA lyase subunit
darkseagreen4	CCNA_00826	4	2.41184	2-dehydro-3-deoxygalactonokinase
darkseagreen4	CCNA_02754	6	2.97097	parathion hydrolase
darkseagreen4	CCNA_03059	9	2.81455	hypothetical membrane spanning protein
lightcyan	CCNA_00750	0	3.13227	transcriptional regulator
lightcyan	parD-3;CCNA_02844	0	2.38453	antitoxin protein parD-3
lightcyan	CCNA_02964	0	3.03508	thioredoxin reductase
lightcyan	CCNA_03789	0	3.21177	hypothetical protein
lightcyan	CCNA_00113	1	2.99638	hypothetical protein
lightcyan	CCNA_00390	1	2.74441	ADP-heptose--LPS heptosyltransferase
lightcyan	CCNA_01296	1	2.93918	hypothetical protein
lightcyan	podJ;CCNA_02125	1	2.77439	polar development protein podJ
lightcyan	CCNA_02126	1	3.3472	conserved hypothetical protein
lightcyan	CCNA_02381	1	2.10984	hypothetical protein
lightcyan	CCNA_02382	1	2.70772	membrane peptidase, M23 family
lightcyan	CCNA_02608	1	2.65701	conserved hypothetical protein
lightcyan	CCNA_03325	1	3.09907	hypothetical protein
lightcyan	creS;CCNA_03813	1	2.71582	intermediate filament-like cell shape determinant creS
lightcyan	nuoM;CCNA_02016	102	3.1238	NADH-quinone oxidoreductase chain M
lightcyan	CCNA_02014	13	2.59615	biotin operon repressor/biotin--(acetyl-CoA-carboxylase) synthetase
lightcyan	CCNA_00694	14	2.25466	ATP-dependent DNA helicase
lightcyan	adk;CCNA_01327	183	2.95344	adenylate kinase/nucleoside-diphosphate kinase
lightcyan	CCNA_00959	2	2.2106	transcriptional regulator, TetR family
lightcyan	CCNA_02320	2	3.02773	deoxycytidine triphosphate deaminase
lightcyan	CCNA_02354	2	2.88239	phosphohydrolase, MutT/nudix family protein
lightcyan	murD;CCNA_02639	20	2.88328	UDP-N-acetylmuramoylalanine--D-glutamate ligase
lightcyan	CCNA_01162	34	3.27561	beta-glucosidase
lightcyan	CCNA_02077	53	2.87918	acid phosphatase surE
lightcyan	nuoN;CCNA_02015	54	3.08954	NADH-quinone oxidoreductase chain N
lightcyan	CCNA_03127	8	2.60537	aminoacyl-histidine dipeptidase
lightcyan	CCNA_02416	83	3.06467	DNA-binding protein HU
lightcyan	CCNA_02638	9	3.10061	chloride channel protein
lightcyan	mutS;CCNA_00012	90	3.05073	DNA mismatch repair protein MutS
orangered4	CCNA_00438	0	3.03999	hypothetical protein
orangered4	CCNA_00834	0	2.69269	flagellin
orangered4	CCNA_00835	0	3.05291	flagellin
orangered4	CCNA_01773	0	3.28928	SNARE-associated family membrane protein
orangered4	dgrB;CCNA_03268	0	3.25332	diguanylate receptor protein dgrB
orangered4	CCNA_01186	1	3.17507	conserved hypothetical protein
orangered4	CCNA_01768	1	3.06461	hypothetical protein
orangered4	CCNA_02061	1	3.29224	hypothetical protein
orangered4	CCNA_02409	1	3.03645	hybrid sensor histidine kinase/receiver protein
orangered4	CCNA_02931	1	3.10143	flgE-related flagellar hook protein
orangered4	CCNA_03110	12	2.66759	two-component receiver domain protein
orangered4	qoxD;CCNA_01848	18	2.83903	quinol cytochrome oxidase polypeptide IV
orangered4	CCNA_00250	26	3.00238	poly(3-hydroxyalkanoate) depolymerase
orangered4	CCNA_01818	34	1.97078	D-alanine aminotransferase
orangered4	CCNA_01817	63	2.04529	nitrogen assimilation regulatory protein ntrX
orangered4	CCNA_02535	79	2.9936	DNA topoisomerase I
salmon	CCNA_00949	0	2.83879	hypothetical protein
salmon	CCNA_03307	0	3.0112	hypothetical protein
salmon	CCNA_00519	1	1.58288	conserved hypothetical protein
salmon	flbE;CCNA_00952	1	3.27157	flagellar assembly protein FlbE/FliH
salmon	fliO;CCNA_01003	1	3.27203	flagellar biosynthesis protein FliO
salmon	CCNA_01530	1	3.36103	flagellin
salmon	CCNA_02646	1	3.03697	cell division protein mraZ
salmon	CCNA_02674	1	2.70542	transposase
salmon	CCNA_03212	1	2.68536	hypothetical protein
salmon	CCNA_03552	1	3.20677	conserved hypothetical protein
salmon	fliP;CCNA_01002	123	3.33448	flagellar biosyntheis protein FliP
salmon	flhA;CCNA_00956	125	3.17748	flagellar biosynthesis protein FlhA
salmon	fliG;CCNA_00951	16	3.31729	flagellar motor switch protein FliG
salmon	fliN;CCNA_00953	17	3.30207	flagellar motor switch protein FliN
salmon	ctrA;CCNA_03130	20	3.12853	cell cycle response regulator ctrA
salmon	fliL;CCNA_02141	3	3.25447	flagellar fliL protein
salmon	flbD;CCNA_00954	35	3.29087	AAA-family response regulator flbD
salmon	flhB;CCNA_01131	36	3.38601	flagellar biosynthesis protein FlhB
salmon	CCNA_00957	4	3.05606	porin O precursor
salmon	flgB;CCNA_01004	4	3.21448	flagellar basal-body rod protein FlgB
salmon	CCNA_01727	4	3.2152	methyl-accepting chemotaxis protein
salmon	pleA;CCNA_02411	4	3.31072	putative lytic transglycosylase pleA
salmon	CCNA_01001	48	3.22806	ribokinase
salmon	flgC;CCNA_01005	53	3.34088	flagellar basal-body rod protein flgC
salmon	fliR;CCNA_01130	6	3.33002	flagellar biosynthesis protein FliR
salmon	fliX;CCNA_02664	6	2.71764	flagellar assembly regulator fliX
salmon	fliF;CCNA_00950	7	3.30777	flagellar M-ring protein FliF
salmon	fliQ;CCNA_01129	77	3.06072	flagellar biosynthesis protein FliQ
salmon	fliE;CCNA_01006	9	3.33539	flagellar hook-basal body complex protein FliE
brown4	CCNA_01767	0	3.3047	cytochrome C family protein
brown4	CCNA_03122	0	3.43309	conserved membrane spanning protein
brown4	CCNA_01020	1	3.06714	transcriptional regulator, LacI family
brown4	CCNA_02178	17	2.5703	short-chain alcohol dehydrogenase
brown4	CCNA_01368	18	3.43045	acyl-CoA dehydrogenase
brown4	CCNA_00433	2	3.37538	type 1 capsular polysaccharide biosynthesis protein J
brown4	CCNA_03172	27	3.36053	3-oxoacyl-(acyl-carrier protein) reductase
brown4	CCNA_03092	3	2.73394	cytochrome P450 IVA5
brown4	CCNA_00726	36	3.41744	acyl-CoA dehydrogenase
brown4	fixK;CCNA_00789	5	3.34629	hypoxia transcriptional regulator FixK
brown4	CCNA_01463	74	3.28374	3-deoxy-7-phosphoheptulonate synthase
brown4	CCNA_03153	9	2.55903	hypothetical protein
darkgrey	parE-2;CCNA_01107	0	2.84502	toxin protein parE-2
darkgrey	CCNA_02818	0	2.40246	hypothetical protein
darkgrey	CCNA_03526	0	2.5719	hypothetical protein
darkgrey	CCNA_00970	1	2.821	long-chain-fatty-acid--CoA ligase
darkgrey	CCNA_01248	1	2.83872	transcriptional regulator, TetR family
darkgrey	CCNA_03554	1	2.93638	esterase Lipase Family Protein
darkgrey	CCNA_00555	10	2.5701	nitrogen regulatory protein P-II
darkgrey	CCNA_00386	114	2.49349	DNA-3-methyladenine glycosylase
darkgrey	iatA;CCNA_00903	114	2.82008	inositol transport ATP-binding protein IatA
darkgrey	CCNA_02839	13	2.77397	glutamate-ammonia-ligase adenylyltransferase
darkgrey	CCNA_01337	14	2.81007	GMC family oxidoreductase
darkgrey	cenR;CCNA_03859	15	2.42345	two-component response regulator cenR
darkgrey	CCNA_03355	2	3.25011	acylamino-acid-releasing enzyme
darkgrey	CCNA_03686	2	2.80554	alpha2 macroglobulin domain-containing extracellular protein
darkgrey	CCNA_01279	20	2.34024	ATP-NAD kinase
darkgrey	CCNA_03663	24	3.14745	NADP-dependent malic enzyme
darkgrey	CCNA_01917	25	2.85132	alpha-methylacyl-CoA racemase
darkgrey	CCNA_00824	3	3.01892	galactonate operon transcriptional repressor
darkgrey	CCNA_01568	3	3.23445	Na(+)/H(+) antiporter
darkgrey	CCNA_00810	5	3.01323	acetyl esterase
darkgrey	CCNA_03309	5	2.737	homoserine O-acetyltransferase
darkgrey	CCNA_03414	63	3.48354	NAD(P) transhydrogenase alpha subunit
darkgrey	CCNA_00328	66	2.98113	Monofunctional biosynthetic peptidoglycan transglycosylase
mediumpurple3	CCNA_00901	0	1.91385	conserved hypothetical protein
mediumpurple3	CCNA_02160	0	2.5547	hypothetical protein
mediumpurple3	CCNA_00974	1	3.3092	OAR protein precursor
mediumpurple3	CCNA_02305	1	3.251	chorismate mutase-family protein
mediumpurple3	parE-3;CCNA_02843	1	2.24535	toxin protein parE-3
mediumpurple3	CCNA_00554	11	2.17098	methyltransferase
mediumpurple3	CCNA_01447	133	3.27075	homoserine dehydrogenase
mediumpurple3	CCNA_02204	169	3.38551	ketol-acid reductoisomerase/2-dehydropantoate 2-reductase
mediumpurple3	CCNA_02223	2	3.41325	beta-lactamase, type II
mediumpurple3	CCNA_02221	22	3.38394	methionine synthase I metH
mediumpurple3	CCNA_02222	22	3.3271	5-methyltetrahydrofolate--homocysteine methyltransferase homocysteine-binding subunit
mediumpurple3	CCNA_02549	25	2.84711	glucokinase
mediumpurple3	CCNA_00187	3	3.04425	NUP-family purine nucleoside permease
mediumpurple3	CCNA_02394	5	2.85423	glutathione S-transferase
mediumpurple3	CCNA_02224	56	3.20141	methylenetetrahydrofolate reductase
mediumpurple3	CCNA_00391	7	2.44473	conserved hypothetical protein
paleturquoise	CCNA_02448	0	2.23851	hypothetical protein
paleturquoise	CCNA_02587	0	2.46	PAS-family sensor histidine kinase
paleturquoise	CCNA_03576	0	2.24085	hypothetical protein
paleturquoise	CCNA_00072	1	2.44681	conserved hypothetical protein
paleturquoise	CCNA_01081	1	2.41939	conserved hypothetical protein
paleturquoise	CCNA_02338	1	3.06421	hypothetical protein
paleturquoise	CCNA_02395	1	2.96083	hypothetical protein
paleturquoise	CCNA_02449	1	2.84095	conserved hypothetical protein
paleturquoise	CCNA_03790	1	2.21197	hypothetical protein
paleturquoise	CCNA_00428	2	2.57668	hypothetical protein
paleturquoise	CCNA_00811	2	2.80362	transcriptional regulator, TetR family
paleturquoise	CCNA_02253	2	2.43043	hybrid CAP effector domain/patatin phospholipase protein
paleturquoise	CCNA_01258	20	2.54702	permease
paleturquoise	CCNA_01652	218	3.28321	phosphopantetheine adenylyltransferase
paleturquoise	CCNA_01071	23	2.87894	alpha-ketoglutarate permease
paleturquoise	CCNA_02220	24	3.1575	beta-glucosidase
paleturquoise	CCNA_03746	24	2.94473	acetylornithine deacetylase
paleturquoise	CCNA_03161	3	2.88272	transcriptional regulator xylR
paleturquoise	CCNA_01274	38	2.40072	piperideine-6-carboxylate dehydrogenase
paleturquoise	CCNA_02090	68	2.56491	exodeoxyribonuclease III
skyblue	CCNA_00482	0	2.9638	protein hipA
skyblue	CCNA_00582	0	3.25328	hypothetical protein
skyblue	CCNA_03121	0	2.93521	hypothetical protein
skyblue	CCNA_02287	1	2.85628	transcriptional regulator, TetR family
skyblue	CCNA_02979	1	3.108	cysteine desulfhydrase/selenocysteine lyase
skyblue	CCNA_03063	1	2.74596	conserved hypothetical protein
skyblue	CCNA_03141	10	3.16016	phosphoserine phosphatase
skyblue	CCNA_01557	16	3.16645	uronate isomerase
skyblue	CCNA_00079	18	3.39954	transcriptional regulator, MerR family
skyblue	CCNA_03009	187	2.77031	nicotinate-nucleotide pyrophosphorylase (carboxylating)
skyblue	CCNA_01578	2	3.22531	beta-lactamase repressor
skyblue	CCNA_03694	2	2.92796	transcriptional regulator
skyblue	CCNA_02589	21	1.99544	bolA-related transcriptional regulator
skyblue	CCNA_00401	24	3.25048	delta(3)-cis-delta(2)-trans-enoyl-CoA isomerase
skyblue	CCNA_02283	26	2.41693	HNH endonuclease family protein
skyblue	CCNA_02957	26	3.31625	transcriptional regulator, ArsR family
skyblue	CCNA_00992	3	3.31021	conserved hypothetical protein
skyblue	CCNA_03418	3	2.68578	thioesterase superfamily protein
skyblue	CCNA_00991	37	3.44113	nodulation protein N
skyblue	CCNA_01555	44	3.00042	altronate hydrolase
skyblue	CCNA_00122	5	2.7368	conserved hypothetical protein
skyblue	CCNA_02946	6	2.74901	spsF-related cytidylyltransferase
darkmagenta	CCNA_01120	0	2.88707	hypothetical protein
darkmagenta	CCNA_02820	0	2.81155	conserved hypothetical protein
darkmagenta	CCNA_02873	0	2.60307	glyoxalase/bleomycin resistance protein, dioxygenase superfamily
darkmagenta	CCNA_R0019	0	2.64918	stationary phase expressed sRNA
darkmagenta	CCNA_02429	13	3.12908	arsenate reductase
darkmagenta	CCNA_01686	16	2.72137	exopolyphosphatase
darkmagenta	CCNA_00247	19	2.92889	two-component receiver protein
darkmagenta	CCNA_00021	25	3.11971	putative aerobic-type carbon monoxide dehydrogenase, large subunit CoxL
darkmagenta	CCNA_00396	3	3.1346	conserved hypothetical protein
darkmagenta	CCNA_02400	3	3.37955	transporter, major facilitator superfamily
darkmagenta	CCNA_03572	3	3.28314	hypothetical cytosolic protein
darkmagenta	CCNA_01031	31	3.45627	transporter
darkmagenta	CCNA_00331	35	2.79354	molybdate-binding protein
darkmagenta	CCNA_02725	35	3.30688	choline dehydrogenase
darkmagenta	CCNA_00338	4	3.23038	TonB-dependent receptor
darkmagenta	CCNA_01707	4	3.35113	conserved hypothetical protein
darkmagenta	CCNA_01384	6	3.12689	amidase family protein
darkmagenta	CCNA_00332	72	2.81329	molybdenum transport system permease protein modB
salmon4	CCNA_01631	0	2.80892	hypothetical protein
salmon4	CCNA_01092	1	2.95396	hypothetical protein
salmon4	CCNA_03124	18	3.45964	NAD/mycothiol-dependent formaldehyde dehydrogenase
salmon4	CCNA_00095	22	3.39503	quinone oxidoreductase
salmon4	CCNA_00246	25	3.41118	cyclohexanol dehydrogenase
salmon4	CCNA_02216	3	3.27429	ABM family monooxygenase
salmon4	CCNA_03245	33	3.14667	omega-amino acid-pyruvate aminotransferase
salmon4	CCNA_00244	5	3.3545	hydrolase (HAD superfamily)
salmon4	CCNA_02128	7	3.51989	acyl-CoA dehydrogenase
salmon4	CCNA_03575	76	2.51307	3-ketoacyl-CoA thiolase
salmon4	CCNA_02716	8	3.26413	ABC transporter substrate-binding protein
cyan	CCNA_00040	0	2.57041	hypothetical protein
cyan	CCNA_00868	0	2.88069	hypothetical protein
cyan	CCNA_01165	0	2.93038	hypothetical protein
cyan	CCNA_01190	0	2.99258	hypothetical protein
cyan	CCNA_01481	0	2.90154	conserved hypothetical protein
cyan	CCNA_02163	0	2.65464	hypothetical protein
cyan	CCNA_02559	0	2.91791	NTF2 enzyme family protein
cyan	CCNA_01271	1	2.8119	transcriptional regulator, MarR family
cyan	CCNA_01638	1	2.75269	beta-lactamase family protein
cyan	CCNA_01918	1	2.75713	two-component response regulator
cyan	CCNA_02127	1	2.72694	oxacillin resistance-associated protein fmtC
cyan	CCNA_02363	1	3.04632	hypothetical protein
cyan	CCNA_02560	1	3.13836	glycine-rich hypothetical protein
cyan	CCNA_02561	1	2.93948	hypothetical protein
cyan	CCNA_02562	1	3.07765	Sel1 repeat domain protein
cyan	CCNA_02906	1	2.84378	acyltransferase family protein
cyan	CCNA_03432	1	2.52611	aldose 1-epimerase
cyan	CCNA_03596	1	2.44351	conserved hypothetical protein
cyan	CCNA_01738	10	3.36332	TonB-dependent outer membrane receptor
cyan	gyrB;CCNA_00159	102	2.9896	DNA gyrase subunit B
cyan	CCNA_03721	102	3.27663	glutamate synthase (NADPH) small chain
cyan	CCNA_02246	12	2.64099	division plane positioning ATPase mipZ
cyan	CCNA_02130	136	3.05003	pyruvate kinase
cyan	CCNA_02640	183	3.10301	phospho-N-acetylmuramoyl-pentapeptide- transferase
cyan	recA;CCNA_01141	233	3.21206	RecA protein
cyan	CCNA_03315	24	2.79427	molybdopterin biosynthesis MoeA protein
cyan	CCNA_01591	3	2.89354	DNA polymerase III epsilon-like protein
cyan	CCNA_00871	40	2.42265	carbon-nitrogen hydrolase family protein
cyan	CCNA_00515	89	3.40931	5-methyltetrahydropteroyltriglutamate-- homocysteine methyltransferase
skyblue1	CCNA_02775	0	3.31774	hypothetical protein
skyblue1	CCNA_03546	12	3.24756	hypothetical cytosolic protein
skyblue1	CCNA_02658	17	3.14195	3-hydroxybutyryl-CoA dehydratase
skyblue1	pal;CCNA_03337	24	3.16769	peptidoglycan-associated lipoprotein pal
skyblue1	CCNA_02683	28	2.55657	FAD dependent oxidoreductase
skyblue1	CCNA_02167	4	3.17778	glutathione S-transferase
skyblue1	CCNA_01449	73	2.09432	fructose-1,6-bisphosphatase
skyblue1	CCNA_01844	9	3.05001	DNA integration/recombination/inversion protein
thistle2	CCNA_00589	0	3.37346	hypothetical protein
thistle2	CCNA_00748	0	2.94534	ferrous iron transport protein A
thistle2	CCNA_03321	0	3.42943	hypothetical protein
thistle2	CCNA_02850	1	3.21111	cytochrome c-type biogenesis protein ccmI
thistle2	CCNA_03787	1	3.19046	hypothetical heme exporter protein CcmD
thistle2	CCNA_03515	2	2.79924	hypothetical protein
thistle2	CCNA_00106	20	3.27141	2-polyprenyl-6-methoxyphenol hydroxylase
thistle2	CCNA_01015	25	2.91698	multicopper oxidase PcoA
thistle2	CCNA_01417	25	3.22246	5-aminolevulinic acid synthase
thistle2	CCNA_03788	26	2.96363	thiol:disulfide interchange protein tlpA
thistle2	CCNA_03786	49	3.08739	heme chaperone heme-lyase
saddlebrown	CCNA_00858	0	2.78484	TonB-dependent receptor
saddlebrown	CCNA_00897	0	2.22342	hypothetical protein
saddlebrown	CCNA_01436	0	3.10746	hypothetical protein
saddlebrown	CCNA_R0032	0	2.77294	cell cycle regulated sRNA
saddlebrown	CCNA_R0033	0	2.4547	tRNA-Asn
saddlebrown	CCNA_R0034	0	2.44373	tRNA-Asn
saddlebrown	CCNA_03169	1	2.23297	conserved hypothetical protein
saddlebrown	CCNA_03579	1	1.6581	hypothetical protein
saddlebrown	CCNA_00042	11	3.24263	hypothetical cytosolic protein/LSU ribosomal protein L7AE
saddlebrown	CCNA_02249	14	2.80218	conserved hypothetical cytosolic protein
saddlebrown	CCNA_03696	140	2.1762	acetyl-coenzyme A synthetase
saddlebrown	CCNA_02698	16	3.45946	inosine-uridine preferring nucleoside hydrolase
saddlebrown	CCNA_03849	19	1.61593	fructokinase
saddlebrown	CCNA_02688	25	3.51355	chitooligosaccharide deacetylase
saddlebrown	CCNA_00265	26	3.39499	AMP nucleosidase
saddlebrown	CCNA_02687	26	3.53944	serine-pyruvate aminotransferase
saddlebrown	CCNA_02701	27	3.53054	xanthine dehydrogenase large subunit
saddlebrown	grpE;CCNA_00153	3	3.09049	GrpE protein
saddlebrown	CCNA_02173	34	2.65743	ABC transporter ATP-binding protein
saddlebrown	CCNA_02250	51	2.5838	methylcrotonyl-CoA carboxylase biotin-containing subunit
saddlebrown	CCNA_01546	9	3.25874	DEAD-box RNA helicase-like protein
grey60	CCNA_01480	0	3.08833	hypothetical protein
grey60	CCNA_01978	0	3.43079	methyltransferase
grey60	CCNA_03664	0	2.89957	dihydrodipicolinate reductase
grey60	CCNA_00732	1	1.92684	GumN superfamily protein
grey60	CCNA_00869	1	3.0086	DNA modification methyltransferase-related protein
grey60	CCNA_01125	1	2.99951	ribonuclease H
grey60	CCNA_01916	1	2.65798	ribonuclease BN
grey60	CCNA_02040	1	2.85397	phosphoserine phosphatase
grey60	CCNA_02271	1	3.17967	hypothetical protein
grey60	pleC;CCNA_02567	1	2.91137	sensory transduction histidine kinase pleC
grey60	CCNA_03324	1	3.11165	hypothetical protein
grey60	CCNA_00126	10	2.65985	glutathione S-transferase
grey60	uvrD;CCNA_01596	105	2.93801	DNA helicase II
grey60	nuoL;CCNA_02017	109	3.18941	NADH-quinone oxidoreductase chain L
grey60	CCNA_00527	14	2.63299	conserved hypothetical protein
grey60	CCNA_02003	156	3.07423	DNA polymerase III alpha subunit
grey60	CCNA_01619	17	3.10795	hypothetical cytosolic protein
grey60	lovK;CCNA_00287	2	3.00844	photosensory histidine protein kinase LovK
grey60	recJ;CCNA_01450	21	2.94741	single-stranded-DNA-specific exonuclease recJ
grey60	CCNA_01562	21	3.4943	4-hydroxy-2-oxoglutarate aldolase/2-dehydro-3-deoxyphosphogluconate aldolase
grey60	CCNA_02329	23	2.90806	exodeoxyribonuclease VII large subunit
grey60	CCNA_01651	233	3.01557	DNA gyrase subunit A
grey60	popZ;CCNA_01380	3	2.76642	pole-organizing protein popZ
grey60	CCNA_01778	3	3.04191	penicillin-binding protein
grey60	CCNA_01714	38	3.27761	arsenate reductase
grey60	CCNA_02462	56	2.81085	hypothetical protein
grey60	CCNA_01195	8	2.86945	transcriptional regulator, LacI family
grey60	trmE;CCNA_03872	89	2.6721	tRNA (5-carboxymethylaminomethyl-2-thiouridylate) synthase
skyblue2	CCNA_01142	0	2.89103	hypothetical protein
skyblue2	CCNA_R0013	0	2.85682	small non-coding RNA
skyblue2	CCNA_01931	1	3.21647	transcriptional regulator, TetR family
skyblue2	CCNA_01852	12	3.37888	major facilitator superfamily transporter
skyblue2	CCNA_00744	23	2.7913	GIY-YIG endonuclease domain protein
skyblue2	CCNA_03529	38	3.19373	polyphosphate kinase
skyblue2	CCNA_03681	38	3.33239	ABC transporter ATP-binding protein
skyblue2	CCNA_01512	5	3.06113	hypothetical protein
plum	CCNA_00797	0	2.95404	hypothetical protein
plum	CCNA_01585	1	2.65963	TonB-dependent receptor
plum	ccoP;CCNA_01470	16	2.73384	cytochrome cbb3 oxidase, diheme subunit, membrane-bound ccoP
plum	CCNA_00802	22	2.73744	protein ybgT
plum	ccoO;CCNA_01468	32	3.21262	cytochrome cbb3 oxidase, cytochrome c subunit ccoO
plum	ccoQ;CCNA_01469	4	3.21935	cytochrome cbb3 oxidase, subunit ccoQ
plum	cydB;CCNA_00801	59	2.96755	cytochrome bd-type quinol oxidase, subunit 2 cydB
red	CCNA_00243	0	3.27759	hypothetical protein
red	CCNA_00644	0	3.45407	conserved hypothetical protein
red	CCNA_01079	0	1.01121	hypotetical protein
red	CCNA_01255	0	1.94301	hypothetical protein
red	CCNA_03081	0	3.21568	hypothetical protein
red	CCNA_03329	0	3.12203	hypothetical protein
red	CCNA_03550	0	3.39024	hypothetical protein
red	CCNA_00085	1	3.20756	dienelactone hydrolase-related protein
red	CCNA_00415	1	3.52827	hypothetical protein
red	CCNA_00535	1	2.62149	hypothetical protein
red	CCNA_01144	1	3.29026	cytochrome c oxidase polypeptide II
red	CCNA_01966	1	3.17289	vitamin B12-dependent ribonucleotide reductase
red	CCNA_00261	11	3.36379	ribonucleoside-diphosphate reductase beta chain
red	CCNA_01907	14	3.49423	ABC transporter ATP-binding protein
red	CCNA_01751	15	2.8148	hypothetical membrane associated protein
red	CCNA_03331	150	3.25084	phosphomethylpyrimidine kinase/hydroxymethylpyrimidine kinase
red	CCNA_00654	16	3.45883	uroporphyrin-III C-methyltransferase
red	CCNA_02650	16	2.52348	anhydro-N-acetylmuramyl-tripeptide amidase
red	moaC;CCNA_00014	160	2.41435	molybdenum cofactor biosynthesis protein C
red	CCNA_03464	168	3.18512	glycine cleavage system H protein
red	CCNA_00650	18	3.39998	nitrate transporter
red	nrtA;CCNA_00645	19	3.49353	nitrate binding protein nrtA
red	CCNA_02882	2	3.50668	cytochrome C6, putative
red	CCNA_01752	21	2.71876	protein yicC
red	recR;CCNA_00270	214	2.72744	Recombination protein recR
red	CCNA_02171	22	2.74541	nucleoside permease nupC
red	nrtB;CCNA_00646	23	3.50679	nitrate transport permease protein nrtB
red	nasE;CCNA_00652	25	3.51493	nitrite reductase (NAD(P)H) small subunit
red	CCNA_01906	29	3.43629	allophanate hydrolase
red	CCNA_00651	34	3.52597	nitrite reductase (NAD(P)H) catalytic subunit/assimilatory nitrate reductase electron-transfer subunit
red	nasC;CCNA_00653	37	3.53202	assimilatory nitrate reductase catalytic subunit
red	CCNA_01145	4	3.49004	amine oxidase (flavin-containing)
red	CCNA_01623	4	2.60578	phosphohydrolase, MutT/nudix family
red	CCNA_02883	4	3.52611	amine oxidase (flavin-containing)
red	CCNA_03549	4	3.47584	TonB-dependent receptor
red	CCNA_01400	48	3.32757	nitrogen regulatory protein GlnK
red	CCNA_00262	5	3.04204	ketopantoate reductase panE/ApbA family protein
red	CCNA_01143	6	3.38773	translation initiation inhibitor
red	CCNA_01672	6	3.07126	transglutaminase-like enzyme, putative cysteine
red	CCNA_03758	6	2.79289	citrate synthase
red	nrtD;CCNA_00647	68	3.49125	nitrate transport ATP-binding protein nrtD
red	CCNA_01399	74	3.48712	ammonium transporter/methylammonium transporter
red	CCNA_01630	77	3.19067	ribonuclease III
red	CCNA_00269	87	2.90941	hypothetical transcriptional regulatory protein
bisque4	CCNA_02108	0	2.30475	TolB protein precursor/tail-specific protease
bisque4	CCNA_03449	0	2.78626	methyltransferase
bisque4	CCNA_02845	113	2.55933	two-component response regulator
bisque4	CCNA_00743	13	2.17413	NnrU family membrane protein
bisque4	tipF;CCNA_00747	2	2.52194	cyclic-di-GMP phosphodiesterase, flagellum assembly factor TipF
bisque4	CCNA_01335	2	2.4695	transporter
bisque4	CCNA_02289	22	2.82237	transcriptional regulator, MarR/EmrR family
bisque4	CCNA_02401	3	2.27366	transcriptional regulator
bisque4	CCNA_03394	3	2.42326	two-component response regulator
bisque4	CCNA_01217	5	2.82916	phosphatidylglycerophosphate synthase
bisque4	mutL;CCNA_00731	58	2.7055	DNA mismatch repair protein mutL
bisque4	CCNA_01637	63	2.97893	topoisomerase IV subunit A
royalblue	CCNA_01877	0	2.85589	acyl-CoA thioesterase II
royalblue	CCNA_03380	0	3.08215	hypothetical protein
royalblue	CCNA_00114	1	2.68517	transcriptional regulator, MarR/EmrR family
royalblue	CCNA_00924	1	2.39487	transcriptional regulator, MarR/EmrR family
royalblue	CCNA_01567	1	3.11822	proline iminopeptidase
royalblue	CCNA_02260	1	2.96754	conserved membrane protein, DUF805
royalblue	CCNA_02679	1	2.34584	conserved transmembrane protein
royalblue	CCNA_00115	11	3.16596	TolB protein
royalblue	CCNA_03722	151	3.0376	glutamate synthase (NADPH) large chain
royalblue	CCNA_02269	18	2.63176	L-aminopeptidase/D-esterase dmpA
royalblue	leuB;CCNA_00193	184	3.43219	3-isopropylmalate dehydrogenase
royalblue	CCNA_01070	2	2.58854	hypothetical protein
royalblue	CCNA_01164	2	2.74577	O-linked GLCNAC transferase
royalblue	CCNA_01914	2	2.88551	16S rRNA m(2)G 1207 methyltransferase
royalblue	CCNA_02300	2	2.28573	cell division protein ftsX
royalblue	CCNA_03297	2	2.86653	conserved hypothetical protein
royalblue	CCNA_01257	22	2.50231	permease
royalblue	metK;CCNA_00048	232	3.12675	S-adenosylmethionine synthetase
royalblue	CCNA_02307	33	3.013	arogenate dehydrogenase/Prephenate dehydrogenase
royalblue	CCNA_02540	35	3.08865	N-acyl-L-amino acid amidohydrolase
royalblue	ftsZ;CCNA_02623	44	2.7993	cell division protein FtsZ
royalblue	CCNA_02622	5	2.99045	M61 glycyl aminopeptidase
royalblue	CCNA_03741	5	2.39884	DNA-cytosine methyltransferase
royalblue	CCNA_03510	53	3.42624	threonine synthase
royalblue	CCNA_02052	76	2.8786	topoisomerase IV subunit B
royalblue	CCNA_03347	8	2.587	N-acyl-L-amino acid amidohydrolase
darkorange	CCNA_01185	0	3.29258	hypothetical protein
darkorange	CCNA_02597	0	2.0474	conserved hypothetical protein
darkorange	CCNA_03259	0	2.56122	hypothetical cupin 2 domain containing protein
darkorange	CCNA_03608	0	3.21104	hypothetical protein
darkorange	CCNA_R0052	0	2.36847	tRNA-Leu
darkorange	CCNA_01154	1	2.83298	hypothetical protein
darkorange	fixH;CCNA_01472	1	2.91218	cation pump-linked membrane protein fixH
darkorange	CCNA_03327	1	2.29628	hypothetical protein
darkorange	CCNA_03556	104	2.79768	quaternary ammonium compound-resistance protein
darkorange	acrB2;CCNA_00850	112	3.34175	cation/multidrug efflux pump acrB2
darkorange	CCNA_00491	123	2.66846	GTP cyclohydrolase I
darkorange	fixI;CCNA_01473	15	2.99667	E1-E2 cation pump ATPase fixI
darkorange	CCNA_01516	16	3.35677	NAD(P)H-dependent quinone reductase
darkorange	CCNA_01102	18	2.79791	hypothetical membrane spanning protein
darkorange	ccoS;CCNA_01474	19	2.84797	cytochrome cbb3 oxidase maturation protein ccoS
darkorange	CCNA_02213	20	3.07962	NADH dehydrogenase
darkorange	dnaJ;CCNA_00011	213	2.55187	chaperone protein DnaJ
darkorange	CCNA_02327	24	1.59084	ABC transporter permease protein
darkorange	CCNA_02735	3	1.53507	phosphohydrolase (MutT/nudix family protein)
darkorange	CCNA_02734	31	1.84714	serine acetyltransferase
darkorange	CCNA_00849	38	3.39567	outer membrane efflux protein
darkorange	CCNA_03703	74	3.24716	cytidylate kinase
darkolivegreen	CCNA_00944	0	3.31341	flagellar hook length determination protein
darkolivegreen	CCNA_02901	0	3.20633	methyl-accepting chemotaxis protein
darkolivegreen	CCNA_02951	0	3.16919	hypothetical protein
darkolivegreen	flgL;CCNA_00942	1	3.31618	flagellar hook-associated protein FlgL
darkolivegreen	flaN;CCNA_00943	1	3.31345	flagellar hook-associated protein FlaN
darkolivegreen	CCNA_02852	1	3.23606	hypothetical protein
darkolivegreen	CCNA_03137	1	3.13224	endo-1,4-beta-xylanase
darkolivegreen	flgG;CCNA_02143	109	3.34828	flagellar basal-body rod protein flgG
darkolivegreen	flgF;CCNA_02142	12	3.17823	flagellar basal-body rod protein flgF
darkolivegreen	CCNA_03036	12	3.34418	TadB-related pilus assembly protein
darkolivegreen	CCNA_02635	16	3.33546	cell division protein ftsW
darkolivegreen	ruvB;CCNA_03344	230	3.24514	Holliday junction DNA helicase ruvB
darkolivegreen	ruvA;CCNA_03345	35	3.24559	Holliday junction DNA helicase ruvA
darkolivegreen	CCNA_01016	4	2.72619	copper resistance protein B
darkolivegreen	CCNA_02848	47	2.90377	heme chaperone-apocytochrome heme-lyase
darkolivegreen	ruvC;CCNA_03346	69	3.21104	crossover junction endodeoxyribonuclease ruvC
darkolivegreen	flgI;CCNA_02665	78	3.31395	flagellar P-ring protein flgI
darkolivegreen	CCNA_03035	8	3.29204	tyrosine phenol-lyase
skyblue3	CCNA_00636	0	2.6233	hypothetical protein
skyblue3	CCNA_02963	0	2.67773	conserved hypothetical protein
skyblue3	CCNA_02137	1	3.20275	endoglucanase H
skyblue3	CCNA_02644	1	3.24139	putative cell division protein
skyblue3	CCNA_03044	1	3.30111	CpaC-related secretion pathway protein
skyblue3	CCNA_03395	1	3.30577	two-component receiver domain protein
skyblue3	CCNA_03719	101	3.26186	undecaprenyl-diphosphatase (bacitracin resistance protein)
skyblue3	CCNA_03155	11	3.16606	transporter
skyblue3	CCNA_03754	19	3.32359	glutathione S-transferase family protein
skyblue3	ftsI;CCNA_02643	2	3.07209	division specific D,D-transpeptidase/cell division protein ftsI
skyblue3	CCNA_03687	2	3.35344	carbonic anhydrase
skyblue3	CCNA_02666	3	3.24527	chemotactic signal-response protein cheL
skyblue3	CCNA_00234	42	3.28794	WecE-family cell wall biogenesis enzyme
skyblue3	CCNA_00233	50	3.28524	UDP-N-acetylglucosamine 4,6-dehydratase
skyblue3	CCNA_02642	54	3.31281	UDP-N-acetylmuramoylalanyl-D-glutamate--2, 6-diaminopimelate ligase
skyblue3	CCNA_02315	59	2.92095	transcriptional regulator, Cro/CI family
turquoise	CCNA_00468	0	2.04413	hypothetical protein
turquoise	CCNA_00713	0	3.55394	hypothetical protein
turquoise	relB-1;CCNA_00845	0	3.49501	antitoxin protein relB-1
turquoise	CCNA_01075	0	2.41203	beta/gamma crystallin family protein
turquoise	CCNA_01076	0	2.36453	beta/gamma crystallin domain protein
turquoise	CCNA_01352	0	0.99023	two component sensor histidine kinase
turquoise	CCNA_01788	0	3.0164	hypothetical protein
turquoise	CCNA_01796	0	3.44688	hypothetical protein
turquoise	CCNA_01802	0	2.68834	hypothetical protein
turquoise	CCNA_02259	0	3.23929	hypothetical protein
turquoise	CCNA_02723	0	3.42468	hypothetical protein
turquoise	CCNA_02799	0	3.35779	hypothetical protein
turquoise	CCNA_02812	0	1.37663	glutaredoxin
turquoise	CCNA_03034	0	3.32878	hypothetical protein
turquoise	CCNA_03111	0	2.9927	hypothetical protein
turquoise	CCNA_03119	0	2.03754	hypothetical protein
turquoise	CCNA_03216	0	2.96428	hypothetical protein
turquoise	CCNA_03452	0	3.22817	hypothetical protein
turquoise	CCNA_R0092	0	1.9991	minimal medium expressed sRNA
turquoise	CCNA_00230	1	2.89602	ribosomal large subunit pseudouridine synthase B
turquoise	CCNA_00375	1	3.15866	conserved hypothetical protein
turquoise	CCNA_00867	1	2.59265	hypothetical protein
turquoise	CCNA_00928	1	3.16315	transcriptional regulator, GntR family
turquoise	CCNA_00929	1	3.42951	diaminohydroxyphosphoribosylaminopyrimidine deaminase/5-amino-6-(5-phosphoribosylamino)uracil reductase
turquoise	CCNA_01181	1	3.33924	conserved hypothetical protein
turquoise	CCNA_02205	1	1.79213	conserved hypothetical protein
turquoise	CCNA_02242	1	3.47941	PHB granule-associated protein, phasin2
turquoise	CCNA_02356	1	3.42516	D-alanyl-D-alanine dipeptidase
turquoise	CCNA_02359	1	3.12719	conserved hypothetical protein
turquoise	CCNA_02360	1	3.24275	beta-D-Glcp beta-1,4-glucosyltransferase
turquoise	CCNA_02361	1	2.99794	polysaccharide biosynthesis protein celD
turquoise	CCNA_02517	1	2.1439	conserved hypothetical protein
turquoise	CCNA_02599	1	3.47052	antitoxin protein relB-2
turquoise	CCNA_02700	1	3.46584	XdhC protein (assists in molybdopterin insertion into xanthine dehydrogenase)
turquoise	CCNA_03762	1	2.74945	hypothetical protein
turquoise	CCNA_00168	10	3.0805	putative capsule polysaccharide export protein
turquoise	CCNA_02853	10	3.1324	two-component sensor histidine kinase
turquoise	CCNA_02854	106	2.03785	two-component response regulator
turquoise	CCNA_02689	11	3.51409	urate oxidase
turquoise	CCNA_02697	11	3.33526	hypothetical protein
turquoise	CCNA_03406	11	2.73944	SSU ribosomal protein S21P
turquoise	CCNA_01263	12	3.47738	pyruvate dehydrogenase E1 component
turquoise	CCNA_01792	122	2.81542	LSU ribosomal protein L32P
turquoise	CCNA_00316	139	2.95768	glutamate 5-kinase
turquoise	CCNA_03235	146	2.51978	spermidine/putrescine transport ATP-binding protein potA
turquoise	CCNA_03793	151	3.04298	cell division protein ftsY
turquoise	CCNA_00690	16	2.86484	CarD-like transcriptional regulator
turquoise	CCNA_01387	16	2.98009	tRNA (uracil-5-)-methyltransferase
turquoise	CCNA_02696	16	2.55351	glutamyl-tRNA(Gln) amidotransferase subunit A
turquoise	CCNA_01959	168	2.33508	3-dehydroquinate dehydratase
turquoise	CCNA_01095	18	2.63978	phenylalanyl-tRNA synthetase beta chain
turquoise	CCNA_00699	19	2.29503	LSU ribosomal protein L28P
turquoise	CCNA_01621	19	2.98503	DNA-directed RNA polymerase omega chain
turquoise	CCNA_02357	19	3.42591	malonate-semialdehyde dehydrogenase (acetylating)/methylmalonate-semialdehyde dehydrogenase (acylating)
turquoise	CCNA_03279	2	3.4366	short chain dehydrogenase
turquoise	CCNA_00782	20	2.35038	aminobenzoyl-glutamate transport protein
turquoise	CCNA_03164	201	2.58817	protein translocase subunit secA
turquoise	CCNA_02335	21	3.36693	myo-inositol-1(or 4)-monophosphatase
turquoise	CCNA_02690	21	3.525	hypothetical membrane spanning protein
turquoise	CCNA_00778	214	3.3503	GTP-binding protein TypA/BipA
turquoise	CCNA_01943	22	2.98755	alpha/beta hydrolase
turquoise	CCNA_00512	229	3.11229	GTP-binding protein, probable translation factor
turquoise	CCNA_00899	236	3.27176	bacterial peptide chain Release factor 1 (RF-1)
turquoise	CCNA_01097	237	3.14611	LSU ribosomal protein L20P
turquoise	CCNA_03280	24	3.47089	pyruvate ferredoxin/flavodoxin oxidoreductase family protein
turquoise	CCNA_01414	25	3.29178	3-hydroxyisobutyryl-CoA hydrolase
turquoise	CCNA_00240	29	2.86982	PTS system, IIA component
turquoise	CCNA_01222	3	2.80702	NADH-ubiquinone oxidoreductase
turquoise	CCNA_01413	3	3.17403	phosphoglycerate mutase family protein
turquoise	CCNA_01634	3	2.90039	N-hydroxyarylamine O-acetyltransferase
turquoise	CCNA_01690	3	3.15586	hypothetical membrane spanning protein
turquoise	CCNA_02692	3	2.8867	hypothetical exported protein
turquoise	CCNA_02742	3	3.50774	oxalate/formate antiporter
turquoise	pilA;CCNA_03043	32	2.95449	type IV pilin protein pilA
turquoise	CCNA_02166	33	2.05331	uracil DNA glycosylase superfamily protein
turquoise	CCNA_02699	36	3.51163	guanine deaminase
turquoise	CCNA_00918	38	3.29834	peptide release factor-glutamine N5-methyltransferase
turquoise	CCNA_01374	38	3.14013	Fe-S cluster assembly ABC-type transport system, permease and ATPase components
turquoise	CCNA_01139	4	2.37358	conserved hypothetical cytosolic protein
turquoise	CCNA_03736	4	2.12414	hypothetical YGGT family protein
turquoise	CCNA_00086	40	2.32407	NAD-specific glutamate dehydrogenase
turquoise	CCNA_03262	42	3.1514	queuosine biosynthesis protein QueC
turquoise	CCNA_01240	46	3.00594	two-component response regulator
turquoise	CCNA_03619	48	3.49122	zinc metalloprotease
turquoise	CCNA_00938	49	3.52427	acetyl-CoA acetyltransferase
turquoise	CCNA_02164	51	3.52966	leucine dehydrogenase
turquoise	CCNA_01351	57	1.719	two-component response regulator protein
turquoise	staR;CCNA_02334	6	3.34715	transcriptional regulator of stalk biogenesis staR
turquoise	phoU;CCNA_00295	60	3.45946	phosphate transport system protein phoU
turquoise	CCNA_01008	62	3.48391	urocanate hydratase
turquoise	CCNA_02254	62	3.49664	isovaleryl-CoA dehydrogenase
turquoise	CCNA_03800	62	3.15227	diaminopimelate epimerase
turquoise	CCNA_01295	7	2.56014	integral membrane protein
turquoise	CCNA_02933	7	2.67413	aminopeptidase
turquoise	CCNA_01198	72	3.11855	dTDP-4-dehydrorhamnose reductase
turquoise	CCNA_02427	75	2.8469	septum formation protein Maf
turquoise	CCNA_02252	77	3.52244	methylcrotonyl-CoA carboxylase carboxyl transferase subunit
turquoise	CCNA_00489	79	2.38428	phosphoribosyl-AMP cyclohydrolase
turquoise	CCNA_01367	8	2.67108	nicotinate-nucleotide--dimethylbenzimidazole phosphoribosyltransferase
turquoise	rcdA;CCNA_03404	8	3.10762	regulator of CtrA degradation rcdA
turquoise	CCNA_03672	83	3.21523	superoxide dismutase
turquoise	CCNA_00495	86	2.53344	hypothetical cytosolic protein
turquoise	CCNA_02681	89	2.98405	glucose inhibited division protein A
turquoise	CCNA_00742	9	2.48061	hydrolase (HAD superfamily)
turquoise	CCNA_02378	9	2.06456	hypothetical protein
turquoise	CCNA_03100	9	2.97113	PhnA protein
turquoise	CCNA_01412	94	3.50283	acyl-CoA dehydrogenase, short-chain specific
floralwhite	CCNA_02471	0	2.7433	cobalt-zinc-cadmium resistance protein czcC
floralwhite	CCNA_01034	1	3.00577	TonB-dependent outer membrane receptor
floralwhite	malI;CCNA_02367	1	3.22271	maltose transport transcriptional repressor malI
floralwhite	CCNA_02046	119	3.49615	nitrogen regulatory protein P-II
floralwhite	CCNA_00933	13	3.01048	hypothetical peptidase
floralwhite	CCNA_02525	159	3.02756	aspartate carbamoyltransferase
floralwhite	CCNA_01261	2	2.61988	periplasmic multidrug efflux lipoprotein precursor
floralwhite	dnaA;CCNA_00008	26	3.32279	chromosomal replication initiator protein DnaA
floralwhite	CCNA_01815	29	3.45898	nitrogen assimilation regulatory protein
floralwhite	acrB3;CCNA_01262	48	3.13239	cation/multidrug efflux pump, AcrB family
floralwhite	CCNA_00649	6	3.46815	ABC family transporter protein
floralwhite	CCNA_02472	6	2.13677	cobalt-zinc-cadmium resistance protein czcB
floralwhite	CCNA_01674	76	3.483	hypothetical cytosolic protein
darkslateblue	CCNA_01007	0	3.29303	hypothetical protein
darkslateblue	CCNA_03378	0	2.54462	myo-inositol-1(or 4)-monophosphatase
darkslateblue	CCNA_01653	1	1.58427	peptidyl-prolyl cis-trans isomerase
darkslateblue	CCNA_03843	140	1.95349	ATP-dependent endopeptidase hsl proteolytic subunit hslV
darkslateblue	cgtA;CCNA_00317	174	3.04988	GTP-binding protein CgtA
darkslateblue	CCNA_03257	2	3.21071	chemotaxis receiver domain protein cheYIII
darkslateblue	CCNA_03798	21	3.34917	tRNA 2-methylthioadenosine synthase-like protein
darkslateblue	CCNA_03469	26	2.57543	arginyl-tRNA synthetase
darkslateblue	CCNA_00264	28	3.20684	C4-dicarboxylate transport protein
darkslateblue	CCNA_03385	41	2.45393	hypothetical cytosolic protein
darkslateblue	CCNA_03105	5	2.92133	molecular chaperones (DnaJ family)
darkslateblue	CCNA_01920	70	3.3847	transcription-repair coupling factor
coral1	CCNA_02452	0	2.32467	hypothetical protein
coral1	CCNA_02010	2	3.4196	hypothetical membrane associated protein
coral1	CCNA_03323	24	3.48751	phosphoserine aminotransferase
coral1	CCNA_03006	26	3.37318	quinolinate synthetase A
coral1	CCNA_00354	3	2.8294	hypothetical protein
coral1	CCNA_03734	39	3.12884	glutamine-dependent NAD(+) synthetase
coral1	CCNA_00078	50	3.21302	acyl-CoA dehydrogenase
coral1	CCNA_03007	53	3.25995	L-aspartate oxidase
coral1	CCNA_03322	96	3.41198	D-3-phosphoglycerate dehydrogenase
magenta	CCNA_00184	0	3.40537	hypothetical protein
magenta	CCNA_00289	0	3.48167	hypothetical protein
magenta	CCNA_00925	0	2.50118	conserved hypothetical protein
magenta	CCNA_01518	0	2.68406	hypothetical protein
magenta	CCNA_03451	0	3.14122	hypothetical protein
magenta	CCNA_R0063	0	1.4395	minimal medium expressed sRNA
magenta	CCNA_02192	1	2.42774	hypothetical protein
magenta	CCNA_02609	1	2.70696	putative malonate transporter
magenta	CCNA_02678	1	2.4467	conserved transmembrane protein
magenta	CCNA_03588	1	3.0339	two-component sensor histidine kinase
magenta	CCNA_00368	10	2.7343	phosphonates transport system permease protein phnE
magenta	CCNA_01178	13	3.28213	oxidoreductase
magenta	CCNA_01975	158	3.45772	anthranilate phosphoribosyltransferase
magenta	CCNA_01179	18	3.30799	phosphoadenosine phosphosulfate reductase
magenta	CCNA_03740	207	3.48509	cysteine synthase
magenta	CCNA_03739	22	3.33341	very short patch repair endonuclease
magenta	CCNA_00367	3	2.55557	phosphonates-binding protein
magenta	CCNA_02051	3	2.80597	dihydroorotase
magenta	CCNA_02113	3	2.75248	aspartate racemase
magenta	CCNA_01177	38	3.32183	sulfite reductase (ferredoxin)
magenta	CCNA_01549	38	3.45162	sulfate adenylyltransferase subunit 1/adenylylsulfate kinase
magenta	CCNA_02005	4	3.36642	inosine-uridine preferring nucleoside hydrolase
magenta	CCNA_00366	42	2.33384	phosphonates transport ATP-binding protein phnC
magenta	CCNA_01646	5	2.70214	dethiobiotin synthetase
magenta	CCNA_01372	55	2.68771	lysine decarboxylase family
magenta	CCNA_02387	56	3.22697	glutathione reductase
magenta	CCNA_02747	65	3.55804	ABC transporter substrate-binding protein
magenta	CCNA_00288	66	3.4479	sulfate-binding protein
magenta	CCNA_01668	67	3.51607	sulfate transport system permease protein cysT
magenta	CCNA_01669	69	3.49936	sulfate transport system permease protein cysW
magenta	CCNA_01161	7	3.33775	proton/sodium-glutamate symport protein
magenta	CCNA_02050	7	2.91705	dihydroorotase
magenta	CCNA_02388	88	2.91163	ribose 5-phosphate isomerase
magenta	CCNA_00185	9	3.3349	TonB-dependent receptor
magenta	CCNA_01535	90	3.30701	single-strand DNA binding protein
magenta	CCNA_01670	95	3.53007	sulfate transport ATP-binding protein cysA
blue	CCNA_00118	0	2.92743	porphyrin biosynthesis protein
blue	CCNA_00418	0	2.19357	hypothetical protein
blue	CCNA_00470	0	2.81067	O-antigen polymerase
blue	CCNA_00711	0	3.2319	conserved hypothetical protein
blue	CCNA_00779	0	2.69367	hypothetical protein
blue	CCNA_00972	0	3.21034	hypothetical protein
blue	CCNA_01353	0	1.21641	3-phytase/6-phytase
blue	CCNA_01386	0	2.57239	conserved hypothetical protein
blue	CCNA_01801	0	3.02313	hypothetical protein
blue	CCNA_01910	0	2.90755	thymidylate kinase
blue	CCNA_02584	0	2.61218	hypothetical protein
blue	CCNA_02598	0	3.38884	toxin protein relE-2
blue	CCNA_02693	0	2.91933	iron-regulated protein frpC
blue	CCNA_02838	0	2.90204	EF hand domain protein
blue	CCNA_03117	0	3.49036	hypothetical cytosolic protein
blue	CCNA_03864	0	2.18914	hypothetical cytosolic protein
blue	CCNA_R0020	0	3.16764	rich medium expressed sRNA
blue	CCNA_00784	1	1.90933	heat resistant agglutinin
blue	CCNA_00822	1	1.38356	hypothetical protein
blue	CCNA_01128	1	3.23095	hypothetical protein
blue	CCNA_01548	1	3.14218	transporter
blue	CCNA_01589	1	3.43481	acyltransferase 3
blue	CCNA_02219	1	2.48331	hypothetical protein
blue	spmX;CCNA_02255	1	3.33686	lysozyme-family localization factor spmX
blue	CCNA_02657	1	2.83108	hypothetical protein
blue	CCNA_03001	1	1.95643	conserved hypothetical protein
blue	CCNA_03129	1	2.746	peptidoglycan-specific endopeptidase, M23 family
blue	CCNA_03678	1	1.44427	hypothetical protein
blue	CCNA_02237	10	3.50042	Xaa-pro dipeptidyl-peptidase
blue	CCNA_03364	10	1.88371	hypothetical protein
blue	CCNA_00045	105	3.28661	inorganic pyrophosphatase
blue	ribH;CCNA_00932	105	3.46279	6,7-dimethyl-8-ribityllumazine synthase
blue	CCNA_01074	11	1.86629	entericidin B-like protein
blue	CCNA_01245	11	3.14026	23S rRNA methyltransferase
blue	CCNA_00930	114	3.35487	riboflavin synthase alpha chain
blue	CCNA_02425	12	3.05079	non-essential pilus assembly protein
blue	CCNA_02463	120	2.73332	UDP-N-acetylglucosamine 4-epimerase
blue	CCNA_00241	121	2.84723	phosphocarrier protein HPr
blue	CCNA_01594	13	2.66596	ribosomal protein L11 methyltransferase
blue	CCNA_03234	13	2.67729	glutamine amidotransferase, class I
blue	CCNA_02351	149	3.145	uracil phosphoribosyltransferase
blue	CCNA_01809	163	2.63418	lipoic acid synthetase
blue	CCNA_03624	17	2.74522	sodium bicarbonate cotransporter
blue	phoB;CCNA_00296	170	3.48902	phosphate regulon response regulator PhoB
blue	CCNA_01934	18	2.75058	HesB protein family
blue	CCNA_03000	18	1.72603	hypothetical protein
blue	CCNA_00931	181	3.41644	GTP cyclohydrolase II/3,4-dihydroxy-2-butanone-4-phosphate synthase
blue	CCNA_00611	2	3.40363	beta-lactamase
blue	CCNA_02179	2	3.36263	long-chain fatty acid transport protein precursor
blue	pstB;CCNA_00294	201	3.47898	phosphate transport ATP-binding protein pstB
blue	CCNA_03230	22	3.25624	glutamine synthetase
blue	CCNA_00536	220	3.0119	DNA-directed RNA polymerase beta chain
blue	CCNA_00117	225	3.24649	glucosamine-fructose-6-phosphate aminotransferase, isomerizing
blue	CCNA_02428	228	2.69033	bacterial protein translation initiation factor 1 (IF-1)
blue	CCNA_03306	230	3.18649	SSU ribosomal protein S12P
blue	lepA;CCNA_01086	233	3.00947	GTP-binding protein lepA
blue	pstC;CCNA_00292	26	3.40936	phosphate transport system permease protein pstC
blue	CCNA_02616	27	3.1169	4-hydroxyphenylpyruvate dioxygenase
blue	CCNA_00169	3	3.50215	hypothetical protein
blue	CCNA_00344	3	2.66351	conserved hypothetical protein
blue	sixA;CCNA_00560	3	2.00681	phosphohistidine phosphatase SixA
blue	CCNA_02592	3	1.41232	thioesterase
blue	CCNA_02743	3	3.29599	TonB dependent receptor
blue	CCNA_00540	32	1.90196	coproporphyrinogen III oxidase
blue	CCNA_00419	35	2.14709	fasciclin domain cell surface protein
blue	CCNA_00741	35	2.70522	3-hydroxybutyryl-CoA dehydratase
blue	CCNA_01172	35	2.48319	hypothetical protein
blue	CCNA_00846	38	3.49278	proline dehydrogenase/delta-1-pyrroline-5-carboxylate dehydrogenase
blue	CCNA_00937	4	3.17123	acetyltransferase
blue	CCNA_03050	4	2.06802	protein tyrosine phosphatase
blue	CCNA_02600	46	3.53113	S-formylglutathione hydrolase
blue	CCNA_03233	46	2.97277	gamma-aminobutyrate aminotransferase
blue	CCNA_01242	49	3.49535	amino acid permease
blue	CCNA_00119	5	2.41756	putative transcriptional regulator
blue	CCNA_02691	5	3.43102	transcriptional regulator, TetR family
blue	CCNA_03726	51	3.39864	transcriptional regulator
blue	CCNA_02704	53	3.31318	NADP-dependent malic enzyme
blue	CCNA_01114	54	2.20019	SufE protein
blue	CCNA_02601	54	3.54254	glutathione-dependent formaldehyde dehydrogenase
blue	CCNA_02834	57	1.6405	molybdopterin dependent oxidoreductase
blue	CCNA_00163	6	3.1304	chain length regulator/tyrosine-protein kinase (capsular polysaccharide biosynthesis)
blue	CCNA_02972	6	2.6073	conserved hypothetical protein
blue	CCNA_01935	63	2.65131	hypothetical cytosolic protein
blue	CCNA_00315	64	3.36345	3-polyprenyl-4-hydroxybenzoate decarboxylase
blue	CCNA_02714	70	2.95598	ABC transporter ATP-binding protein uup
blue	katG;CCNA_03138	74	2.74551	peroxidase/catalase katG
blue	CCNA_03360	79	2.94323	fructose-bisphosphate aldolase
blue	CCNA_02684	8	2.54657	cyclopropane fatty acid synthase-like methyltransferase
blue	CCNA_03613	8	3.21333	3-hydroxybutyryl-CoA dehydratase
blue	CCNA_02064	82	3.13005	UDP-3-O-(3-hydroxymyristoyl) N-acetylglucosamine deacetylase
blue	CCNA_01799	89	3.25999	pyruvate dehydrogenase E1 component alpha subunit
blue	CCNA_03142	92	3.14866	RNA polymerase sigma factor rpoD
blue	CCNA_02751	93	3.08154	ABC transporter ATP-binding protein
navajowhite2	CCNA_R0014	0	3.52221	stationary phase expressed sRNA
navajowhite2	CCNA_02195	1	3.10541	acetyltransferase
navajowhite2	CCNA_02272	1	3.25267	hypothetical protein
navajowhite2	CCNA_02279	1	2.97149	disulfide bond formation protein B
navajowhite2	CCNA_03461	1	3.3743	hypothetical protein
navajowhite2	CCNA_02434	2	3.42105	hypothetical cytosolic protein
navajowhite2	CCNA_00299	216	3.27925	phosphoribosylamine--glycine ligase
navajowhite2	CCNA_02612	226	3.42414	alanyl-tRNA synthetase
navajowhite2	CCNA_03070	31	2.84968	4-oxalocrotonate tautomerase
navajowhite2	CCNA_01941	57	3.42697	cysteine desulfhydrase/Selenocysteine lyase
navajowhite2	CCNA_02577	75	2.97847	phosphoribosylformylglycinamidine synthase, purS component
brown	CCNA_00242	0	3.0069	hypothetical protein
brown	CCNA_00960	0	2.51128	hypothetical protein
brown	CCNA_01049	0	2.57387	hypothetical protein
brown	CCNA_01361	0	0.755757	hypothetical protein
brown	CCNA_03705	0	3.06405	hypothetical protein
brown	CCNA_01933	1	3.13978	hypothetical protein
brown	CCNA_02081	1	2.51566	Sec-independent protein translocase protein tatB
brown	CCNA_02191	1	3.33765	hypothetical protein
brown	CCNA_02345	1	2.87588	hypothetical protein
brown	CCNA_02379	1	3.35529	hypothetical protein
brown	CCNA_02426	1	2.99333	ribonuclease, CafA family
brown	CCNA_02808	1	1.62302	hypothetical protein
brown	CCNA_02833	1	1.534	hypothetical membrane spanning protein
brown	CCNA_02999	1	1.49822	conserved hypothetical protein
brown	CCNA_03792	1	3.47044	intracellular septation protein
brown	CCNA_00562	102	2.83934	dihydroorotate dehydrogenase
brown	CCNA_01982	105	3.13492	glutamyl-tRNA synthetase
brown	CCNA_01629	13	2.53943	signal peptidase I
brown	CCNA_02810	13	1.57176	hypothetical protein
brown	CCNA_02380	137	2.4598	aspartate 1-decarboxylase
brown	CCNA_02047	139	2.88952	glutamine synthetase
brown	CCNA_01679	14	3.22554	succinylglutamic semialdehyde dehydrogenase
brown	CCNA_01635	15	2.99452	DNA repair protein recO
brown	CCNA_01814	16	3.39351	nitrogen regulation protein ntrB
brown	CCNA_01680	17	3.31809	succinylarginine dihydrolase
brown	pssZ;CCNA_02467	17	3.35001	polyisoprenylphosphate hexose-1-phosphotransferase pssZ
brown	CCNA_02759	184	2.71815	methionine aminopeptidase
brown	CCNA_02435	185	3.00425	UDP-N-acetylglucosamine 1-carboxyvinyltransferase
brown	CCNA_01658	193	3.45336	S-adenosylmethionine:tRNA ribosyltransferase-isomerase
brown	CCNA_00808	195	2.49269	LSU ribosomal protein L34P
brown	CCNA_00162	2	3.34361	conserved hypothetical protein
brown	CCNA_03365	2	1.06494	hypothetical protein
brown	CCNA_01062	22	3.02667	GDP-mannose 4,6 dehydratase
brown	CCNA_01812	22	3.12568	2-C-methyl-D-erythritol 4-phosphate cytidylyltransferase/2-C-methyl-D-erythritol 2,4-cyclodiphosphate synthase
brown	CCNA_01381	223	2.9551	valyl-tRNA synthetase
brown	pstA;CCNA_00293	26	3.40415	phosphate transport system permease protein pstA
brown	CCNA_01429	3	3.29567	ubiquinol-cytochrome C reductase chaperone
brown	CCNA_01949	3	2.71991	hypothetical cytosolic protein
brown	CCNA_01113	32	3.06636	rhodanese-related sulfurtransferase
brown	CCNA_02811	37	1.36604	lead, cadmium, zinc and mercury transporting ATPase
brown	CCNA_02181	4	3.41504	phosphatase/phosphohexomutase family protein
brown	CCNA_02806	4	2.61918	nickel-cobalt-cadmium resistance protein nccC
brown	CCNA_03791	4	2.95746	transcriptional regulator, MarR family
brown	phoQ;CCNA_01363	5	1.03413	two-component sensor histidine kinase
brown	CCNA_02807	5	1.50171	nickel-cobalt-cadmium resistance protein nccB
brown	CCNA_03013	53	3.16701	peroxiredoxin reductase (NAD(P)H) /NADH oxidase H2O2-forming
brown	CCNA_02465	58	3.46278	UDP-glucose 6-dehydrogenase
brown	CCNA_01655	65	3.24707	peptidyl-prolyl cis-trans isomerase
brown	CCNA_00471	69	2.82243	GDP-L-fucose synthase
brown	CCNA_02520	73	2.74649	aspartyl/glutamyl-tRNA(Asn/Gln) amidotransferase subunit C
brown	CCNA_01813	76	3.35508	tRNA-dihydrouridine synthase
brown	CCNA_03636	78	3.07096	biotin synthase
brown	CCNA_00472	80	2.94096	GDP-mannose 4,6 dehydratase
brown	CCNA_00007	83	2.86403	SSU ribosomal protein S20P
brown	CCNA_02464	87	3.02953	UDP-glucose 6-dehydrogenase
brown	CCNA_02466	88	3.39886	UDP-glucose 4-epimerase
brown	CCNA_02347	9	3.44315	phosphomannomutase
brown	CCNA_02809	9	1.42894	AcrB-family cation/multidrug efflux pump
brown	CCNA_03363	9	0.823368	hypothetical protein
lightyellow	CCNA_00532	0	3.11191	hypothetical protein (RDD superfamily)
lightyellow	CCNA_01201	0	3.3135	hypothetical protein
lightyellow	CCNA_R0078	0	2.54192	carbon starvation expressed sRNA
lightyellow	divJ;CCNA_01116	1	3.0392	histidine protein kinase DivJ
lightyellow	CCNA_01581	1	3.2337	hypothetical protein
lightyellow	CCNA_01948	1	2.27476	peptidoglycan-specific endopeptidase, M23 family
lightyellow	CCNA_02309	1	2.14997	EF hand domain protein
lightyellow	CCNA_02764	1	1.63555	hypothetical protein
lightyellow	CCNA_03486	1	3.02629	conserved hypothetical protein
lightyellow	CCNA_02732	10	2.74634	hypothetical protein
lightyellow	CCNA_01909	11	3.36685	ABC transporter substrate-binding protein
lightyellow	CCNA_01972	113	2.63455	anthranilate synthase component I
lightyellow	CCNA_01908	12	3.36387	transporter
lightyellow	CCNA_02872	15	3.31982	phage prohead protease
lightyellow	dapA;CCNA_01253	155	3.04067	dihydrodipicolinate synthase
lightyellow	CCNA_02575	16	2.79158	hypothetical cytosolic protein
lightyellow	CCNA_03744	179	2.96931	dTDP-glucose 4,6-dehydratase
lightyellow	nasT;CCNA_00648	2	3.44322	nitrate response regulator NasT
lightyellow	CCNA_03853	209	3.05681	imidazole glycerol phosphate synthase, cyclase subunit
lightyellow	CCNA_02322	22	3.38424	ApaG protein
lightyellow	CCNA_01673	6	3.21418	hypothetical protein
lightyellow	CCNA_02473	64	2.01532	cobalt-zinc-cadmium resistance protein czcA
lightyellow	CCNA_02321	71	3.0713	O-succinylhomoserine sulfhydrylase
lightyellow	CCNA_03463	81	3.44635	glycine dehydrogenase (decarboxylating)
lightyellow	CCNA_03462	82	3.40167	glycine dehydrogenase (decarboxylating)
lightyellow	CCNA_03465	87	3.39395	aminomethyltransferase
ivory	CCNA_03082	0	3.13787	hypothetical protein
ivory	CCNA_R0050	0	1.32974	cell cycle regulated sRNA
ivory	CCNA_01371	1	2.69582	hypothetical protein
ivory	CCNA_03583	1	3.36895	hypothetical protein
ivory	CCNA_01976	151	3.49199	Indole-3-glycerol phosphate synthase
ivory	CCNA_01420	168	3.03666	putative regulatory protein
ivory	mreB;CCNA_01612	204	2.42107	rod shape-determining protein mreB
ivory	CCNA_03582	22	3.51843	3'(2'),5'-bisphosphate nucleotidase/myo-inositol 1-(4-)phosphatase
ivory	CCNA_01977	24	3.36997	1-acyl-sn-glycerol-3-phosphate acyltransferase
ivory	CCNA_02028	4	2.9018	NTF2 enzyme family protein
ivory	CCNA_02328	6	2.99255	hypothetical protein
ivory	CCNA_00691	61	3.03617	ferredoxin
ivory	CCNA_03750	70	3.51115	threonine dehydratase
ivory	CCNA_02076	89	3.03549	protein-L-isoaspartate O-methyltransferase
darkred	CCNA_00927	0	3.00701	hypothetical protein
darkred	CCNA_01244	0	2.51552	hypothetical protein
darkred	CCNA_01304	0	2.96591	hypothetical protein
darkred	CCNA_01455	0	2.9948	hypothetical protein
darkred	CCNA_01662	0	2.80295	hypothetical protein
darkred	CCNA_02930	0	2.76445	hypothetical cytosolic protein
darkred	CCNA_03003	0	2.86932	two component sensor histidine kinase
darkred	CCNA_00229	1	2.96953	CAAX amino terminal protease family protein
darkred	CCNA_03091	1	2.66217	hypothetical protein
darkred	CCNA_02059	12	2.7245	ribosomal large subunit pseudouridine synthase C
darkred	CCNA_01737	137	3.12472	replicative DNA helicase
darkred	CCNA_02150	140	2.98941	dimethylallyltransferase/Geranyltranstransferase
darkred	CCNA_01816	16	2.52275	nitrogen regulation protein ntrY
darkred	parB;CCNA_03868	162	2.98878	chromosome partitioning protein parB
darkred	dxs;CCNA_02149	195	3.06391	1-deoxy-D-xylulose 5-phosphate synthase
darkred	parA;CCNA_03869	201	3.10342	chromosome partitioning protein parA
darkred	gidA;CCNA_03871	216	3.03246	glucose inhibited division protein A
darkred	CCNA_02358	28	3.39692	FMN reductase
darkred	CCNA_02151	29	2.79017	exodeoxyribonuclease VII small subunit
darkred	CCNA_03002	4	2.65968	CDP-diacylglycerol--glycerol-3-phosphate 3-phosphatidyltransferase
darkred	CCNA_01553	42	3.06825	undecaprenyl-phosphate beta-N-acetyl-D-fucosaminephosphotransferase
darkred	CCNA_02060	58	2.62189	CrcB family protein
darkred	gidB;CCNA_03870	6	3.27768	methyltransferase gidB
darkred	CCNA_00167	9	2.53502	bis(5'-nucleosyl)-tetraphosphatase (symmetrical)
darkred	CCNA_01819	92	2.91539	RNA-binding protein, Hfq family
yellow	CCNA_00129	0	3.22859	hypothetical protein
yellow	CCNA_00211	0	3.09938	agmatine deiminase
yellow	CCNA_00431	0	1.95518	hypothetical protein
yellow	CCNA_00765	0	2.77016	hypothetical protein
yellow	CCNA_02998	0	1.97183	hypothetical protein
yellow	CCNA_03635	0	3.01527	hypothetical protein
yellow	CCNA_03638	0	3.3651	hypothetical protein
yellow	CCNA_03728	0	3.49053	hypothetical protein
yellow	CCNA_00493	1	3.44975	putative polyketide cyclase-dehydrase/lipid transport protein
yellow	CCNA_00804	1	3.42139	hypothetical protein
yellow	CCNA_00923	1	3.08244	hypothetical protein
yellow	CCNA_01579	1	3.1137	cell wall degradation protein
yellow	CCNA_01681	1	3.41841	RimI-like acetyltransferase
yellow	CCNA_01971	1	3.16961	peptidyl-prolyl cis-trans isomerase
yellow	CCNA_03460	1	3.03708	hypothetical protein
yellow	CCNA_01780	10	2.76654	exopolyphosphatase
yellow	CCNA_03587	11	1.91635	entericidin B-like protein
yellow	CCNA_00494	12	3.069	transport protein
yellow	CCNA_00898	12	3.25283	ribosomal large subunit pseudouridine synthase F
yellow	CCNA_02231	129	3.32336	ABC transporter ATP-binding protein
yellow	CCNA_03657	131	3.32065	tryptophan synthase alpha chain
yellow	CCNA_03256	140	3.15158	chorismate synthase
yellow	CCNA_02273	15	3.15447	glutathione peroxidase
yellow	hsp33;CCNA_02324	16	3.25733	heat shock protein 33 hsp33
yellow	CCNA_03563	17	2.92124	ATP synthase delta chain
yellow	CCNA_00054	173	3.36963	tRNA 2-methylthioadenosine synthase
yellow	CCNA_02042	18	3.43523	trigger factor, ppiase
yellow	CCNA_03428	18	3.19226	hypothetical cytosolic protein
yellow	CCNA_01098	184	2.95847	LSU ribosomal protein L35P
yellow	phoH;CCNA_00053	192	3.31322	phosphate starvation-inducible protein PhoH
yellow	CCNA_01584	2	3.47195	multimodular transpeptidase-transglycosylase PBP 1A
yellow	CCNA_02098	2	2.95332	molybdopterin-guanine dinucleotide biosynthesis protein A
yellow	CCNA_01689	201	3.26785	inosine-5'-monophosphate dehydrogenase
yellow	CCNA_00492	202	3.3336	cysteinyl-tRNA synthetase
yellow	CCNA_03658	206	3.11243	tryptophan synthase beta chain
yellow	CCNA_03659	21	2.89318	N-(5'-phosphoribosyl)anthranilate isomerase
yellow	CCNA_01659	213	3.29108	queuine tRNA-ribosyltransferase
yellow	rpoA;CCNA_01330	220	3.23462	DNA-directed RNA polymerase alpha chain
yellow	CCNA_00518	23	2.48864	LSU ribosomal protein L25P
yellow	CCNA_00320	234	3.30142	LSU ribosomal protein L27P
yellow	CCNA_00678	234	3.20667	LSU ribosomal protein L11P
yellow	srp;CCNA_03768	235	3.11272	signal recognition particle GTPase, SRP
yellow	CCNA_00807	3	2.42581	ribonuclease P protein component
yellow	CCNA_03836	37	3.08596	3-hydroxydecanoyl-(acyl-carrier-protein) dehydratase
yellow	CCNA_00321	4	3.24281	LSU ribosomal protein L21P
yellow	CCNA_01050	45	3.10122	ABC transporter ATP-binding protein
yellow	CCNA_02240	5	3.09038	glycerophosphoryl diester phosphodiesterase
yellow	CCNA_03799	5	3.4605	short chain dehydrogenase
yellow	CCNA_02362	57	2.29554	GAF domain-containing protein
yellow	CCNA_01769	58	3.18098	ABC transporter ATP-binding protein
yellow	CCNA_01790	6	2.81429	protein translocase subunit secG
yellow	CCNA_00352	65	2.73116	integral membrane protein
yellow	CCNA_00968	7	3.24586	gluconate kinase
yellow	CCNA_00526	8	1.79811	hypothetical protein
yellow	CCNA_01490	84	3.33157	NAD(FAD)-utilizing dehydrogenase
yellow	CCNA_00280	91	3.24115	tRNA pseudouridine synthase A
yellow	thiS;CCNA_01958	92	2.63713	thiS protein
yellow	yihA;CCNA_00805	96	3.2284	GTP-binding protein YihA
lightsteelblue	CCNA_03666	0	2.58792	hypothetical protein
lightsteelblue	CCNA_00249	2	3.27306	SCO1/SenC family protein
lightsteelblue	yidC;CCNA_00806	20	3.17188	inner membrane protein translocase component yidC
lightsteelblue	CCNA_03352	206	3.30741	hypothetical cytosolic protein
lightsteelblue	CCNA_00496	230	3.26242	threonyl-tRNA synthetase
lightsteelblue	CCNA_03028	26	3.29539	prephenate dehydratase
lightsteelblue	CCNA_01583	27	2.60908	phosphate-binding protein
darkorange2	CCNA_00223	0	3.14321	esterase lipase Family protein
darkorange2	CCNA_01176	1	3.33673	hypothetical protein
darkorange2	parE-4;CCNA_03079	1	2.68823	toxin protein parE-4
darkorange2	ligA;CCNA_01590	111	2.63634	NAD-dependent DNA ligase
darkorange2	CCNA_03653	136	3.42179	thioredoxin
darkorange2	CCNA_03828	150	2.8845	deoxyuridine 5'-triphosphate nucleotidohydrolase
darkorange2	CCNA_01730	155	2.92522	amidophosphoribosyltransferase
darkorange2	CCNA_03314	31	3.29757	ferredoxin-NADP reductase
darkorange2	CCNA_01175	35	3.4129	uroporphyrin-III C-methyltransferase
darkorange2	CCNA_01624	46	3.29866	orotate phosphoribosyltransferase
darkorange2	CCNA_01915	51	3.01306	ribosomal small subunit pseudouridine synthase A
darkorange2	CCNA_01550	95	3.45164	sulfate adenylyltransferase subunit 2
mediumpurple2	CCNA_00766	104	3.30643	cobalamin adenosyltransferase family protein
mediumpurple2	CCNA_00070	135	3.00627	porphobilinogen deaminase
mediumpurple2	CCNA_01409	194	3.16537	delta-aminolevulinic acid dehydratase
mediumpurple2	CCNA_02094	2	3.01712	NAD-dependent oxidoreductase
mediumpurple2	CCNA_01492	28	2.98162	3-mercaptopyruvate sulfurtransferase
mediumpurple2	CCNA_03840	45	2.08782	succinyl-CoA:coenzyme A transferase
mediumpurple2	CCNA_01408	9	2.56535	phosphohydrolase, MutT/nudix family
antiquewhite4	tagG;CCNA_00671	0	3.38672	teichoic acid translocation permease protein tagG
antiquewhite4	CCNA_02527	0	2.78418	hypothetical protein
antiquewhite4	CCNA_02583	101	3.32322	phosphoribosylformylglycinamidine synthase I
antiquewhite4	CCNA_00285	139	2.98133	acetylglutamate kinase
antiquewhite4	CCNA_03858	16	3.24263	protein translocase subunit secB
antiquewhite4	CCNA_01770	175	3.10748	nucleoside diphosphate kinase
antiquewhite4	lysS;CCNA_00082	20	3.36119	class 1 lysyl-tRNA synthetase
antiquewhite4	CCNA_00520	218	3.08995	ribose-phosphate pyrophosphokinase
antiquewhite4	CCNA_03667	5	2.03521	hypothetical cytosolic protein
white	CCNA_01965	0	2.81606	hypothetical protein
white	CCNA_02176	0	3.2485	hypothetical protein
white	CCNA_01346	1	2.84949	outer membrane protein
white	CCNA_03224	1	3.30166	hypothetical protein
white	era;CCNA_01633	105	3.29887	GTP-binding protein era
white	CCNA_01741	13	3.01405	SSU ribosomal protein S6P
white	CCNA_03128	13	3.28193	transporter, drug/metabolite exporter family
white	CCNA_00036	14	3.08462	ribosome-binding factor A
white	rplQ;CCNA_01332	144	3.31917	LSU ribosomal protein L17P
white	rho;CCNA_03876	153	2.08445	transcription termination factor rho
white	CCNA_01123	157	3.17118	bacterial peptide chain Release factor 3 (RF-3)
white	CCNA_01199	158	3.07153	glucose-1-phosphate thymidylyltransferase
white	CCNA_01506	160	3.1939	cystine transport ATP-binding protein
white	CCNA_03537	18	3.23988	glyoxalase family protein
white	CCNA_03430	188	3.00096	LSU ribosomal protein L36P
white	rpsM;CCNA_01328	237	3.28733	SSU ribosomal protein S13P
white	CCNA_00052	4	3.27255	predicted metal-dependent hydrolase
white	CCNA_01726	6	3.38364	GTP-binding protein
white	CCNA_01364	62	2.80354	NIFR3-like protein
white	CCNA_01921	7	3.34157	TPR repeat containing protein
white	CCNA_03545	7	3.25857	iojap protein family
white	CCNA_01956	9	2.69771	outer membrane protein
plum1	CCNA_00161	0	3.20157	hypothetical protein
plum1	CCNA_02586	100	3.33179	phosphoribosylformylglycinamidine synthase II
plum1	CCNA_03833	107	2.73861	enoyl-(acyl-carrier protein) reductase (NADH)
plum1	CCNA_01928	11	2.75627	hypothetical membrane protein
plum1	CCNA_03628	12	2.36848	histidyl-tRNA synthetase
plum1	CCNA_01940	153	3.28805	ABC transporter-associated protein sufB
plum1	CCNA_02247	169	3.26268	pantoate-beta-alanine ligase
plum1	CCNA_01970	194	3.47583	triosephosphate isomerase
plum1	CCNA_01775	199	3.49685	phosphoribosylformylglycinamidine cyclo-ligase
plum1	CCNA_01418	2	2.54201	transcriptional regulator
plum1	CCNA_01969	229	3.26767	aspartyl-tRNA synthetase
plum1	CCNA_02182	26	3.1794	phosphoserine phosphatase
plum1	CCNA_03764	50	3.36518	acyl-CoA thioesterase
plum1	CCNA_02526	56	2.95942	dihydroorotase
plum1	CCNA_01811	72	3.31125	putative competence-damage protein
plum1	CCNA_00987	8	1.54924	hypothetical protein
sienna3	CCNA_01565	0	3.28628	hypothetical protein
sienna3	CCNA_02025	1	3.11492	hypothetical protein
sienna3	CCNA_03362	1	0.841656	ECF-family RNA polymerase sigma factor
sienna3	CCNA_03533	10	3.1659	multidrug resistance ABC transporter ATP-binding and permease protein
sienna3	trpS;CCNA_00062	114	2.82918	tryptophanyl-tRNA synthetase
sienna3	CCNA_01938	156	3.34288	ATP-dependent transporter sufC
sienna3	CCNA_01936	162	3.46348	cysteine desulfurase/Selenocysteine lyase
sienna3	mviN;CCNA_00063	17	2.34205	virulence factor MviN
sienna3	CCNA_03850	173	2.97132	imidazoleglycerol-phosphate dehydratase
sienna3	CCNA_01937	2	3.48227	SufD protein
sienna3	CCNA_01950	216	3.23254	bacterial peptide chain Release factor 2 (RF-2)
sienna3	CCNA_01791	232	3.25164	CTP synthase
sienna3	smpB;CCNA_01254	233	3.39287	SsrA-binding protein
sienna3	CCNA_01939	3	3.20545	ADP-ribosylglycohydrolase
sienna3	CCNA_03260	5	3.19722	queuosine biosynthesis protein queD
sienna3	CCNA_01210	6	3.10928	nucleotidyltransferase family protein
sienna3	CCNA_01942	60	2.55602	Rrf2 family protein
sienna3	CCNA_03704	88	3.24253	3-phosphoshikimate 1-carboxyvinyltransferase
violet	CCNA_03735	0	3.44739	transketolase
violet	CCNA_00210	1	3.18444	TonB-dependent receptor
violet	CCNA_01347	1	2.37093	conserved hypothetical protein
violet	CCNA_00365	11	3.12429	ornithine decarboxylase
violet	CCNA_01538	119	3.42197	pyruvate phosphate dikinase
violet	CCNA_03769	12	3.09344	hypothetical protein
violet	CCNA_00151	138	3.35139	ribonuclease PH
violet	CCNA_02325	155	3.28951	ornithine carbamoyltransferase
violet	CCNA_00128	172	3.42888	argininosuccinate synthase
violet	CCNA_02925	195	3.03368	carbamoyl-phosphate synthase small chain
violet	CCNA_02518	199	3.41623	aspartyl/glutamyl-tRNA(Asn/Gln) amidotransferase subunit B
violet	CCNA_00282	2	1.30409	conserved cell surface protein
violet	CCNA_02994	215	3.13822	carbamoyl-phosphate synthase large chain
violet	CCNA_01795	233	3.3277	enolase
violet	CCNA_02326	29	3.35338	acetylornithine aminotransferase/succinyldiaminopimelate aminotransferase
violet	CCNA_00130	46	3.22746	Kup system potassium uptake protein
violet	CCNA_01929	6	1.9387	conserved hypothetical protein
violet	CCNA_01547	8	3.41602	methionyl-tRNA synthetase
violet	CCNA_02344	94	3.40911	phosphoglycerate mutase
indianred4	CCNA_00722	230	3.07323	chaperonin GroES
indianred4	CCNA_00721	239	3.0528	chaperonin GroEL
indianred4	CCNA_00075	28	2.33656	3-ketoacyl-CoA thiolase
indianred4	CCNA_00074	31	2.01931	multifunctional fatty acid oxidation complex subunit alpha FadJ
indianred4	CCNA_03152	8	2.79937	hypothetical protein
indianred4	CCNA_03214	9	3.44073	conserved hypothetical protein, putative zinc finger
brown2	CCNA_02726	135	2.93742	putative acetyltransferase/acyltransferase
brown2	CCNA_03139	196	3.39758	dihydroxy-acid dehydratase
brown2	CCNA_01747	222	3.00939	3-oxoacyl-(acyl-carrier protein) reductase
brown2	CCNA_00150	5	2.76731	PDZ domain family protein
brown2	CCNA_01204	72	2.88156	dTDP-glucose 4,6-dehydratase
