# Supplementary material for: Transcriptomic and phylogenetic analysis of a bacterial cell cycle reveals strong associations between gene co-expression and evolution
Source: BMC Genomics. 2013 Jul 5;14:450. doi: 10.1186/1471-2164-14-450 (PMC3829707; doi:10.1186/1471-2164-14-450)
Supplement: Additional file 16: Table S6b — Is the hierarchical clustering of co-expression modules based on their expression profiles. [file 1471-2164-14-450-S16.xlsx]

## Sheet: ST6_2_module_Tree
Group	Module ID	Clustering of Modules
Peak at ST and EPD	darkorange2
	cyan
	grey60
	lightcyan1
	bisque4
	mediumpurple3
	honeydew1
	magenta
	lightcyan
	palevioletred3
	darkgrey
	darkseagreen4
	lightsteelblue1
	brown2
	blue2
	lightgreen
	paleturquoise
	mediumorchid
	darkturquoise
	purple
	royalblue
Peak at PD and LPD	darkgreen
	coral2
	skyblue
	coral1
	mediumpurple2
	thistle2
	darkolivegreen
	pink
	orange
	skyblue3
	firebrick4
	salmon
	darkmagenta
	darkolivegreen4
	skyblue2
	lavenderblush3
	plum2
	midnightblue
	salmon4
	indianred4
	brown4
	thistle1
	black
	greenyellow
	tan
	green
	steelblue
	yellowgreen
	yellow4
	lightpink4
	orangered4
Peak at sw, ST and LPD	lightsteelblue
	antiquewhite4
	brown
	yellow
	violet
	lightcoral
	lightyellow
	navajowhite2
	floralwhite
	plum1
	sienna3
	darkslateblue
	darkorange
	saddlebrown
	blue
	turquoise
	white
	maroon
	darkred
	skyblue1
	plum
	orangered3
	ivory
	red
