# Supplementary material for: Transcriptomic and phylogenetic analysis of a bacterial cell cycle reveals strong associations between gene co-expression and evolution
Source: BMC Genomics. 2013 Jul 5;14:450. doi: 10.1186/1471-2164-14-450 (PMC3829707; doi:10.1186/1471-2164-14-450)
Supplement: Additional file 18: Table S7 — Shows phylogeny values (K, MPD and MNTD) for each module. [file 1471-2164-14-450-S18.xlsx]

## Sheet: s7_module_phy_values
Module phylogenetic signal K test				MPD Values			MNTD Values
	K	PIC.variance.P		z-score	p-value		z-score	p-value
antiquewhite4	0.950393	0.001		-6.15268	0.0001		-1.59632	0.0549
bisque4	0.492376	0.001		0.448784	0.6824		-0.820365	0.2066
black	0.770315	0.001		-2.76995	0.0015		-1.7464	0.0357
blue2	0.455956	0.001		0.588139	0.7254		-3.22767	0.0003
blue	1.05309	0.001		-2.0149	0.0166		-1.56031	0.0571
brown2	0.367856	0.001		0.382026	0.6447		-0.895582	0.1874
brown4	0.615147	0.001		-3.31221	0.0004		-1.87011	0.0276
brown	0.649509	0.001		-2.7677	0.0009		-2.34813	0.0074
coral1	0.921746	0.001		-1.55666	0.0557		-1.24353	0.1081
coral2	0.608798	0.001		-2.02779	0.0216		-2.96146	0.0011
cyan	0.503503	0.001		-2.69633	0.002		-1.6782	0.0409
darkgreen	0.682	0.001		-3.40981	0.0001		-2.73978	0.0021
darkgrey	0.999419	0.001		-2.40684	0.0052		-1.57118	0.0545
darkmagenta	0.672068	0.001		-2.64464	0.002		-1.86679	0.0288
darkolivegreen4	0.428823	0.001		-1.65471	0.0451		-2.95446	0.0011
darkolivegreen	0.596431	0.001		-4.23597	0.0001		0.334478	0.6374
darkorange2	0.549487	0.001		-5.70886	0.0001		-2.75293	0.0022
darkorange	1.02262	0.001		0.334928	0.6385		-1.22407	0.1115
darkred	0.800579	0.001		-6.30567	0.0001		-2.61928	0.0047
darkseagreen4	0.423483	0.001		-2.67774	0.0026		-0.845775	0.2001
darkslateblue	0.755623	0.001		-0.793874	0.2164		1.00678	0.842
darkturquoise	1.49063	0.001		0.320085	0.6351		-2.57102	0.0033
firebrick4	0.350846	0.159		-0.188447	0.4309		-1.52455	0.0604
floralwhite	0.809377	0.001		-2.04792	0.0174		-0.396894	0.3511
green	0.425204	0.11		-2.94542	0.0001		-1.70693	0.0287
greenyellow	0.459221	0.001		-5.23252	0.0001		-1.55413	0.0581
grey60	1.15275	0.001		-0.299805	0.3885		-1.63139	0.0481
honeydew1	0.509909	0.001		-4.02529	0.0001		-3.14976	0.0006
indianred4	0.796466	0.001		-0.9585	0.1706		-1.39467	0.0786
ivory	1.03138	0.001		-2.1628	0.0132		-1.51564	0.064
lavenderblush3	0.379249	0.151		-1.34074	0.0766		-2.47591	0.0033
lightcoral	0.442621	0.004		1.3844	0.9159		-3.1789	0.0005
lightcyan1	0.753733	0.001		-5.39818	0.0001		-2.72786	0.0025
lightcyan	0.61272	0.001		0.657987	0.7571		1.08059	0.8575
lightgreen	0.700095	0.001		0.0715144	0.5403		-1.41782	0.0728
lightpink4	0.255957	0.632		-3.32849	0.0001		-1.50485	0.0596
lightsteelblue1	0.726021	0.001		-2.08929	0.0154		-2.13203	0.0137
lightsteelblue	0.765685	0.001		-2.06993	0.016		-1.46872	0.0672
lightyellow	0.78847	0.001		-1.77965	0.0337		-0.864153	0.1926
magenta	0.731315	0.001		-4.60031	0.0001		-4.48742	0.0001
maroon	0.55123	0.001		-4.61815	0.0001		-2.86861	0.0009
mediumorchid	0.468438	0.001		-3.97236	0.0001		-0.540443	0.296
mediumpurple2	0.602732	0.001		-1.92306	0.025		-1.80081	0.0374
mediumpurple3	0.574297	0.001		-4.41825	0.0001		-2.19856	0.0133
midnightblue	0.621384	0.001		-1.60188	0.0511		-2.44274	0.0054
navajowhite2	0.490263	0.001		-3.89866	0.0001		-3.09609	0.0006
orange	0.676589	0.001		-5.78525	0.0001		-1.59794	0.0514
orangered3	0.305934	0.468		-1.57723	0.0473		-3.107	0.0005
orangered4	0.65035	0.001		-2.91122	0.0007		-0.961385	0.1664
paleturquoise	0.482155	0.003		-1.35096	0.0783		-2.38277	0.005
palevioletred3	0.594144	0.001		-2.49276	0.0022		-2.2154	0.0115
pink	0.847715	0.001		-4.11773	0.0001		-0.615131	0.2695
plum1	0.783947	0.001		-3.64781	0.0001		-2.73184	0.0034
plum2	0.425767	0.045		-2.71592	0.0007		-3.18757	0.0001
plum	0.695783	0.001		-5.09392	0.0001		-3.67668	0.0002
purple	0.737118	0.001		-1.99516	0.0151		-0.379905	0.3655
red	0.586107	0.001		-3.87515	0.0001		-3.12212	0.0007
royalblue	0.810309	0.001		-1.1419	0.1199		-1.48297	0.0654
saddlebrown	0.830193	0.001		-3.20464	0.0003		-2.1969	0.0109
salmon4	0.742116	0.001		-2.39761	0.0057		-3.33846	0.0007
salmon	0.569296	0.001		-6.93884	0.0001		-2.43358	0.0068
sienna3	0.504095	0.001		-5.00967	0.0001		-0.846778	0.2019
skyblue1	1.26928	0.001		-3.71414	0.0002		-2.5751	0.0046
skyblue2	0.411771	0.096		-2.73474	0.0024		-1.67945	0.0447
skyblue3	0.454504	0.001		-0.797057	0.2159		-0.773799	0.222
skyblue	0.634058	0.001		-2.63455	0.0025		-1.75079	0.0378
steelblue	0.589892	0.001		-4.49751	0.0001		-0.458769	0.3317
tan	0.402365	0.029		-2.13644	0.0065		-0.709056	0.2448
thistle1	0.580753	0.001		-0.664425	0.256		-3.21468	0.0007
thistle2	1.19769	0.001		-5.3667	0.0001		-2.9333	0.0009
turquoise	1.02438	0.001		-3.87815	0.0001		-2.28076	0.0085
violet	0.583289	0.001		-6.38209	0.0001		-1.45556	0.0705
white	1.26669	0.001		-2.46644	0.0047		-3.17284	0.0003
yellow4	0.346121	0.245		0.250943	0.6195		-1.77483	0.0293
yellowgreen	0.396926	0.302		-1.31916	0.0761		-2.80552	0.0005
yellow	0.88729	0.001		-1.58443	0.0522		-2.03398	0.017
