# Supplementary material for: Transcriptomic and phylogenetic analysis of a bacterial cell cycle reveals strong associations between gene co-expression and evolution
Source: BMC Genomics. 2013 Jul 5;14:450. doi: 10.1186/1471-2164-14-450 (PMC3829707; doi:10.1186/1471-2164-14-450)
Supplement: Additional file 19: Figure S6 — Phylogenetic profiles and positions in MPD and MNTD coordinates for all modules. [file 1471-2164-14-450-S19.zip]

Archive with 157 entries (154 files):
- FigureS6/
- FigureS6/antiquewhite4.pdf
- __MACOSX/
- __MACOSX/FigureS6/
- __MACOSX/FigureS6/._antiquewhite4.pdf
- FigureS6/bisque4.pdf
- __MACOSX/FigureS6/._bisque4.pdf
- FigureS6/black.pdf
- __MACOSX/FigureS6/._black.pdf
- FigureS6/blue.pdf
- __MACOSX/FigureS6/._blue.pdf
- FigureS6/blue2.pdf
- __MACOSX/FigureS6/._blue2.pdf
- FigureS6/brown.pdf
- __MACOSX/FigureS6/._brown.pdf
- FigureS6/brown2.pdf
- __MACOSX/FigureS6/._brown2.pdf
- FigureS6/brown4.pdf
- __MACOSX/FigureS6/._brown4.pdf
- FigureS6/coral1.pdf
- __MACOSX/FigureS6/._coral1.pdf
- FigureS6/coral2.pdf
- __MACOSX/FigureS6/._coral2.pdf
- FigureS6/cyan.pdf
- __MACOSX/FigureS6/._cyan.pdf
- FigureS6/darkgreen.pdf
- __MACOSX/FigureS6/._darkgreen.pdf
- FigureS6/darkgrey.pdf
- __MACOSX/FigureS6/._darkgrey.pdf
- FigureS6/darkmagenta.pdf
- __MACOSX/FigureS6/._darkmagenta.pdf
- FigureS6/darkolivegreen.pdf
- __MACOSX/FigureS6/._darkolivegreen.pdf
- FigureS6/darkolivegreen4.pdf
- __MACOSX/FigureS6/._darkolivegreen4.pdf
- FigureS6/darkorange.pdf
- __MACOSX/FigureS6/._darkorange.pdf
- FigureS6/darkorange2.pdf
- __MACOSX/FigureS6/._darkorange2.pdf
- FigureS6/darkred.pdf
- __MACOSX/FigureS6/._darkred.pdf
- FigureS6/darkseagreen4.pdf
- __MACOSX/FigureS6/._darkseagreen4.pdf
- FigureS6/darkslateblue.pdf
- __MACOSX/FigureS6/._darkslateblue.pdf
- FigureS6/darkturquoise.pdf
- __MACOSX/FigureS6/._darkturquoise.pdf
- FigureS6/firebrick4.pdf
- __MACOSX/FigureS6/._firebrick4.pdf
- FigureS6/floralwhite.pdf
- __MACOSX/FigureS6/._floralwhite.pdf
- FigureS6/green.pdf
- __MACOSX/FigureS6/._green.pdf
- FigureS6/greenyellow.pdf
- __MACOSX/FigureS6/._greenyellow.pdf
- FigureS6/grey60.pdf
- __MACOSX/FigureS6/._grey60.pdf
- FigureS6/honeydew1.pdf
- __MACOSX/FigureS6/._honeydew1.pdf
- FigureS6/indianred4.pdf
- __MACOSX/FigureS6/._indianred4.pdf
- FigureS6/ivory.pdf
- __MACOSX/FigureS6/._ivory.pdf
- FigureS6/lavenderblush3.pdf
- __MACOSX/FigureS6/._lavenderblush3.pdf
- FigureS6/lightcoral.pdf
- __MACOSX/FigureS6/._lightcoral.pdf
- FigureS6/lightcyan.pdf
- __MACOSX/FigureS6/._lightcyan.pdf
- FigureS6/lightcyan1.pdf
- __MACOSX/FigureS6/._lightcyan1.pdf
- FigureS6/lightgreen.pdf
- __MACOSX/FigureS6/._lightgreen.pdf
- FigureS6/lightpink4.pdf
- __MACOSX/FigureS6/._lightpink4.pdf
- FigureS6/lightsteelblue.pdf
- __MACOSX/FigureS6/._lightsteelblue.pdf
- FigureS6/lightsteelblue1.pdf
- __MACOSX/FigureS6/._lightsteelblue1.pdf
- FigureS6/lightyellow.pdf
- __MACOSX/FigureS6/._lightyellow.pdf
- FigureS6/magenta.pdf
- __MACOSX/FigureS6/._magenta.pdf
- FigureS6/maroon.pdf
- __MACOSX/FigureS6/._maroon.pdf
- FigureS6/mediumorchid.pdf
- __MACOSX/FigureS6/._mediumorchid.pdf
- FigureS6/mediumpurple2.pdf
- __MACOSX/FigureS6/._mediumpurple2.pdf
- FigureS6/mediumpurple3.pdf
- __MACOSX/FigureS6/._mediumpurple3.pdf
- FigureS6/midnightblue.pdf
- __MACOSX/FigureS6/._midnightblue.pdf
- FigureS6/MM_Coordinates.pdf
- __MACOSX/FigureS6/._MM_Coordinates.pdf
- FigureS6/navajowhite2.pdf
- __MACOSX/FigureS6/._navajowhite2.pdf
- FigureS6/orange.pdf
- __MACOSX/FigureS6/._orange.pdf
- FigureS6/orangered3.pdf
- __MACOSX/FigureS6/._orangered3.pdf
- FigureS6/orangered4.pdf
- __MACOSX/FigureS6/._orangered4.pdf
- FigureS6/paleturquoise.pdf
- __MACOSX/FigureS6/._paleturquoise.pdf
- FigureS6/palevioletred3.pdf
- __MACOSX/FigureS6/._palevioletred3.pdf
- FigureS6/pink.pdf
- __MACOSX/FigureS6/._pink.pdf
- FigureS6/plum.pdf
- __MACOSX/FigureS6/._plum.pdf
- FigureS6/plum1.pdf
- __MACOSX/FigureS6/._plum1.pdf
- FigureS6/plum2.pdf
- __MACOSX/FigureS6/._plum2.pdf
- FigureS6/purple.pdf
- __MACOSX/FigureS6/._purple.pdf
- FigureS6/red.pdf
- __MACOSX/FigureS6/._red.pdf
- FigureS6/royalblue.pdf
- __MACOSX/FigureS6/._royalblue.pdf
- FigureS6/saddlebrown.pdf
- __MACOSX/FigureS6/._saddlebrown.pdf
- FigureS6/salmon.pdf
- __MACOSX/FigureS6/._salmon.pdf
- FigureS6/salmon4.pdf
- __MACOSX/FigureS6/._salmon4.pdf
- FigureS6/sienna3.pdf
- __MACOSX/FigureS6/._sienna3.pdf
- FigureS6/skyblue.pdf
- __MACOSX/FigureS6/._skyblue.pdf
- FigureS6/skyblue1.pdf
- __MACOSX/FigureS6/._skyblue1.pdf
- FigureS6/skyblue2.pdf
- __MACOSX/FigureS6/._skyblue2.pdf
- FigureS6/skyblue3.pdf
- __MACOSX/FigureS6/._skyblue3.pdf
- FigureS6/steelblue.pdf
- __MACOSX/FigureS6/._steelblue.pdf
- FigureS6/tan.pdf
- __MACOSX/FigureS6/._tan.pdf
- FigureS6/thistle1.pdf
- __MACOSX/FigureS6/._thistle1.pdf
- FigureS6/thistle2.pdf
- __MACOSX/FigureS6/._thistle2.pdf
- FigureS6/turquoise.pdf
- __MACOSX/FigureS6/._turquoise.pdf
- FigureS6/violet.pdf
- __MACOSX/FigureS6/._violet.pdf
- FigureS6/white.pdf
- __MACOSX/FigureS6/._white.pdf
- FigureS6/yellow.pdf
- __MACOSX/FigureS6/._yellow.pdf
- FigureS6/yellow4.pdf
- __MACOSX/FigureS6/._yellow4.pdf
- FigureS6/yellowgreen.pdf
- __MACOSX/FigureS6/._yellowgreen.pdf
