# Supplementary material for: Transcriptomic and phylogenetic analysis of a bacterial cell cycle reveals strong associations between gene co-expression and evolution
Source: BMC Genomics. 2013 Jul 5;14:450. doi: 10.1186/1471-2164-14-450 (PMC3829707; doi:10.1186/1471-2164-14-450)
Supplement: Additional file 20: Table S8 — Lists the selected bacterial species used to evaluate the conservation of co-expression modules across bacterial phyla. [file 1471-2164-14-450-S20.xlsx]

## Sheet: 236_1247, phy_tree, S8
GenBank/EMBL AC	Used in this study(asterisk)	Phylo Clade ID	Species Name
BA000035	*	1	Corynebacterium efficiens YS-314
AM942444		1	Corynebacterium urealyticum DSM 7109
CP001601		1	Corynebacterium aurimucosum ATCC 700975
CP001809		1	Corynebacterium pseudotuberculosis 1002
CP001829		1	Corynebacterium pseudotuberculosis C231
CP002097		1	Corynebacterium pseudotuberculosis FRC41
CP002251		1	Corynebacterium pseudotuberculosis I19
CP002917		1	Corynebacterium variabile DSM 44702
CP002924		1	Corynebacterium pseudotuberculosis PAT10
CP003061		1	Corynebacterium pseudotuberculosis CIP 52.97
CP003062		1	Corynebacterium pseudotuberculosis 42/02-A
CP003082		1	Corynebacterium pseudotuberculosis 1/06-A
CP003152		1	Corynebacterium pseudotuberculosis 3/99-5
CP003206		1	Corynebacterium diphtheriae 31A
CP003207		1	Corynebacterium diphtheriae 241
CP003208		1	Corynebacterium diphtheriae INCA 402
CP003209		1	Corynebacterium diphtheriae BH8
CP003210		1	Corynebacterium diphtheriae C7 (beta)
CP003211		1	Corynebacterium diphtheriae CDCE 8392
CP003212		1	Corynebacterium diphtheriae HC01
CP003213		1	Corynebacterium diphtheriae HC02
CP003214		1	Corynebacterium diphtheriae HC03
CP003215		1	Corynebacterium diphtheriae HC04
CP003216		1	Corynebacterium diphtheriae PW8
CP003217		1	Corynebacterium diphtheriae VA01
CR931997		1	Corynebacterium jeikeium K411
FP929055	*	3	Ruminococcus torques L2-14 draft
AE004092		4	Streptococcus pyogenes M1 GAS
AE005672		4	Streptococcus pneumoniae TIGR4
AE007317		4	Streptococcus pneumoniae R6
AE009948		4	Streptococcus agalactiae 2603V/R
AE009949		4	Streptococcus pyogenes MGAS8232
AE014074		4	Streptococcus pyogenes MGAS315
AE014133		4	Streptococcus mutans UA159
AM295007		4	Streptococcus pyogenes str. Manfredo
AM946015		4	Streptococcus uberis 0140J
AM946016		4	Streptococcus suis P1/7
AP010655		4	Streptococcus mutans NN2025
AP010935		4	Streptococcus dysgalactiae subsp. equisimilis GGS_124
AP012053		4	Streptococcus gallolyticus subsp. gallolyticus ATCC 43143
AP012054		4	Streptococcus pasteurianus ATCC 43144
BA000034		4	Streptococcus pyogenes SSI-1
CP000003		4	Streptococcus pyogenes MGAS10394
CP000017		4	Streptococcus pyogenes MGAS5005
CP000023		4	Streptococcus thermophilus LMG 18311
CP000024		4	Streptococcus thermophilus CNRZ1066
CP000056		4	Streptococcus pyogenes MGAS6180
CP000114		4	Streptococcus agalactiae A909
CP000259		4	Streptococcus pyogenes MGAS9429
CP000260		4	Streptococcus pyogenes MGAS10270
CP000261		4	Streptococcus pyogenes MGAS2096
CP000262		4	Streptococcus pyogenes MGAS10750
CP000387	*	4	Streptococcus sanguinis SK36
CP000407		4	Streptococcus suis 05ZYH33
CP000408		4	Streptococcus suis 98HAH33
CP000410		4	Streptococcus pneumoniae D39
CP000419		4	Streptococcus thermophilus LMD-9
CP000725		4	Streptococcus gordonii str. Challis substr. CH1
CP000829		4	Streptococcus pyogenes NZ131
CP000837		4	Streptococcus suis GZ1
CP000918		4	Streptococcus pneumoniae 70585
CP000919		4	Streptococcus pneumoniae JJA
CP000920		4	Streptococcus pneumoniae P1031
CP000921		4	Streptococcus pneumoniae Taiwan19F-14
CP000936		4	Streptococcus pneumoniae Hungary19A-6
CP001015		4	Streptococcus pneumoniae G54
CP001033		4	Streptococcus pneumoniae CGSP14
CP001129		4	Streptococcus equi subsp. zooepidemicus MGCS10565
CP001993		4	Streptococcus pneumoniae TCH8431/19A
CP002121		4	Streptococcus pneumoniae AP200
CP002176		4	Streptococcus pneumoniae 670-6B
CP002215		4	Streptococcus dysgalactiae subsp. equisimilis ATCC 12394
CP002340		4	Streptococcus thermophilus ND03
CP002465		4	Streptococcus suis JS14
CP002471		4	Streptococcus parauberis KCTC 11537
CP002570		4	Streptococcus suis A7
CP002633		4	Streptococcus suis ST3
CP002640		4	Streptococcus suis SS12
CP002641		4	Streptococcus suis D9
CP002644		4	Streptococcus suis D12
CP002651		4	Streptococcus suis ST1
CP002888		4	Streptococcus salivarius 57.I
CP002904		4	Streptococcus equi subsp. zooepidemicus ATCC 35246
CP002925		4	Streptococcus pseudopneumoniae IS7493
CP003068		4	Streptococcus pyogenes Alab49
FM204883		4	Streptococcus equi subsp. equi 4047
FM204884		4	Streptococcus equi subsp. zooepidemicus H70
FM211187		4	Streptococcus pneumoniae ATCC 700669
FM252031		4	Streptococcus suis SC84
FM252032		4	Streptococcus suis BM407
FN568063		4	Streptococcus mitis B6
FN597254		4	Streptococcus gallolyticus UCN34
FQ312027		4	Streptococcus pneumoniae OXC141
FQ312029		4	Streptococcus pneumoniae INV200
FQ312030		4	Streptococcus pneumoniae INV104
FQ312039		4	Streptococcus pneumoniae SPN032672 draft
FQ312041		4	Streptococcus pneumoniae SPN994038 draft
FQ312042		4	Streptococcus pneumoniae SPN033038 draft
FQ312043		4	Streptococcus pneumoniae SPN034183 draft
FQ312044		4	Streptococcus pneumoniae SPN994039 draft
FQ312045		4	Streptococcus pneumoniae SPN034156 draft
FR720602		4	Streptococcus oralis Uo5
FR824043		4	Streptococcus gallolyticus subsp. gallolyticus ATCC BAA-2069 complete chromosome sequence, strain ATCC BAA-2069
FR873481		4	Streptococcus salivarius CCHSS3
FR873482		4	Streptococcus salivarius JIM8777
FR875178		4	Streptococcus thermophilus JIM 8232
HE613569		4	Streptococcus macedonicus ACA-DC 198 main chromosome
CP001656	*	5	Paenibacillus sp. JDR-2
CP002869		5	Paenibacillus mucilaginosus KNP414
CP003107		5	Paenibacillus terrae HPL-003
CP001620	*	6	Corynebacterium kroppenstedtii DSM 44385
CP003040		7	Roseburia hominis A2-183
FP929049		7	Roseburia intestinalis M50/1 draft
FP929050	*	7	Roseburia intestinalis XB6B4 draft
AP010968		9	Kitasatospora setae KM-6054
BA000030	*	9	Streptomyces avermitilis MA-4680
FP929038	*	10	Coprococcus catus GD/7 draft
AE017262		12	Listeria monocytogenes serotype 4b str. F2365
AM263198		12	Listeria welshimeri serovar 6b str. SLCC5334
BA000004	*	12	Bacillus halodurans C-125
BA000028		12	Oceanobacillus iheyensis HTE831
CP001175		12	Listeria monocytogenes HCC23
CP001602		12	Listeria monocytogenes 08-5578
CP001604		12	Listeria monocytogenes 08-5923
CP001791		12	Bacillus selenitireducens MLS10
CP001878		12	Bacillus pseudofirmus OF4
CP002001		12	Listeria monocytogenes J0161
CP002002		12	Listeria monocytogenes 10403S
CP002003		12	Listeria monocytogenes FSL R2-561
CP002004		12	Listeria monocytogenes Finland 1998
CP002816		12	Listeria monocytogenes M7
FM211688		12	Listeria monocytogenes L99 serovar 4a
FM242711		12	Listeria monocytogenes serotype 4b str. CLIP 80459
FN557490		12	Listeria seeligeri serovar 1/2b str. SLCC3954
FR687253		12	Listeria ivanovii subsp. ivanovii PAM 55
AP012222		13	Sphingobium sp. SYK-6
CP000248	*	13	Novosphingobium aromaticivorans DSM 12444
CP000356		13	Sphingopyxis alaskensis RB2256
FR856862		13	Novosphingobium sp. PP1Y main chromosome, complete replicon
AE000516		14	Mycobacterium tuberculosis CDC1551
AE016958		14	Mycobacterium avium subsp. paratuberculosis K-10
AM408590		14	Mycobacterium bovis BCG str. Pasteur 1173P2
AP006618		14	Nocardia farcinica IFM 10152
AP008957		14	Rhodococcus erythropolis PR4
AP010918		14	Mycobacterium bovis BCG str. Tokyo 172
AP011115		14	Rhodococcus opacus B4
CP000325		14	Mycobacterium ulcerans Agy99
CP000384		14	Mycobacterium sp. MCS
CP000431		14	Rhodococcus jostii RHA1
CP000479		14	Mycobacterium avium 104
CP000480		14	Mycobacterium smegmatis str. MC2 155
CP000511		14	Mycobacterium vanbaalenii PYR-1
CP000518		14	Mycobacterium sp. KMS
CP000580		14	Mycobacterium sp. JLS
CP000611		14	Mycobacterium tuberculosis H37Ra
CP000656		14	Mycobacterium gilvum PYR-GCK
CP000717		14	Mycobacterium tuberculosis F11
CP000854		14	Mycobacterium marinum M
CP001641		14	Mycobacterium tuberculosis CCDC5079
CP001642		14	Mycobacterium tuberculosis CCDC5180
CP001658		14	Mycobacterium tuberculosis KZN 1435
CP001662		14	Mycobacterium tuberculosis KZN 4207
CP001802		14	Gordonia bronchialis DSM 43247
CP001958		14	Segniliparus rotundus DSM 44985
CP001966		14	Tsukamurella paurometabola DSM 20162
CP002095		14	Mycobacterium bovis BCG str. Mexico
CP002329		14	Mycobacterium sp. JDM601
CP002385		14	Mycobacterium sp. Spyr1
CP002992		14	Mycobacterium tuberculosis CTRI-2
CP003169		14	Mycobacterium rhodesiae NBB3
CU458896	*	14	Mycobacterium abscessus chromosome
FM211192		14	Mycobacterium leprae Br4923
FN563149		14	Rhodococcus equi 103S chromosome
FR878060		14	Mycobacterium africanum GM041182
HE572590		14	Mycobacterium canettii CIPT 140010059
AM398681	*	17	Flavobacterium psychrophilum JIP02/86
CP002472		18	Bacillus coagulans 2-6
CP003056		18	Bacillus coagulans 36D1
AL009126	*	18	Bacillus subtilis subsp. subtilis str. 168
AE016877		18	Bacillus cereus ATCC 14579
AE017194		18	Bacillus cereus ATCC 10987
AE017333		18	Bacillus licheniformis ATCC 14580 (Veith et al)
AE017355		18	Bacillus thuringiensis serovar konkukian str. 97-27
AP007209		18	Bacillus cereus NC7401
CP000001		18	Bacillus cereus E33L
CP000002		18	Bacillus licheniformis ATCC 14580 (Rey et al)
CP000227		18	Bacillus cereus Q1
CP000485		18	Bacillus thuringiensis str. Al Hakam
CP000813		18	Bacillus pumilus SAFR-032
CP000903		18	Bacillus weihenstephanensis KBAB4
CP001176		18	Bacillus cereus B4264
CP001177		18	Bacillus cereus AH187
CP001186		18	Bacillus cereus G9842
CP001283		18	Bacillus cereus AH820
CP001407		18	Bacillus cereus 03BB102
CP001746		18	Bacillus cereus biovar anthracis str. CI
CP001903		18	Bacillus thuringiensis BMB171
CP001907		18	Bacillus thuringiensis serovar chinensis CT-43
CP001982		18	Bacillus megaterium DSM 319
CP001983		18	Bacillus megaterium QM B1551
CP002183		18	Bacillus subtilis subsp. spizizenii str. W23
CP002207		18	Bacillus atrophaeus 1942
CP002394		18	Bacillus cellulosilyticus DSM 2522
CP002468		18	Bacillus subtilis BSn5
CP002508		18	Bacillus thuringiensis serovar finitimus YBT-020
CP002905		18	Bacillus subtilis subsp. spizizenii TU-B-10
CP002906		18	Bacillus subtilis subsp. subtilis RO-NN-1
CP003017		18	Bacillus megaterium WSH-002
CP003187		18	Bacillus cereus F837/76
AE016853		19	Pseudomonas syringae pv. tomato str. DC3000
CP000058		19	Pseudomonas syringae pv. phaseolicola 1448A
CP000075		19	Pseudomonas syringae pv. syringae B728a
CT573326	*	19	Pseudomonas entomophila L48 chromosome
AP009152		21	Kocuria rhizophila DC2201
AP011540		21	Rothia mucilaginosa DY-18
CP000474	*	21	Arthrobacter aurescens TC1
CP000910		21	Renibacterium salmoninarum ATCC 33209
CP001341		21	Arthrobacter chlorophenolicus A6
CP001628		21	Micrococcus luteus NCTC 2665
CP002280		21	Rothia dentocariosa ATCC 17931
FQ311875		21	Arthrobacter arilaitensis RE117 chromosome
CP001157	*	22	Azotobacter vinelandii DJ
CP000245		24	Ramlibacter tataouinensis TTB310
CP000267		24	Rhodoferax ferrireducens T118
CP000316	*	24	Polaromonas sp. JS666
CP000512		24	Acidovorax citrulli AAC00-1
CP000529		24	Polaromonas naphthalenivorans CJ2
CP000539		24	Acidovorax sp. JS42
CP000542		24	Verminephrobacter eiseniae EF01-2
CP000884		24	Delftia acidovorans SPH-1
CP001220		24	Comamonas testosteroni CNB-2
CP001392		24	Acidovorax ebreus TPSY
CP002417		24	Variovorax paradoxus EPS
CP002449		24	Alicycliphilus denitrificans BC
CP002521		24	Acidovorax avenae subsp. avenae ATCC 19860
CP002657		24	Alicycliphilus denitrificans K601
CP002735		24	Delftia sp. Cs1-4
AE005174		25	Escherichia coli O157:H7 str. EDL933
AE005674		25	Shigella flexneri 2a str. 301
AE006468		25	Salmonella enterica subsp. enterica serovar Typhimurium str. LT2
AE014073		25	Shigella flexneri 2a str. 2457T
AE014075		25	Escherichia coli CFT073
AE014613		25	Salmonella enterica subsp. enterica serovar Typhi str. Ty2
AE017220		25	Salmonella enterica subsp. enterica serovar Choleraesuis str. SC-B67
AM933172		25	Salmonella enterica subsp. enterica serovar Enteritidis str. P125109
AM933173		25	Salmonella enterica subsp. enterica serovar Gallinarum str. 287/91
AM946981		25	Escherichia coli BL21(DE3)
AP009048		25	Escherichia coli str. K-12 substr. W3110
AP009240		25	Escherichia coli SE11
AP009378		25	Escherichia coli SE15
AP010953		25	Escherichia coli O26:H11 str. 11368
AP010958		25	Escherichia coli O103:H2 str. 12009
AP010960		25	Escherichia coli O111:H- str. 11128
AP012030		25	Escherichia coli DH1 (ME8569)
AP012306		25	Escherichia coli str. K-12 substr. MDS42
BA000007		25	Escherichia coli O157:H7 str. Sakai
CP000026		25	Salmonella enterica subsp. enterica serovar Paratyphi A str. ATCC 9150
CP000034		25	Shigella dysenteriae Sd197
CP000036		25	Shigella boydii Sb227
CP000038		25	Shigella sonnei Ss046
CP000243		25	Escherichia coli UTI89
CP000247		25	Escherichia coli 536
CP000266		25	Shigella flexneri 5 str. 8401
CP000468		25	Escherichia coli APEC O1
CP000800		25	Escherichia coli E24377A
CP000802		25	Escherichia coli HS
CP000819		25	Escherichia coli B str. REL606
CP000857		25	Salmonella enterica subsp. enterica serovar Paratyphi C strain RKS4594
CP000880		25	Salmonella enterica subsp. arizonae serovar 62:z4,z23:--
CP000886		25	Salmonella enterica subsp. enterica serovar Paratyphi B str. SPB7
CP000946		25	Escherichia coli ATCC 8739
CP000948		25	Escherichia coli str. K-12 substr. DH10B
CP000970		25	Escherichia coli SMS-3-5
CP001063		25	Shigella boydii CDC 3083-94
CP001113		25	Salmonella enterica subsp. enterica serovar Newport str. SL254
CP001120		25	Salmonella enterica subsp. enterica serovar Heidelberg str. SL476
CP001127		25	Salmonella enterica subsp. enterica serovar Schwarzengrund str. CVM19633
CP001138		25	Salmonella enterica subsp. enterica serovar Agona str. SL483
CP001144		25	Salmonella enterica subsp. enterica serovar Dublin str. CT_02021853
CP001164		25	Escherichia coli O157:H7 str. EC4115
CP001363		25	Salmonella enterica subsp. enterica serovar Typhimurium str. 14028S
CP001368		25	Escherichia coli O157:H7 str. TW14359
CP001383		25	Shigella flexneri 2002017
CP001396		25	Escherichia coli BW2952
CP001509		25	Escherichia coli BL21(DE3)
CP001637		25	Escherichia coli DH1
CP001665		25	Escherichia coli 'BL21-Gold(DE3)pLysS AG'
CP001671		25	Escherichia coli ABU 83972
CP001846		25	Escherichia coli O55:H7 str. CB9615
CP001855		25	Escherichia coli O83:H1 str. NRG 857C
CP001891		25	Klebsiella variicola At-22
CP001969		25	Escherichia coli IHE3034
CP002167		25	Escherichia coli UM146
CP002185		25	Escherichia coli W
CP002211		25	Escherichia coli str. 'clone D i2'
CP002212		25	Escherichia coli str. 'clone D i14'
CP002487		25	Salmonella enterica subsp. enterica serovar Typhimurium str. ST4/74
CP002516		25	Escherichia coli KO11FL
CP002614		25	Salmonella enterica subsp. enterica serovar Typhimurium str. UK-1
CP002729		25	Escherichia coli UMNK88
CP002797		25	Escherichia coli NA114
CP003034		25	Escherichia coli O7:K1 str. CE10
CP003047		25	Salmonella enterica subsp. enterica serovar Gallinarum/pullorum str. RKS5078
CU928145		25	Escherichia coli 55989 chromosome
CU928158		25	Escherichia fergusonii ATCC 35469T chromosome
CU928160		25	Escherichia coli IAI1 chromosome
CU928161		25	Escherichia coli S88 chromosome
CU928162		25	Escherichia coli ED1a chromosome
CU928163		25	Escherichia coli UMN026 chromosome
CU928164		25	Escherichia coli IAI39 chromosome
FM180568		25	Escherichia coli O127:H6 str. E2348/69
FM200053		25	Salmonella enterica subsp. enterica serovar Paratyphi A str. AKU_12601
FN424405		25	Salmonella enterica subsp. enterica serovar Typhimurium str. D23580
FN554766		25	Escherichia coli 042
FN649414		25	Escherichia coli ETEC H10407
FQ312003		25	Salmonella enterica subsp. enterica serovar Typhimurium str. SL1344
FR877557		25	Salmonella bongori NCTC 12419, culture collection SGSC SARC11
U00096	*	25	Escherichia coli str. K-12 substr. MG1655
BA000016		26	Clostridium perfringens str. 13
CP000246	*	26	Clostridium perfringens ATCC 13124
CP000312		26	Clostridium perfringens SM101
AE004439		27	Pasteurella multocida subsp. multocida str. Pm70
AE016827		27	Mannheimia succiniciproducens MBEL55E
AE017143		27	Haemophilus ducreyi 35000HP
CP000057		27	Haemophilus influenzae 86-028NP
CP000436		27	Haemophilus somnus 129PT
CP000569		27	Actinobacillus pleuropneumoniae serovar 5b str. L20
CP000671		27	Haemophilus influenzae PittEE
CP000672		27	Haemophilus influenzae PittGG
CP000687		27	Actinobacillus pleuropneumoniae serovar 3 str. JL03
CP000746		27	Actinobacillus succinogenes 130Z
CP000947		27	Haemophilus somnus 2336
CP001091	*	27	Actinobacillus pleuropneumoniae serovar 7 str. AP76
CP001321		27	Haemophilus parasuis SH0165
CP001607		27	Aggregatibacter aphrophilus NJ8700
CP001733		27	Aggregatibacter actinomycetemcomitans D11S-1
CP002276		27	Haemophilus influenzae R2846
CP002277		27	Haemophilus influenzae R2866
CP002667		27	Gallibacterium anatis UMN179
CP003022		27	Pasteurella multocida 36950
CP003099		27	Aggregatibacter actinomycetemcomitans ANH9381
FQ312002		27	Haemophilus parainfluenzae T3T1
FQ312006		27	Haemophilus influenzae 10810
L42023		27	Haemophilus influenzae Rd KW20
AE015927		28	Clostridium tetani E88
AP009049		28	Clostridium kluyveri NBRC 12016
CP000673	*	28	Clostridium kluyveri DSM 555
CP001666		28	Clostridium ljungdahlii DSM 13528
CP002160		28	Clostridium cellulovorans 743B
AM711867	*	29	Clavibacter michiganensis subsp. michiganensis NCPPB 382
AM849034		29	Clavibacter michiganensis subsp. sepedonicus
AP012052		29	Microbacterium testaceum StLB037
FP929051	*	30	Ruminococcus bromii L2-63 draft
CP001843	*	31	Treponema primitia ZAS-2
AE017354		32	Legionella pneumophila subsp. pneumophila str. Philadelphia 1
CP000675	*	32	Legionella pneumophila str. Corby
CP001828		32	Legionella pneumophila 2300/99 Alcoy
CP003023		32	Legionella pneumophila subsp. pneumophila str. Hextuple_2q
CP003024		32	Legionella pneumophila subsp. pneumophila str. Hextuple_3a
CP003192		32	Legionella pneumophila subsp. pneumophila ATCC 43290
CR628336		32	Legionella pneumophila str. Paris
CR628337		32	Legionella pneumophila str. Lens
FN650140		32	Legionella longbeachae NSW150
FR687201		32	Legionella pneumophila 130b
AE017180		33	Geobacter sulfurreducens PCA
CP000142		33	Pelobacter carbinolicus DSM 2380
CP000148		33	Geobacter metallireducens GS-15
CP000482		33	Pelobacter propionicus DSM 2379
CP000698	*	33	Geobacter uraniireducens Rf4
CP001089		33	Geobacter lovleyi SZ
CP001124		33	Geobacter bemidjiensis Bem
CP001390		33	Geobacter sp. FRC-32
CP001661		33	Geobacter sp. M21
CP002031		33	Geobacter sulfurreducens KN400
CP002479		33	Geobacter sp. M18
AE009952		34	Yersinia pestis KIM10+
AE017042		34	Yersinia pestis biovar Microtus str. 91001
AL590842		34	Yersinia pestis CO92
AM286415		34	Yersinia enterocolitica subsp. enterocolitica 8081
AM942759		34	Proteus mirabilis strain HI4320
AP008232		34	Sodalis glossinidius str. 'morsitans'
BX936398		34	Yersinia pseudotuberculosis IP 32953
BX950851		34	Pectobacterium atrosepticum SCRI1043
CP000305		34	Yersinia pestis Nepal516
CP000308		34	Yersinia pestis Antiqua
CP000653		34	Enterobacter sp. 638
CP000668		34	Yersinia pestis Pestoides F
CP000720		34	Yersinia pseudotuberculosis IP 31758
CP000826		34	Serratia proteamaculans 568
CP000901		34	Yersinia pestis Angola
CP000950		34	Yersinia pseudotuberculosis YPIII
CP001048		34	Yersinia pseudotuberculosis PB1/+
CP001135		34	Edwardsiella tarda EIB202
CP001277		34	Candidatus Hamiltonella defensa 5AT (Acyrthosiphon pisum)
CP001585		34	Yersinia pestis D106004
CP001589		34	Yersinia pestis D182038
CP001593		34	Yersinia pestis Z176003
CP001600		34	Edwardsiella ictaluri 93-146
CP001608		34	Yersinia pestis biovar Medievalis str. Harbin 35
CP001654		34	Dickeya dadantii Ech703
CP001655		34	Dickeya zeae Ech1591
CP001657		34	Pectobacterium carotovorum subsp. carotovorum PC1
CP001790	*	34	Pectobacterium wasabiae WPP163
CP001836		34	Dickeya dadantii Ech586
CP002038		34	Dickeya dadantii 3937
CP002154		34	Edwardsiella tarda FL6-60
CP002246		34	Yersinia enterocolitica subsp. palearctica 105.5R(r)
CP002505		34	Rahnella sp. Y9602
CP002773		34	Serratia sp. AS9
CP002774		34	Serratia sp. AS12
CP002775		34	Serratia sp. AS13
CP002956		34	Yersinia pestis A1122
CP003244		34	Rahnella aquatilis CIP 78.65 = ATCC 33071
FM162591		34	Photorhabdus asymbiotica ATCC43949
FN667741		34	Xenorhabdus bovienii SS-2004
FN667742		34	Xenorhabdus nematophila ATCC 19061
FR729477		34	Yersinia enterocolitica subsp. palearctica Y11
CR543861	*	35	Acinetobacter sp. ADP1
CP001348	*	37	Clostridium cellulolyticum H10
CP001841	*	39	Treponema azotonutricium ZAS-9
AE014299		40	Shewanella oneidensis MR-1
AP011177		40	Shewanella violacea DSS12
CP000302		40	Shewanella denitrificans OS217
CP000444		40	Shewanella sp. MR-7
CP000446		40	Shewanella sp. MR-4
CP000447		40	Shewanella frigidimarina NCIMB 400
CP000469	*	40	Shewanella sp. ANA-3
CP000472		40	Shewanella piezotolerans WP3
CP000503		40	Shewanella sp. W3-18-1
CP000507		40	Shewanella amazonensis SB2B
CP000563		40	Shewanella baltica OS155
CP000606		40	Shewanella loihica PV-4
CP000681		40	Shewanella putrefaciens CN-32
CP000753		40	Shewanella baltica OS185
CP000821		40	Shewanella sediminis HAW-EB3
CP000851		40	Shewanella pealeana ATCC 700345
CP000891		40	Shewanella baltica OS195
CP000931		40	Shewanella halifaxensis HAW-EB4
CP000961		40	Shewanella woodyi ATCC 51908
CP001252		40	Shewanella baltica OS223
CP002383		40	Shewanella baltica OS678
CP002457		40	Shewanella putrefaciens 200
CP002767		40	Shewanella baltica BA175
CP002811		40	Shewanella baltica OS117
CP003222	*	41	Flavobacterium columnare ATCC 49512
CP002403	*	42	Ruminococcus albus 7
AE016879	*	43	Bacillus anthracis str. Ames
AE017225		43	Bacillus anthracis str. Sterne
AE017334		43	Bacillus anthracis str. 'Ames Ancestor'
CP000764		43	Bacillus cytotoxicus NVH 391-98
CP001215		43	Bacillus anthracis str. CDC 684
CP001598		43	Bacillus anthracis str. A0248
CP002512		44	Aerococcus urinae ACS-120-V-Col10a
CP002563	*	44	Carnobacterium sp. 17-4
CP003032		44	Lactobacillus ruminis ATCC 27782
FR687359	*	45	Burkholderia rhizoxinica HKI 454
AL954747		46	Nitrosomonas europaea ATCC 19718
CP000103	*	46	Nitrosospira multiformis ATCC 25196
CP000116		46	Thiobacillus denitrificans ATCC 25259
CP000450		46	Nitrosomonas eutropha C91
CP002159		46	Gallionella capsiferriformans ES-2
CP002552		46	Nitrosomonas sp. AL212
CP002876		46	Nitrosomonas sp. Is79A3
CP002897	*	47	Paracoccus denitrificans SD1
AP012032		49	Pantoea ananatis AJ13355
CP001875	*	49	Pantoea ananatis LMG 20103
CP002206		49	Pantoea vagans C9-1
CP002433		49	Pantoea sp. At-9b
CP003085		49	Pantoea ananatis PA13
HE617160		49	Pantoea ananatis LMG 5342 main chromosome
AM420293		51	Saccharopolyspora erythraea NRRL 2338
CP001630		51	Actinosynnema mirum DSM 43827
CP001683	*	51	Saccharomonospora viridis DSM 43017
CP002000		51	Amycolatopsis mediterranei U32
CP002593		51	Pseudonocardia dioxanivorans CB1190
CP002896		51	Amycolatopsis mediterranei S699
AE003849		55	Xylella fastidiosa 9a5c
AE008922		55	Xanthomonas campestris pv. campestris str. ATCC 33913
AE008923		55	Xanthomonas axonopodis pv. citri str. 306
AE009442		55	Xylella fastidiosa Temecula1
AE013598	*	55	Xanthomonas oryzae pv. oryzae KACC 10331
AM039952		55	Xanthomonas euvesicatoria
AM920689		55	Xanthomonas campestris pv. campestris
AP008229		55	Xanthomonas oryzae pv. oryzae MAFF 311018
CP000050		55	Xanthomonas campestris pv. campestris str. 8004
CP000941		55	Xylella fastidiosa M12
CP000967		55	Xanthomonas oryzae pv. oryzae PXO99A
CP001011		55	Xylella fastidiosa M23
CP002165		55	Xylella fastidiosa subsp. fastidiosa GB514
CP002446		55	Pseudoxanthomonas suwonensis 11-1
CP002789		55	Xanthomonas campestris pv. raphani 756C
CP002914		55	Xanthomonas axonopodis pv. citrumelo F1
CP003057		55	Xanthomonas oryzae pv. oryzicola BLS256
CP003093		55	Pseudoxanthomonas spadix BD-a59
FP565176		55	Xanthomonas albilineans
AP006841		56	Bacteroides fragilis YCH46
CR626927	*	56	Bacteroides fragilis NCTC 9343
FQ312004		56	Bacteroides fragilis 638R
CP001114	*	57	Deinococcus deserti VCD115
CP002454		57	Deinococcus maricopensis DSM 21211
CP000388	*	58	Pseudoalteromonas atlantica T6c
CP000284		59	Methylobacillus flagellatus KT
CP001672		59	Methylotenera mobilis JLW8
CP001674	*	59	Methylovorus glucosetrophus SIP3-4
CP002056		59	Methylotenera versatilis 301
CP002252		59	Methylovorus sp. MP688
AE000511		61	Helicobacter pylori 26695
AE001439		61	Helicobacter pylori J99
AE017125	*	61	Helicobacter hepaticus ATCC 51449
AM260522		61	Helicobacter acinonychis str. Sheeba, strain Sheeba
AP011940		61	Helicobacter pylori F16
AP011941		61	Helicobacter pylori F30
AP011943		61	Helicobacter pylori F32
AP011945		61	Helicobacter pylori F57
CP000012		61	Helicobacter pylori 51
CP000241		61	Helicobacter pylori HPAG1
CP001072		61	Helicobacter pylori Shi470
CP001173		61	Helicobacter pylori G27
CP001217		61	Helicobacter pylori P12
CP001582		61	Helicobacter pylori v225d
CP001680		61	Helicobacter pylori 52
CP002071		61	Helicobacter pylori Sat464
CP002073		61	Helicobacter pylori SJM180
CP002074		61	Helicobacter pylori PeCan4
CP002076		61	Helicobacter pylori Cuz20
CP002096		61	Helicobacter pylori 35A
CP002184		61	Helicobacter pylori 908
CP002331		61	Helicobacter pylori India7
CP002332		61	Helicobacter pylori Gambia94/24
CP002334		61	Helicobacter pylori Lithuania75
CP002336		61	Helicobacter pylori SouthAfrica7
CP002571		61	Helicobacter pylori 2017
CP002572		61	Helicobacter pylori 2018
CP002605		61	Helicobacter pylori 83
CP002980		61	Helicobacter pylori Puno120
CP002982		61	Helicobacter pylori Puno135
CP002983		61	Helicobacter pylori SNT49
FM991728		61	Helicobacter pylori B38 strain B38
FN555004		61	Helicobacter mustelae 12198
FN598874		61	Helicobacter pylori B8
FQ670179		61	Helicobacter felis ATCC 49179
FR871757		61	Helicobacter bizzozeronii CIII-1 main chromosome
CP002006	*	62	Prevotella ruminicola 23
CP000514	*	63	Marinobacter aquaeolei VT8
CP001978		63	Marinobacter adhaerens HP15
AP012047		64	Arcobacter butzleri ED-1
CP000361	*	64	Arcobacter butzleri RM4018
CP001999		64	Arcobacter nitrofigilis DSM 7299
FP929044	*	65	Eubacterium siraeum 70/3 draft
FP929059		65	Eubacterium siraeum V10Sc8a draft
AE015929		66	Staphylococcus epidermidis ATCC 12228
AJ938182		66	Staphylococcus aureus RF122
AM990992		66	Staphylococcus aureus subsp. aureus ST398
AP006716		66	Staphylococcus haemolyticus JCSC1435
AP009324		66	Staphylococcus aureus subsp. aureus Mu3
AP009351		66	Staphylococcus aureus subsp. aureus str. Newman
AP009484		66	Macrococcus caseolyticus JCSC5402
BA000017		66	Staphylococcus aureus subsp. aureus Mu50
BA000018		66	Staphylococcus aureus subsp. aureus N315
BA000033		66	Staphylococcus aureus subsp. aureus MW2
BX571856		66	Staphylococcus aureus subsp. aureus MRSA252
BX571857		66	Staphylococcus aureus subsp. aureus MSSA476
CP000029		66	Staphylococcus epidermidis RP62A
CP000046		66	Staphylococcus aureus subsp. aureus COL
CP000253		66	Staphylococcus aureus subsp. aureus NCTC 8325
CP000255		66	Staphylococcus aureus subsp. aureus USA300_FPR3757
CP000703		66	Staphylococcus aureus subsp. aureus JH9
CP000730		66	Staphylococcus aureus subsp. aureus USA300_TCH1516
CP000736		66	Staphylococcus aureus subsp. aureus JH1
CP001781		66	Staphylococcus aureus subsp. aureus ED98
CP001837		66	Staphylococcus lugdunensis HKU09-01
CP001844		66	Staphylococcus aureus 04-02981
CP001996		66	Staphylococcus aureus subsp. aureus ED133
CP002110		66	Staphylococcus aureus subsp. aureus TCH60
CP002114		66	Staphylococcus aureus subsp. aureus JKD6159
CP002120		66	Staphylococcus aureus subsp. aureus str. JKD6008
CP002439		66	Staphylococcus pseudintermedius HKU10-03
CP002478		66	Staphylococcus pseudintermedius ED99
CP002643		66	Staphylococcus aureus subsp. aureus T0131
CP003166		66	Staphylococcus aureus subsp. aureus M013
CP003194		66	Staphylococcus aureus subsp. aureus 11819-97
FN433596	*	66	Staphylococcus aureus subsp. aureus TW20
FR714927		66	Staphylococcus aureus subsp. aureus ECT-R 2
FR821777		66	Staphylococcus aureus subsp. aureus MSHR1132
FR821779		66	Staphylococcus aureus subsp. aureus LGA251
AE005673		67	Caulobacter crescentus CB15
CP000747		67	Phenylobacterium zucineum HLK1
CP000927		67	Caulobacter sp. K31
CP001340	*	67	Caulobacter crescentus NA1000
CP002008		67	Caulobacter segnis ATCC 21756
CP002102		67	Brevundimonas subvibrioides ATCC 15264
FP929032	*	68	Alistipes shahii WAL 8301 draft
AE016830	*	70	Enterococcus faecalis V583
AP012046		70	Tetragenococcus halophilus NBRC 12172
AP012200		70	Melissococcus plutonius ATCC 35311
CP002491		70	Enterococcus faecalis 62
CP002621		70	Enterococcus faecalis OG1RF
FP929058		70	Enterococcus sp. 7L76 draft
CP000560	*	71	Bacillus amyloliquefaciens FZB42
CP002627		71	Bacillus amyloliquefaciens TA208
CP002634		71	Bacillus amyloliquefaciens LL3
CP002927		71	Bacillus amyloliquefaciens XH7
FN597644		71	Bacillus amyloliquefaciens DSM 7
HE617159		71	Bacillus amyloliquefaciens CAU-B946
AP009389	*	72	Pelotomaculum thermopropionicum SI
AP012206		73	Bradyrhizobium japonicum USDA 6
BA000040		73	Bradyrhizobium japonicum USDA 110
CP000115		73	Nitrobacter winogradskyi Nb-255
CP000250		73	Rhodopseudomonas palustris HaA2
CP000283	*	73	Rhodopseudomonas palustris BisB5
CP000301		73	Rhodopseudomonas palustris BisB18
CP000319		73	Nitrobacter hamburgensis X14
CP000463		73	Rhodopseudomonas palustris BisA53
CP000494		73	Bradyrhizobium sp. BTAi1
CP001096		73	Rhodopseudomonas palustris TIE-1
CP002418		73	Rhodopseudomonas palustris DX-1
CU234118		73	Bradyrhizobium sp. ORS 278
AE017226	*	74	Treponema denticola ATCC 35405
CP001681	*	76	Pedobacter heparinus DSM 2366
CP002545		76	Pedobacter saltans DSM 12145
AM180355	*	77	Clostridium difficile 630
FN538970		77	Clostridium difficile CD196 strain CD196
FN545816		77	Clostridium difficile R20291
FN665652		77	Clostridium difficile CF5
FN665653		77	Clostridium difficile M120
FN665654		77	Clostridium difficile 2007855
FN668375		77	Clostridium difficile M68
FN668941		77	Clostridium difficile BI1
FN668944		77	Clostridium difficile BI9
CP001698		78	Spirochaeta thermophila DSM 6192
CP002116	*	78	Spirochaeta smaragdinae DSM 11293
CP002659		78	Spirochaeta coccoides DSM 17374
CP002868		78	Spirochaeta caldaria DSM 7334
CP002903		78	Spirochaeta thermophila DSM 6578
AL591688		81	Sinorhizobium meliloti 1021
AM236080	*	81	Rhizobium leguminosarum bv. viciae 3841 complete genome, strain 3841
AM260525		81	Bartonella tribocorum CIP 105476
BA000012		81	Mesorhizobium loti MAFF303099
BX897699		81	Bartonella henselae strain Houston-1
BX897700		81	Bartonella quintana str. Toulouse
CP000133		81	Rhizobium etli CFN 42
CP000390		81	Chelativorans sp. BNC1
CP000738		81	Sinorhizobium medicae WSM419
CP001074		81	Rhizobium etli CIAT 652
CP001191		81	Rhizobium leguminosarum bv. trifolii WSM2304
CP001389		81	Sinorhizobium fredii NGR234
CP001562		81	Bartonella grahamii as4aup
CP001622		81	Rhizobium leguminosarum bv. trifolii WSM1325
CP001830		81	Sinorhizobium meliloti SM11
CP002279		81	Mesorhizobium opportunistum WSM2075
CP002447		81	Mesorhizobium ciceri biovar biserrulae WSM1271
CP002740		81	Sinorhizobium meliloti BL225C
FN645454		81	Bartonella clarridgeiae strain 73
HE616890		81	Sinorhizobium fredii HH103 main chromosome
CP000667	*	83	Salinispora tropica CNB-440
CP000850		83	Salinispora arenicola CNS-205
CP002162		83	Micromonospora aurantiaca ATCC 27029
CP002399		83	Micromonospora sp. L5
CP003170		83	Actinoplanes sp. SE50/110
CP002083		84	Hyphomicrobium denitrificans ATCC 51888
FQ859181	*	84	Hyphomicrobium sp. MC1 chromosome
AE001437	*	85	Clostridium acetobutylicum ATCC 824
CP000382		85	Clostridium novyi NT
CP002118		85	Clostridium acetobutylicum EA 2018
CP002660		85	Clostridium acetobutylicum DSM 1731
CP002352	*	86	Bacteroides helcogenes P 36-108
AE008692		87	Zymomonas mobilis subsp. mobilis ZM4
CP000699	*	87	Sphingomonas wittichii RW1
CP001722		87	Zymomonas mobilis subsp. mobilis NCIMB 11163
CP002850		87	Zymomonas mobilis subsp. mobilis ATCC 10988
CP002865		87	Zymomonas mobilis subsp. pomaceae ATCC 29192
CP000360	*	88	Candidatus Koribacter versatilis Ellin345
CP001472		88	Acidobacterium capsulatum ATCC 51196
CP002467		88	Terriglobus saanensis SP1PR4
CP002400	*	89	Ethanoligenens harbinense YUAN-3
CP000249		90	Frankia sp. CcI3
CP000750	*	90	Kineococcus radiotolerans SRS30216
CP000820		90	Frankia sp. EAN1pec
CP001643		90	Brachybacterium faecium DSM 4810
CP001700		90	Catenulispora acidiphila DSM 44928
CP001867		90	Geodermatophilus obscurus DSM 43160
CP002299		90	Frankia sp. EuI1c
CP002801		90	Frankia symbiont of Datisca glomerata
CT573213		90	Frankia alni ACN14a
AE017285		91	Desulfovibrio vulgaris str. Hildenborough
CP000527		91	Desulfovibrio vulgaris DP4
CP001197	*	91	Desulfovibrio vulgaris str. 'Miyazaki F'
CP001358		91	Desulfovibrio desulfuricans subsp. desulfuricans str. ATCC 27774
CP002297		91	Desulfovibrio vulgaris RCH1
CP003220		91	Desulfovibrio desulfuricans ND132
CP000908	*	92	Methylobacterium extorquens PA1
CP000943		92	Methylobacterium sp. 4-46
CP001001		92	Methylobacterium radiotolerans JCM 2831
CP001029		92	Methylobacterium populi BJ001
CP001298		92	Methylobacterium chloromethanicum CM4
CP001349		92	Methylobacterium nodulans ORS 2060
CP001510		92	Methylobacterium extorquens AM1
FP103042		92	Methylobacterium extorquens DM4 chromosome
CP000462	*	93	Aeromonas hydrophila subsp. hydrophila ATCC 7966
CP000644		93	Aeromonas salmonicida subsp. salmonicida A449
CP001616		93	Tolumonas auensis DSM 9187
CP002607		93	Aeromonas veronii B565
CP003171		93	Oceanimonas sp. GK1
CP000033		94	Lactobacillus acidophilus NCFM
CP000156		94	Lactobacillus delbrueckii subsp. bulgaricus 2038
CP000412		94	Lactobacillus delbrueckii subsp. bulgaricus ATCC BAA-365
CP000517	*	94	Lactobacillus helveticus DPC 4571
CP002341		94	Lactobacillus delbrueckii subsp. bulgaricus ND02
CP002429		94	Lactobacillus helveticus H10
CP002559		94	Lactobacillus acidophilus 30SC
CP002764		94	Lactobacillus kefiranofaciens ZW3
CR954253		94	Lactobacillus delbrueckii subsp. bulgaricus ATCC 11842
FN692037		94	Lactobacillus crispatus ST1
AL111168		95	Campylobacter jejuni subsp. jejuni NCTC 11168
CP000025		95	Campylobacter jejuni RM1221
CP000487		95	Campylobacter fetus subsp. fetus 82-40
CP000538		95	Campylobacter jejuni subsp. jejuni 81-176
CP000767		95	Campylobacter curvus 525.92
CP000768		95	Campylobacter jejuni subsp. doylei 269.97
CP000776		95	Campylobacter hominis ATCC BAA-381
CP000792	*	95	Campylobacter concisus 13826
CP000814		95	Campylobacter jejuni subsp. jejuni 81116
CP000932		95	Campylobacter lari RM2100
CP001876		95	Campylobacter jejuni subsp. jejuni IA3902
CP001900		95	Campylobacter jejuni subsp. jejuni M1
CP001960		95	Campylobacter jejuni subsp. jejuni S3
CP002029		95	Campylobacter jejuni subsp. jejuni ICDCCJ07001
AL646052		96	Ralstonia solanacearum GMI1000 chromosome
CP000352		96	Cupriavidus metallidurans CH34
CP000353		96	Cupriavidus metallidurans CH34 megaplasmid
CP000555		96	Methylibium petroleiphilum PM1
CP000655		96	Polynucleobacter necessarius subsp. asymbioticus QLW-P1DMWA-1
CP001010		96	Polynucleobacter necessarius subsp. necessarius STIR1
CP001013	*	96	Leptothrix cholodnii SP-6
CP002021		96	Thiomonas intermedia K12
CP002039		96	Herbaspirillum seropedicae SmR1
CP002745		96	Collimonas fungivorans Ter331
CP002819		96	Ralstonia solanacearum Po82
CU207211		96	Herminiimonas arsenicoxydans chromosome
CU914166		96	Ralstonia solanacearum strain IPO1609
CU914168		96	Ralstonia solanacearum IPO1609
FP475956		96	Thiomonas sp. 3As
FP885891		96	Ralstonia solanacearum PSI07 megaplasmid
FP885895		96	Ralstonia solanacearum CMR15 chromosome
FP885897		96	Ralstonia solanacearum CFBP2957 chromosome
CP000082		97	Psychrobacter arcticus 273-4
CP000323	*	97	Psychrobacter cryohalolentis K5
CP000713		97	Psychrobacter sp. PRwf-1
CP002005		97	Moraxella catarrhalis RH4
FP929045	*	101	Faecalibacterium prausnitzii L2-6
FP929046		101	Faecalibacterium prausnitzii SL3/3 draft
AE017126		102	Prochlorococcus marinus subsp. marinus str. CCMP1375
BX548174		102	Prochlorococcus marinus subsp. pastoris str. CCMP1986
BX548175		102	Prochlorococcus marinus str. MIT 9313
CP000095		102	Prochlorococcus marinus str. NATL2A
CP000111		102	Prochlorococcus marinus str. MIT 9312
CP000551		102	Prochlorococcus marinus str. AS9601
CP000552		102	Prochlorococcus marinus str. MIT 9515
CP000553		102	Prochlorococcus marinus str. NATL1A
CP000554	*	102	Prochlorococcus marinus str. MIT 9303
CP000576		102	Prochlorococcus marinus str. MIT 9301
CP000825		102	Prochlorococcus marinus str. MIT 9215
CP000878		102	Prochlorococcus marinus str. MIT 9211
CP000568	*	104	Clostridium thermocellum ATCC 27405
CP002416		104	Clostridium thermocellum DSM 1313
AP010904	*	105	Desulfovibrio magneticus RS-1
CP003221		105	Desulfovibrio africanus str. Walvis Bay
AM167904		106	Bordetella avium 197N
AM902716	*	106	Bordetella petrii strain DSM 12804
CP002287		106	Achromobacter xylosoxidans A8
CP002456		106	Taylorella equigenitalis MCE9
CP002695		106	Bordetella pertussis CS
CP003059		106	Taylorella asinigenitalis MCE3
CP000269	*	107	Janthinobacterium sp. Marseille
AP010946		108	Azospirillum sp. B510
CP000613	*	108	Rhodospirillum centenum SW
FQ311868		108	Azospirillum lipoferum 4B main chromosome
HE577327		108	Azospirillum brasilense Sp245 main chromosome
AE017221	*	111	Thermus thermophilus HB27
AP008226		111	Thermus thermophilus HB8
CP001962		111	Thermus scotoductus SA-01
CP002361		111	Oceanithermus profundus DSM 14977
CP002777		111	Thermus thermophilus SG0.5JP17-16
CP003126		111	Thermus sp. CCB_US3_UF1
CP000416	*	113	Lactobacillus brevis ATCC 367
CP000422		113	Pediococcus pentosaceus ATCC 25745
CP003137		113	Pediococcus claussenii ATCC BAA-344
CP002629	*	114	Desulfobacca acetoxidans DSM 11109
AP009153	*	116	Gemmatimonas aurantiaca T-27
CP001686		120	Kytococcus sedentarius DSM 20547
CP001706		120	Jonesia denitrificans DSM 20603
CP001819	*	120	Sanguibacter keddieii DSM 10542
CP001964		120	Cellulomonas flavigena DSM 20109
CP001992		120	Mobiluncus curtisii ATCC 43063
CP002045		120	Arcanobacterium haemolyticum DSM 20595
CP002666		120	Cellulomonas fimi ATCC 484
CP002810		120	Isoptericola variabilis 225
AM889285	*	123	Gluconacetobacter diazotrophicus PAl 5, ATCC 49037
AP011121		123	Acetobacter pasteurianus IFO 3283-01
AP011128		123	Acetobacter pasteurianus IFO 3283-03
AP011135		123	Acetobacter pasteurianus IFO 3283-07
AP011142		123	Acetobacter pasteurianus IFO 3283-22
AP011149		123	Acetobacter pasteurianus IFO 3283-26
AP011156		123	Acetobacter pasteurianus IFO 3283-32
AP011163		123	Acetobacter pasteurianus IFO 3283-01-42C
AP011170		123	Acetobacter pasteurianus IFO 3283-12
AP012035		123	Acidiphilium multivorum AIU301
AP012159		123	Gluconacetobacter xylinus NBRC 3288
CP000009		123	Gluconobacter oxydans 621H
CP000697		123	Acidiphilium cryptum JF-5
CP001189		123	Gluconacetobacter diazotrophicus PAl 5
CP002584	*	124	Sphingobacterium sp. 21
AP012157		125	Solibacillus silvestris StLB046
CP000817	*	125	Lysinibacillus sphaericus C3-41
BA000043		126	Geobacillus kaustophilus HTA426
CP000557		126	Geobacillus thermodenitrificans NG80-2
CP000922		126	Anoxybacillus flavithermus WK1
CP001638		126	Geobacillus sp. WCH70
CP001794		126	Geobacillus sp. Y412MC61, plasmid pGYMC6101
CP002050	*	126	Geobacillus sp. C56-T3
CP002293		126	Geobacillus sp. Y4.1MC1
CP002442		126	Geobacillus sp. Y412MC52
CP002835		126	Geobacillus thermoglucosidasius C56-YS93
CP003125		126	Geobacillus thermoleovorans CCB_US3_UF5
CP000612		129	Desulfotomaculum reducens MI-1
CP001720	*	129	Desulfotomaculum acetoxidans DSM 771
CP001816	*	131	Sulfurospirillum deleyianum DSM 6946
CP001712	*	132	Robiginitalea biformata HTCC2501
CP002157		132	Maribacter sp. HTCC2170
CP002999		132	Muricauda ruestringensis DSM 13258
FP476056		132	Zobellia galactanivorans strain DsiJT chromosome
AP007281		134	Lactobacillus reuteri JCM 1112
AP008937	*	134	Lactobacillus fermentum IFO 3956
CP000705		134	Lactobacillus reuteri DSM 20016
CP002033		134	Lactobacillus fermentum CECT 5716
CP002844		134	Lactobacillus reuteri SD2112
CP001649	*	136	Desulfovibrio salexigens DSM 2638
CP001103	*	137	Alteromonas macleodii str. 'Deep ecotype'
CP002339		137	Alteromonas sp. SN2
CP002526		137	Glaciecola sp. 4H-3-7+YE-5
CP003060		137	Glaciecola nitratireducens FR1064
CP000282	*	139	Saccharophagus degradans 2-40
CP000934		139	Cellvibrio japonicus Ueda107
CP001614		139	Teredinibacter turnerae T7901
CP002665		139	Cellvibrio gilvus ATCC 13127
AE017282		140	Methylococcus capsulatus str. Bath
CP000127	*	140	Nitrosococcus oceani ATCC 19707
CP000453		140	Alkalilimnicola ehrlichii MLHE-1
CP000544		140	Halorhodospira halophila SL1
CP001339		140	Thioalkalivibrio sulfidophilus HL-EbGr7
CP001798		140	Nitrosococcus halophilus Nc4
CP001905		140	Thioalkalivibrio sp. K90mix
CP002086		140	Nitrosococcus watsonii C-113
CP001699	*	142	Chitinophaga pinensis DSM 2588
CP000749	*	143	Marinomonas sp. MWYL1
CP002583		143	Marinomonas mediterranea MMB-1
CP002771		143	Marinomonas posidonica IVIA-Po-181
CP000359	*	145	Deinococcus geothermalis DSM 11300
BX908798	*	146	Candidatus Protochlamydia amoebophila UWE25
CP001928		146	Waddlia chondrophila WSU 86-1044
FR872580		146	Parachlamydia acanthamoebae UV7
AM406670		147	Azoarcus sp. BH72
AP012304		147	Azoarcus sp. KH32C
CP001281	*	147	Thauera sp. MZ1T
CR555306		147	Aromatoleum aromaticum EbN1
CP002345	*	151	Paludibacter propionicigenes WB4
CP001769	*	152	Spirosoma linguale DSM 74
AP012211		153	Eggerthella sp. YY7918
CP001684		153	Slackia heliotrinireducens DSM 20476
CP001721		153	Atopobium parvulum DSM 20469
CP001726	*	153	Eggerthella lenta DSM 2243
CP002106		153	Olsenella uli DSM 7084
CP002628		153	Coriobacterium glomerans PW2
CP002541	*	154	Sphaerochaeta globus str. Buddy
CP003155		154	Sphaerochaeta pleomorpha str. Grapes
CP002364		155	Desulfobulbus propionicus DSM 2032
CR522870	*	155	Desulfotalea psychrophila LSv54
CP000113		156	Myxococcus xanthus DK 1622
CP000251	*	156	Anaeromyxobacter dehalogenans 2CP-C
CP000769		156	Anaeromyxobacter sp. Fw109-5
CP001131		156	Anaeromyxobacter sp. K
CP001359		156	Anaeromyxobacter dehalogenans 2CP-1
CP002271		156	Stigmatella aurantiaca DW4/3-1
CP002830		156	Myxococcus fulvus HW-1
CP002542	*	157	Fluviicola taffensis DSM 16823
CP001792		160	Fibrobacter succinogenes subsp. succinogenes S85
CP002158	*	160	Fibrobacter succinogenes subsp. succinogenes S85
AP012029	*	161	Anaerolinea thermophila UNI-1
AE017283	*	162	Propionibacterium acnes KPA171202
CP001977		162	Propionibacterium acnes SK137
CP002409		162	Propionibacterium acnes 266
CP002815		162	Propionibacterium acnes 6609
CP003084		162	Propionibacterium acnes ATCC 11828
CP003195		162	Propionibacterium acnes TypeIA2 P.acn33
CP003196		162	Propionibacterium acnes TypeIA2 P.acn17
CP003197		162	Propionibacterium acnes TypeIA2 P.acn31
FN806773		162	Propionibacterium freudenreichii subsp. shermanii CIRM-BIA1
AE015924		165	Porphyromonas gingivalis W83
AP009380	*	165	Porphyromonas gingivalis ATCC 33277
AP012203		165	Porphyromonas gingivalis TDC60
AP008955	*	167	Brevibacillus brevis NBRC 100599
AE000512		168	Thermotoga maritima MSB8
CP000702		168	Thermotoga petrophila RKU-1
CP000716		168	Thermosipho melanesiensis BI429
CP000771		168	Fervidobacterium nodosum Rt17-B1
CP000812	*	168	Thermotoga lettingae TMO
CP000916		168	Thermotoga neapolitana DSM 4359
CP000969		168	Thermotoga sp. RQ2
CP001185		168	Thermosipho africanus TCF52B
CP001839		168	Thermotoga naphthophila RKU-10
CP000112	*	170	Desulfovibrio alaskensis G20
AE009951	*	171	Fusobacterium nucleatum subsp. nucleatum ATCC 25586
BA000019		172	Nostoc sp. PCC 7120
CP000117	*	172	Anabaena variabilis ATCC 29413
CP001037		172	Nostoc punctiforme PCC 73102
CP001619	*	178	Dyadobacter fermentans DSM 18053
AE008691	*	179	Thermoanaerobacter tengcongensis MB4
CP000141		179	Carboxydothermus hydrogenoformans Z-2901
CP000923		179	Thermoanaerobacter sp. X514
CP000924		179	Thermoanaerobacter pseudethanolicus ATCC 33223
CP001785		179	Ammonifex degensii KC4
CP001936		179	Thermoanaerobacter italicus Ab9
CP002032		179	Thermoanaerobacter mathranii subsp. mathranii str. A3
CP002210		179	Thermoanaerobacter sp. X513
CP002466		179	Thermoanaerobacter brockii subsp. finnii Ako-1
CP002991		179	Thermoanaerobacter wiegelii Rt8.B1
AE014295		180	Bifidobacterium longum NCC2705
AP009256		180	Bifidobacterium adolescentis ATCC 15703
AP010888		180	Bifidobacterium longum subsp. longum JCM 1217
AP010889		180	Bifidobacterium longum subsp. infantis ATCC 15697, strain JCM 1222
AP010890		180	Bifidobacterium longum subsp. infantis 157F
CP000303		180	Bifidobacterium breve UCC2003
CP000605		180	Bifidobacterium longum DJO10A
CP001095	*	180	Bifidobacterium longum subsp. infantis ATCC 15697
CP001213		180	Bifidobacterium animalis subsp. lactis AD011
CP001515		180	Bifidobacterium animalis subsp. lactis Bl-04
CP001606		180	Bifidobacterium animalis subsp. lactis DSM 10140
CP001750		180	Bifidobacterium dentium Bd1
CP001840		180	Bifidobacterium bifidum PRL2010
CP001849		180	Gardnerella vaginalis 409-05
CP001853		180	Bifidobacterium animalis subsp. lactis BB-12
CP001892		180	Bifidobacterium animalis subsp. lactis V9
CP002010		180	Bifidobacterium longum subsp. longum JDM301
CP002104		180	Gardnerella vaginalis ATCC 14019
CP002220		180	Bifidobacterium bifidum S17
CP002286		180	Bifidobacterium longum subsp. longum BBMN68
CP002725		180	Gardnerella vaginalis HMP9231
CP002743		180	Bifidobacterium breve ACS-071-V-Sch8b
CP002794		180	Bifidobacterium longum subsp. longum KACC 91563
CP002915		180	Bifidobacterium animalis subsp. lactis CNCM I-2494
CP003039		180	Bifidobacterium animalis subsp. lactis BLC1
FP929034		180	Bifidobacterium longum subsp. longum F8 draft
CP001132		182	Acidithiobacillus ferrooxidans ATCC 53993
CP001219	*	182	Acidithiobacillus ferrooxidans ATCC 23270
CP002573		182	Acidithiobacillus caldus SM-1
CP002985		182	Acidithiobacillus ferrivorans SS3
CP002209	*	183	Ferrimonas balearica DSM 9799
CP002738	*	184	Methylomonas methanica MC09
FO082060		184	Methylomicrobium alcaliphilum str. 20Z chromosome
AP006627	*	192	Bacillus clausii KSM-K16
CP001801	*	196	Halothiobacillus neapolitanus c2
CP001896	*	197	Allochromatium vinosum DSM 180
CP001632	*	198	Capnocytophaga ochracea DSM 7271
CP002113		198	Capnocytophaga canimorsus Cc5
AP008230		201	Desulfitobacterium hafniense Y51
CP000930		201	Heliobacterium modesticaldum Ice1
CP001336	*	201	Desulfitobacterium hafniense DCB-2
CP002028		201	Thermincola potens JR
CP000088	*	202	Thermobifida fusca YX
CP001814		202	Streptosporangium roseum DSM 43021
CP001874		202	Thermobispora bispora DSM 43833
CP002040		202	Nocardiopsis dassonvillei subsp. dassonvillei DSM 43111
CP000153	*	203	Sulfurimonas denitrificans DSM 1251
CP002205		203	Sulfurimonas autotrophica DSM 16294
CP000157	*	204	Erythrobacter litoralis HTCC2594
CP000108		207	Chlorobium chlorochromatii CaD3
CP000607		207	Chlorobium phaeovibrioides DSM 265
CP001099		207	Chlorobaculum parvum NCIB 8327
CP001100	*	207	Chloroherpeton thalassium ATCC 35110
CP001108		207	Prosthecochloris aestuarii DSM 271
CP001110		207	Pelodictyon phaeoclathratiforme BU-1
CP002390	*	209	Filifactor alocis ATCC 35896
AE005176		210	Lactococcus lactis subsp. lactis Il1403
AM406671		210	Lactococcus lactis subsp. cremoris MG1363
AP009332		210	Lactococcus garvieae ATCC 49156
AP009333		210	Lactococcus garvieae Lg2
CP000425		210	Lactococcus lactis subsp. cremoris SK11
CP001834	*	210	Lactococcus lactis subsp. lactis KF147
CP002094		210	Lactococcus lactis subsp. cremoris NZ9000
CP002365		210	Lactococcus lactis subsp. lactis CV56
CP003132		210	Lactococcus lactis subsp. cremoris A76
CP001022	*	211	Exiguobacterium sibiricum 255-15
CP001615		211	Exiguobacterium sp. AT1b
CP001859	*	212	Acidaminococcus fermentans DSM 20731
CP002637		212	Selenomonas sputigena ATCC 35185
CP003058		212	Acidaminococcus intestini RyC-MR95
FP929048		212	Megamonas hypermegale ART12/1 draft
CP000679	*	213	Caldicellulosiruptor saccharolyticus DSM 8903
CP001146		213	Dictyoglomus thermophilum H-6-12
CP001251		213	Dictyoglomus turgidum DSM 6724
CP001393		213	Caldicellulosiruptor bescii DSM 6725
CP002164		213	Caldicellulosiruptor obsidiansis OB47
CP002216		213	Caldicellulosiruptor owensensis OL
CP002219		213	Caldicellulosiruptor hydrothermalis 108
CP002326		213	Caldicellulosiruptor kristjanssonii 177R1B
CP002330		213	Caldicellulosiruptor kronotskyensis 2002
CP003001		213	Caldicellulosiruptor lactoaceticus 6A
CP001818	*	214	Thermanaerovibrio acidaminovorans DSM 6589
CP001997		214	Aminobacterium colombiense DSM 12261
CP003096		214	Thermovirga lienii DSM 17291
AE017340		216	Idiomarina loihiensis L2TR
CP000083	*	216	Colwellia psychrerythraea 34H
CP000510		216	Psychromonas ingrahamii 37
CP000774	*	217	Parvibaculum lavamentivorans DS-1
CP000031		218	Ruegeria pomeroyi DSS-3
CP000362	*	218	Roseobacter denitrificans OCh 114
CP000377		218	Ruegeria sp. TM1040
CP002224		218	Ketogulonicigenium vulgare Y25
CP002623		218	Roseobacter litoralis Och 149
CP000264	*	219	Jannaschia sp. CCS1
CP000830		219	Dinoroseobacter shibae DFL 12
CP002046		220	Croceibacter atlanticus HTCC2559
CP002528		220	Krokinobacter sp. 4H-3-7-5
CP002825		220	Lacinutrix sp. 5H-3-7-4
CU207366	*	220	Gramella forsetii KT0803
CP002544	*	221	Odoribacter splanchnicus DSM 20712
CP002859	*	224	Runella slithyformis DSM 19594
CP001071	*	225	Akkermansia muciniphila ATCC BAA-835
CP001098	*	226	Halothermothrix orenii H 168
CP002175		226	Halanaerobium praevalens DSM 2228
CP002304		226	Halanaerobium hydrogeniformans
AP008231		228	Synechococcus elongatus PCC 6301
BA000039		228	Thermosynechococcus elongatus BP-1
CP000100		228	Synechococcus elongatus PCC 7942
CP000828	*	228	Acaryochloris marina MBIC11017
CP000393		229	Trichodesmium erythraeum IMS101
CP000806	*	229	Cyanothece sp. ATCC 51142 circular chromosome
CP001287		229	Cyanothece sp. PCC 8801
CP001291		229	Cyanothece sp. PCC 7424
CP001344		229	Cyanothece sp. PCC 7425
CP001701		229	Cyanothece sp. PCC 8802
CP002198		229	Cyanothece sp. PCC 7822
BA000045	*	230	Gloeobacter violaceus PCC 7421
CP000239		230	Synechococcus sp. JA-3-3Ab
CP000240		230	Synechococcus sp. JA-2-3B'a(2-13)
AP009384		231	Azorhizobium caulinodans ORS 571
CP000781	*	231	Xanthobacter autotrophicus Py2
CP001016		231	Beijerinckia indica subsp. indica ATCC 9039
CP001280		231	Methylocella silvestris BL2
CP002292		231	Rhodomicrobium vannielii ATCC 17100
CP000158	*	232	Hyphomonas neptunium ATCC 15444
CP000449		232	Maricaulis maris MCS10
CP001678		232	Hirschia baltica ATCC 49814
CP000140	*	236	Parabacteroides distasonis ATCC 8503
CP003191		236	Tannerella forsythia ATCC 43037
CP001102	*	237	Candidatus Amoebophilus asiaticus 5a2
CP003178	*	238	Niastella koreensis GR20-10
CP000724	*	241	Alkaliphilus metalliredigens QYMF
CP000853		241	Alkaliphilus oremlandii OhILAs
CP001034	*	243	Natranaerobius thermophilus JW/NM-WN-LF
CP000232	*	244	Moorella thermoacetica ATCC 39073
CP003257	*	245	Marinitoga piezophila KA3
AE000657		246	Aquifex aeolicus VF5
AP011112	*	246	Hydrogenobacter thermophilus TK-6
CP001130		246	Hydrogenobaculum sp. Y04AAS1
CP001931		246	Thermocrinis albus DSM 14484
CP002221		246	Hydrogenobacter thermophilus TK-6, Izu Peninsula isolate
AP012204		247	Microlunatus phosphovorus NM-1
CP000509	*	247	Nocardioides sp. JS614
CP001736		247	Kribbella flavida DSM 17836
CP002355	*	248	Sulfuricurvum kujiense DSM 16994
AM286690	*	249	Alcanivorax borkumensis SK2
CP000155		249	Hahella chejuensis KCTC 2396
CP000661	*	250	Rhodobacter sphaeroides ATCC 17025
CP001312		250	Rhodobacter capsulatus SB 1003
AP007255	*	251	Magnetospirillum magneticum AMB-1
CP000230		251	Rhodospirillum rubrum ATCC 11170
CP003046		251	Rhodospirillum rubrum F11
CP000252	*	252	Syntrophus aciditrophicus SB
CP001804	*	253	Haliangium ochraceum DSM 14365
CP002353	*	257	Isosphaera pallida ATCC 43644
CP002171	*	258	Thermoanaerobacterium thermosaccharolyticum DSM 571
CP002739		258	Thermoanaerobacterium xylanolyticum LX-11
CU466930	*	259	Candidatus Cloacamonas acidaminovorans str. Evry
CP001629	*	261	Desulfomicrobium baculatum DSM 4028
CP001734		261	Desulfohalobium retbaense DSM 5692
AP011529		262	Deferribacter desulfuricans SSM1
CP002858	*	262	Flexistipes sinusarabici DSM 4947
AP009552	*	263	Microcystis aeruginosa NIES-843
AJ749949		264	Francisella tularensis subsp. tularensis SCHU S4
AM233362		264	Francisella tularensis subsp. holarctica LVS
AM286280		264	Francisella tularensis subsp. tularensis FSC198
CP000437		264	Francisella tularensis subsp. holarctica OSU18
CP000439		264	Francisella novicida U112
CP000608		264	Francisella tularensis subsp. tularensis WY96-3418
CP000803		264	Francisella tularensis subsp. holarctica FTNF002-00
CP000915		264	Francisella tularensis subsp. mediasiatica FSC147
CP000937	*	264	Francisella philomiragia subsp. philomiragia ATCC 25017
CP001633		264	Francisella tularensis subsp. tularensis NE061598
CP002557		264	Francisella cf. novicida Fx1
CP002558		264	Francisella cf. novicida 3523
CP002872		264	Francisella sp. TX077308
AM494475	*	265	Orientia tsutsugamushi str. Boryong
AP008981		265	Orientia tsutsugamushi str. Ikeda
CP000087		265	Rickettsia bellii RML369-C
CP000849		265	Rickettsia bellii OSU 85-389
CP000859		266	Desulfococcus oleovorans Hxd3
CP001087	*	266	Desulfobacterium autotrophicum HRM2
CP001322		266	Desulfatibacillum alkenivorans AK-01
CP002453	*	268	Cellulophaga algicola DSM 14237
CP002534		268	Cellulophaga lytica DSM 7489
CP002691	*	271	Haliscomenobacter hydrossis DSM 1100
CP002546	*	273	Planctomyces brasiliensis DSM 5305
CP000909	*	274	Chloroflexus aurantiacus J-10-fl
CP001337		274	Chloroflexus aggregans DSM 9485
CP001364		274	Chloroflexus sp. Y-400-fl
CP000686		275	Roseiflexus sp. RS-1
CP000804	*	275	Roseiflexus castenholzii DSM 13941
CP000411		277	Oenococcus oeni PSU-1
CP000414	*	277	Leuconostoc mesenteroides subsp. mesenteroides ATCC 8293
CP001758		277	Leuconostoc kimchii IMSNU 11154
CP002898		277	Leuconostoc sp. C2
CP003101		277	Leuconostoc mesenteroides subsp. mesenteroides J18
DQ489736		277	Leuconostoc citreum KM20
FN822744		277	Leuconostoc gasicomitatum LMG 18811
CP001820	*	279	Veillonella parvula DSM 2008
CP002543	*	280	Desulfurobacterium thermolithotrophum DSM 11699
CP001357	*	281	Brachyspira hyodysenteriae WA1
CP001959		281	Brachyspira murdochii DSM 12563
CP002025		281	Brachyspira pilosicoli 95/1000
CP002874		281	Brachyspira intermedia PWS/A
CP002432	*	282	Desulfurispirillum indicum S5
CP001739	*	283	Sebaldella termitidis ATCC 33386
CP001779		283	Streptobacillus moniliformis DSM 12112
AE016825	*	285	Chromobacterium violaceum ATCC 12472
CP001154		285	Laribacter hongkongensis HLHK9
AE002098		286	Neisseria meningitidis MC58
AE004969		286	Neisseria gonorrhoeae FA 1090
AL157959		286	Neisseria meningitidis Z2491 serogroup A strain Z2491
AM421808		286	Neisseria meningitidis FAM18
AM889136		286	Neisseria meningitidis alpha14
CP000381		286	Neisseria meningitidis 053442
CP001050		286	Neisseria gonorrhoeae NCCP11945
CP001561		286	Neisseria meningitidis alpha710
CP002419		286	Neisseria meningitidis G2136
CP002420		286	Neisseria meningitidis H44/76
CP002421		286	Neisseria meningitidis M01-240149
CP002422		286	Neisseria meningitidis M01-240355
CP002423		286	Neisseria meningitidis M04-240196
CP002424		286	Neisseria meningitidis NZ-05/33
CP002440		286	Neisseria gonorrhoeae TCDC-NG08107
FM999788	*	286	Neisseria meningitidis 8013
FN995097		286	Neisseria lactamica 020-06
FR774048		286	Neisseria meningitidis WUE 2594
CP000285	*	287	Chromohalobacter salexigens DSM 3043
FN869568		287	Halomonas elongata DSM 2581
CP000109	*	290	Thiomicrospira crunogena XCL-2
CP002776		290	Thioalkalimicrobium cyclicum ALM1
AE016828		291	Coxiella burnetii RSA 493
CP000733	*	291	Coxiella burnetii Dugway 5J108-111
CP000890		291	Coxiella burnetii RSA 331
CP001019		291	Coxiella burnetii CbuG_Q212
CP001020		291	Coxiella burnetii CbuK_Q154
CP003147	*	293	Pseudovibrio sp. FO-BEG1
CP001807	*	295	Rhodothermus marinus DSM 4252
CP003029		295	Rhodothermus marinus SG0.5JP17-172
CP001743	*	296	Meiothermus ruber DSM 1279
CP002042		296	Meiothermus silvanus DSM 9946
CP001032	*	297	Opitutus terrae PB90-1
CP001744	*	298	Planctomyces limnophilus DSM 3776
CP002105	*	299	Acetohalobium arabaticum DSM 5501
CP001708	*	300	Anaerococcus prevotii DSM 20548
CP002728	*	301	Tepidanaerobacter sp. Re1
AP006840	*	302	Symbiobacterium thermophilum IAM 14863
CP002344		302	Thermaerobacter marianensis DSM 12885
CP002901	*	303	Sulfobacillus acidophilus TPY
CP003179		303	Sulfobacillus acidophilus DSM 10332
CP000448	*	308	Syntrophomonas wolfei subsp. wolfei str. Goettingen
CP001080	*	309	Sulfurihydrogenibium sp. YO3AOP1
CP001229		309	Sulfurihydrogenibium azorense Az-Fu1
CP001631	*	311	Acidimicrobium ferrooxidans DSM 10331
CP001685	*	316	Leptotrichia buccalis C-1013-b
AP012027	*	317	Erysipelothrix rhusiopathiae str. Fujisawa
CP001279	*	318	Nautilia profundicola AmH
CP000089	*	319	Dechloromonas aromatica RCB
CR767821	*	325	Ehrlichia ruminantium str. Welgevonden
CR925678		325	Ehrlichia ruminantium str. Welgevonden
CP000478	*	327	Syntrophobacter fumaroxidans MPOB
AM746676	*	329	Sorangium cellulosum 'So ce 56'
CP002346		330	Riemerella anatipestifer DSM 15868
CP002562	*	330	Riemerella anatipestifer RA-GD
CP000383	*	333	Cytophaga hutchinsonii ATCC 33406
CP000159	*	334	Salinibacter ruber DSM 13855
FP565814		334	Salinibacter ruber M8
CP001147	*	335	Thermodesulfovibrio yellowstonii DSM 11347
CP001848	*	337	Pirellula staleyi DSM 6068
CP000386	*	338	Rubrobacter xylanophilus DSM 9941
CP000875	*	339	Herpetosiphon aurantiacus DSM 785
AP008971	*	341	Finegoldia magna ATCC 29328
CP002273	*	342	Eubacterium limosum KIST612
CP001727	*	353	Alicyclobacillus acidocaldarius subsp. acidocaldarius DSM 446
CP002902		353	Alicyclobacillus acidocaldarius subsp. acidocaldarius Tc-4-1
CP001634	*	354	Kosmotoga olearia TBF 19.5.1
CP000879	*	355	Petrotoga mobilis SJ95
FP929039	*	8	Coprococcus sp. ART55/1 draft
CP002631		15	Treponema succinifaciens DSM 2489
CP002696	*	15	Treponema brennaborense DSM 12168
AP012202		16	Candidatus Arthromitus sp. SFB-mouse-Japan
AP012209		16	Candidatus Arthromitus sp. SFB-mouse-Yit
AP012210		16	Candidatus Arthromitus sp. SFB-rat-Yit
CP000860		16	Candidatus Desulforudis audaxviator MP104C
CP001715	*	16	Candidatus Accumulibacter phosphatis clade IIA str. UW-1
CP001751		16	Candidatus Puniceispirillum marinum IMCC1322
FP929003		16	Candidatus Nitrospira defluvii chromosome
CP000473		16	Candidatus Solibacter usitatus Ellin6076
CP002589	*	23	Prevotella denticola F0289
FP929036	*	38	Butyrivibrio fibrisolvens 16/4 draft
AM412317		50	Clostridium botulinum A str. ATCC 3502
AP012212		50	Clostridium sp. SY8519
CP000721		50	Clostridium beijerinckii NCIMB 8052
CP000726		50	Clostridium botulinum A str. ATCC 19397
CP000727		50	Clostridium botulinum A str. Hall
CP000728		50	Clostridium botulinum F str. Langeland
CP000885	*	50	Clostridium phytofermentans ISDg
CP000939		50	Clostridium botulinum B1 str. Okra
CP000962		50	Clostridium botulinum A3 str. Loch Maree
CP001056		50	Clostridium botulinum B str. Eklund 17B
CP001078		50	Clostridium botulinum E3 str. Alaska E43
CP001083		50	Clostridium botulinum Ba4 str. 657
CP001581		50	Clostridium botulinum A2 str. Kyoto
CP002011		50	Clostridium botulinum F str. 230613
CP002109		50	Clostridium saccharolyticum WM1
CP002410		50	Clostridium botulinum BKT015925
CP002582		50	Clostridium lentocellum DSM 5427
CP003065		50	Clostridium clariflavum DSM 19732
CP003259		50	Clostridium sp. BNL1100
FP565809		50	Clostridium sticklandii str. DSM 519 chromosome
FP929037		50	Clostridium cf. saccharolyticum K10
FR773526		50	Clostridium botulinum H04402 065
CP001104		50	Eubacterium eligens ATCC 27750
CP001107		50	Eubacterium rectale ATCC 33656
FP929041		50	Eubacterium cylindroides T2-87 draft
FP929042		50	Eubacterium rectale DSM 17629 draft
FP929043		50	Eubacterium rectale M104/1 draft
FP929052		69	Ruminococcus sp. 18P13 draft
FP929053		69	Ruminococcus sp. SR1/5 draft
FP929054	*	69	Ruminococcus obeum A2-162 draft
