# Supplementary material for: Transcriptomic and phylogenetic analysis of a bacterial cell cycle reveals strong associations between gene co-expression and evolution
Source: BMC Genomics. 2013 Jul 5;14:450. doi: 10.1186/1471-2164-14-450 (PMC3829707; doi:10.1186/1471-2164-14-450)
Supplement: Additional file 21: Table S10 — Shows the less stringent PI for each gene. [file 1471-2164-14-450-S21.xlsx]

## Sheet: loose, homolog counts, s10
Gene_ID	Homolog counts	Annotation
CCNA_03810	236	organic solvent resistance transport system ATP-binding protein
CCNA_03714	236	ABC transporter ATP-binding protein
CCNA_03483	236	ABC transporter ATP-binding protein
CCNA_03304	236	protein translation elongation factor G (EF-G)
CCNA_02751	236	ABC transporter ATP-binding protein
CCNA_02738	236	granaticin polyketide synthase putative ketoacyl reductase 2
malK;CCNA_02717	236	maltose/maltodextrin transport ATP-binding protein malK
CCNA_02596	236	SSU ribosomal protein S4P
CCNA_02299	236	cell division ATP-binding protein ftsE
CCNA_02173	236	ABC transporter ATP-binding protein
CCNA_02006	236	lipoprotein releasing system ATP-binding protein lolD
CCNA_01950	236	bacterial peptide chain Release factor 2 (RF-2)
CCNA_01907	236	ABC transporter ATP-binding protein
CCNA_01885	236	short chain dehydrogenase
CCNA_01835	236	ABC transporter ATP-binding protein
CCNA_01747	236	3-oxoacyl-(acyl-carrier protein) reductase
CCNA_01670	236	sulfate transport ATP-binding protein cysA
CCNA_01586	236	ABC transporter, ATP-binding protein
CCNA_01559	236	2-deoxy-D-gluconate 3-dehydrogenase
CCNA_01506	236	cystine transport ATP-binding protein
CCNA_01345	236	short chain dehydrogenase
rplR;CCNA_01322	236	LSU ribosomal protein L18P
lolD;CCNA_00981	236	ABC-type transport system involved in lipoprotein release, ATPase component LolD
CCNA_00899	236	bacterial peptide chain Release factor 1 (RF-1)
CCNA_00881	236	ABC transporter ATP-binding protein
xylB;CCNA_00864	236	xylose dehydrogenase xylB
CCNA_00758	236	protein translation Elongation factor P EF-P
CCNA_00721	236	chaperonin GroEL
nrtD;CCNA_00647	236	nitrate transport ATP-binding protein nrtD
CCNA_00545	236	acetoacetyl-CoA reductase
CCNA_00496	236	threonyl-tRNA synthetase
CCNA_00366	236	phosphonates transport ATP-binding protein phnC
pstB;CCNA_00294	236	phosphate transport ATP-binding protein pstB
CCNA_00246	236	cyclohexanol dehydrogenase
CCNA_03533	235	multidrug resistance ABC transporter ATP-binding and permease protein
CCNA_03495	235	D-beta-hydroxybutyrate dehydrogenase
CCNA_03491	235	3-oxoacyl-(acyl-carrier protein) reductase
CCNA_03383	235	multidrug/protein/lipid ABC transporter family, ATP-binding and permease protein
CCNA_03303	235	protein translation elongation factor Tu (EF-TU)
CCNA_03279	235	short chain dehydrogenase
CCNA_03172	235	3-oxoacyl-(acyl-carrier protein) reductase
CCNA_02927	235	short chain dehydrogenase
clpA;CCNA_02553	235	ATP-dependent clp protease ATP-binding subunit ClpA
CCNA_02404	235	ABC transporter ATP-binding protein
serS;CCNA_02078	235	seryl-tRNA synthetase
rpsM;CCNA_01328	235	SSU ribosomal protein S13P
rplP;CCNA_01313	235	LSU ribosomal protein L16P
rplB;CCNA_01309	235	LSU ribosomal protein L2P
CCNA_01298	235	protein translation Elongation factor Tu (EF-TU)
CCNA_01251	235	transporter
clpB;CCNA_00922	235	ClpB protein
CCNA_00678	235	LSU ribosomal protein L11P
CCNA_00531	235	LSU ribosomal protein L12P (L7/L12)
CCNA_00307	235	phospholipid-lipopolysaccharide ABC transporter
chvI;CCNA_00237	235	two-component response regulator chvI
gyrB;CCNA_00159	235	DNA gyrase subunit B
CCNA_03681	234	ABC transporter ATP-binding protein
CCNA_03434	234	two-component response regulator
CCNA_03358	234	glyceraldehyde 3-phosphate dehydrogenase
CCNA_03352	234	hypothetical cytosolic protein
CCNA_03164	234	protein translocase subunit secA
ctrA;CCNA_03130	234	cell cycle response regulator ctrA
CCNA_02854	234	two-component response regulator
CCNA_02845	234	two-component response regulator
CCNA_02673	234	excinuclease ABC subunit A
clpP;CCNA_02041	234	ATP-dependent endopeptidase clp, proteolytic subunit ClpP
CCNA_01997	234	ribosome Recycling factor (RRF)
CCNA_01667	234	two-component response regulator kdpE
CCNA_01374	234	Fe-S cluster assembly ABC-type transport system, permease and ATPase components
phoP;CCNA_01362	234	two-component response regulator
CCNA_01351	234	two-component response regulator protein
rpsK;CCNA_01329	234	SSU ribosomal protein S11P
rpsH;CCNA_01320	234	SSU ribosomal protein S8P
rplX;CCNA_01317	234	LSU ribosomal protein L24P
rplD;CCNA_01307	234	LSU ribosomal protein L1E-L4P
rplC;CCNA_01306	234	LSU ribosomal protein L3P
rpsJ;CCNA_01305	234	SSU ribosomal protein S10P
recA;CCNA_01141	234	RecA protein
CCNA_01097	234	LSU ribosomal protein L20P
CCNA_00677	234	LSU ribosomal protein L1P
phoB;CCNA_00296	234	phosphate regulon response regulator PhoB
CCNA_00034	234	SSU ribosomal protein S15P
srp;CCNA_03768	233	signal recognition particle GTPase, SRP
ftsH;CCNA_03334	233	cell division protein ftsH
CCNA_03076	233	excinuclease ABC subunit B
CCNA_02759	233	methionine aminopeptidase
CCNA_02612	233	alanyl-tRNA synthetase
CCNA_02178	233	short-chain alcohol dehydrogenase
CCNA_01996	233	undecaprenyl pyrophosphate synthetase
CCNA_01651	233	DNA gyrase subunit A
CCNA_01637	233	topoisomerase IV subunit A
uvrD;CCNA_01596	233	DNA helicase II
CCNA_01440	233	LSU ribosomal protein L13P
rplN;CCNA_01316	233	LSU ribosomal protein L14P
rpsC;CCNA_01312	233	SSU ribosomal protein S3P
rpsS;CCNA_01310	233	SSU ribosomal protein S19P
CCNA_01240	233	two-component response regulator
CCNA_00512	233	GTP-binding protein, probable translation factor
CCNA_00492	233	cysteinyl-tRNA synthetase
CCNA_00281	233	methionyl-tRNA formyltransferase
CCNA_00100	233	ribulose-phosphate 3-epimerase
CCNA_00069	233	O-sialoglycoprotein endopeptidase
dnaK;CCNA_00010	233	chaperone protein DnaK
cenR;CCNA_03859	232	two-component response regulator cenR
CCNA_03408	232	ABC transporter ATP-binding protein
CCNA_03235	232	spermidine/putrescine transport ATP-binding protein potA
CCNA_02052	232	topoisomerase IV subunit B
rpsE;CCNA_01323	232	SSU ribosomal protein S5P
rplW;CCNA_01308	232	LSU ribosomal protein L23P
CCNA_01275	232	methylenetetrahydrofolate dehydrogenase (NADP+)/methenyltetrahydrofolate cyclohydrolase
smpB;CCNA_01254	232	SsrA-binding protein
rplS;CCNA_00197	232	LSU ribosomal protein L19P
trpS;CCNA_00062	232	tryptophanyl-tRNA synthetase
dnaJ;CCNA_00011	232	chaperone protein DnaJ
CCNA_03865	231	leucyl-tRNA synthetase
CCNA_03026	231	two-component response regulator petR
CCNA_02860	231	chaperone protein dnaJ
CCNA_02645	231	S-adenosyl-methyltransferase mraW
clpX;CCNA_02039	231	ATP-dependent endopeptidase clp, ATP-binding subunit ClpX
CCNA_02000	231	SSU ribosomal protein S2P
CCNA_01982	231	glutamyl-tRNA synthetase
CCNA_01969	231	aspartyl-tRNA synthetase
CCNA_01880	231	3-oxoacyl-(acyl-carrier protein) reductase
CCNA_01749	231	acyl carrier protein
CCNA_00722	231	chaperonin GroES
CCNA_00320	231	LSU ribosomal protein L27P
cgtA;CCNA_00317	231	GTP-binding protein CgtA
CCNA_00273	231	peptide deformylase
CCNA_00123	231	3-hydroxyacyl CoA dehydrogenase
metK;CCNA_00048	231	S-adenosylmethionine synthetase
CCNA_03389	230	lantibiotic transport ATP-binding protein
CCNA_02428	230	bacterial protein translation initiation factor 1 (IF-1)
CCNA_01795	230	enolase
CCNA_01739	230	LSU ribosomal protein L9P
rpoA;CCNA_01330	230	DNA-directed RNA polymerase alpha chain
secY;CCNA_01326	230	protein translocase subunit secY
rplO;CCNA_01325	230	LSU ribosomal protein L15P
rplF;CCNA_01321	230	LSU ribosomal protein L6P
rplE;CCNA_01318	230	LSU ribosomal protein L5P
rplV;CCNA_01311	230	LSU ribosomal protein L22P
CCNA_01098	230	LSU ribosomal protein L35P
lepA;CCNA_01086	230	GTP-binding protein lepA
CCNA_00536	230	DNA-directed RNA polymerase beta chain
recR;CCNA_00270	230	Recombination protein recR
CCNA_00092	230	short chain dehydrogenase
CCNA_03653	229	thioredoxin
CCNA_03577	229	DNA polymerase I
CCNA_03562	229	ATP synthase alpha chain
ruvB;CCNA_03344	229	Holliday junction DNA helicase ruvB
CCNA_03306	229	SSU ribosomal protein S12P
CCNA_02435	229	UDP-N-acetylglucosamine 1-carboxyvinyltransferase
CCNA_02003	229	DNA polymerase III alpha subunit
CCNA_01898	229	DNase, TatD family
CCNA_01791	229	CTP synthase
CCNA_01740	229	SSU ribosomal protein S18P
CCNA_01689	229	inosine-5'-monophosphate dehydrogenase
CCNA_01652	229	phosphopantetheine adenylyltransferase
CCNA_01441	229	SSU ribosomal protein S9P
CCNA_01419	229	serine hydroxymethyltransferase
CCNA_00188	229	ABC transporter ATP-binding protein
CCNA_03359	228	phosphoglycerate kinase
CCNA_03305	228	SSU ribosomal protein S7P
CCNA_01642	228	gluconate 5-dehydrogenase
rodA;CCNA_01616	228	rod shape-determining protein rodA
CCNA_01297	228	23S rRNA Gm2251 methyltransferase
CCNA_01096	228	phenylalanyl-tRNA synthetase alpha chain
CCNA_03835	227	3-oxoacyl-(acyl-carrier-protein) synthase
CCNA_02811	227	lead, cadmium, zinc and mercury transporting ATPase
CCNA_02640	227	phospho-N-acetylmuramoyl-pentapeptide- transferase
CCNA_02629	227	UDP-N-acetylmuramate--alanine ligase
CCNA_01998	227	uridylate kinase
CCNA_01920	227	transcription-repair coupling factor
CCNA_01750	227	3-oxoacyl-(acyl-carrier-protein) synthase
rplQ;CCNA_01332	227	LSU ribosomal protein L17P
adk;CCNA_01327	227	adenylate kinase/nucleoside-diphosphate kinase
CCNA_00422	227	3-oxoacyl-(acyl-carrier protein) reductase
CCNA_00280	227	tRNA pseudouridine synthase A
CCNA_00033	227	polyribonucleotide nucleotidyltransferase/polynucleotide adenylyltransferase
CCNA_03655	226	folylpolyglutamate synthase/dihydrofolate synthase
CCNA_03393	226	phosphoribosylaminoimidazole carboxylase carboxyltransferase subunit
CCNA_03201	226	adenylosuccinate synthetase
CCNA_01757	226	dimethyladenosine transferase
CCNA_01692	226	GMP synthase (glutamine-hydrolyzing)
CCNA_01603	226	aspartate aminotransferase
rpmC;CCNA_01314	226	LSU ribosomal protein L29P
CCNA_00530	226	LSU ribosomal protein L10P
CCNA_00143	226	tetrapyrrole (corrin/porphyrin) methylase family protein
CCNA_00133	226	radical SAM family enzyme
CCNA_02036	225	DNA-binding protein HU
fixI;CCNA_01473	225	E1-E2 cation pump ATPase fixI
dapA;CCNA_01253	225	dihydrodipicolinate synthase
CCNA_00537	225	DNA-directed RNA polymerase beta' chain
hetN;CCNA_00132	225	ketoacyl reductase hetN
CCNA_00054	225	tRNA 2-methylthioadenosine synthase
dnaA;CCNA_00008	225	chromosomal replication initiator protein DnaA
CCNA_03719	224	undecaprenyl-diphosphatase (bacitracin resistance protein)
CCNA_02183	224	tRNA delta(2)-isopentenylpyrophosphate transferase
ligA;CCNA_01590	224	NAD-dependent DNA ligase
CCNA_01381	224	valyl-tRNA synthetase
CCNA_00918	224	peptide release factor-glutamine N5-methyltransferase
CCNA_00145	224	xanthosine triphosphate pyrophosphatase
CCNA_03740	223	cysteine synthase
CCNA_03701	223	integration host factor beta-subunit
CCNA_02975	223	excinuclease ABC subunit C
ftsZ;CCNA_02623	223	cell division protein FtsZ
CCNA_02416	223	DNA-binding protein HU
CCNA_01970	223	triosephosphate isomerase
rpsQ;CCNA_01315	223	SSU ribosomal protein S17P
CCNA_00620	223	acetylornithine aminotransferase/succinyldiaminopimelate aminotransferase
CCNA_00383	223	ribonuclease HII
trmD;CCNA_00198	223	tRNA (guanine-N1) -methyltransferase
CCNA_00035	223	tRNA pseudouridine synthase B
CCNA_03847	222	endonuclease III
CCNA_03560	222	ATP synthase beta chain
CCNA_02964	222	thioredoxin reductase
CCNA_02130	222	pyruvate kinase
CCNA_01753	222	guanylate kinase
CCNA_00517	222	peptidyl-tRNA hydrolase
CCNA_00299	222	phosphoribosylamine--glycine ligase
CCNA_00117	222	glucosamine-fructose-6-phosphate aminotransferase, isomerizing
CCNA_03233	221	gamma-aminobutyrate aminotransferase
CCNA_03061	221	3-oxoacyl-(acyl-carrier protein) reductase
CCNA_02198	221	trans-isoprenyl diphosphate synthase
CCNA_01769	221	ABC transporter ATP-binding protein
CCNA_01746	221	malonyl-CoA-(acyl-carrier-protein) transacylase
era;CCNA_01633	221	GTP-binding protein era
CCNA_01493	221	cysteine synthase
CCNA_01101	221	bacterial protein translation initiation factor 3 (IF-3)
CCNA_00520	221	ribose-phosphate pyrophosphokinase
CCNA_03310	220	transcription antitermination protein nusG
CCNA_02326	220	acetylornithine aminotransferase/succinyldiaminopimelate aminotransferase
spoT;CCNA_01622	220	ppGpp hydrolase-synthetase relA/spoT
CCNA_00090	220	UDP-glucose 4-epimerase
ruvA;CCNA_03345	219	Holliday junction DNA helicase ruvA
CCNA_02994	219	carbamoyl-phosphate synthase large chain
CCNA_01938	219	ATP-dependent transporter sufC
CCNA_01732	219	DNA repair protein RadA
CCNA_01221	219	acyl carrier protein
CCNA_01050	219	ABC transporter ATP-binding protein
CCNA_00740	219	riboflavin kinase/FMN adenylyltransferase
CCNA_03798	218	tRNA 2-methylthioadenosine synthase-like protein
CCNA_02422	218	short chain dehydrogenase
CCNA_01659	218	queuine tRNA-ribosyltransferase
CCNA_01535	218	single-strand DNA binding protein
CCNA_00116	218	phosphoglucosamine mutase
CCNA_02642	217	UDP-N-acetylmuramoylalanyl-D-glutamate--2, 6-diaminopimelate ligase
CCNA_02466	217	UDP-glucose 4-epimerase
CCNA_02231	217	ABC transporter ATP-binding protein
CCNA_01792	217	LSU ribosomal protein L32P
CCNA_01648	217	adenosylmethionine-8-amino-7-oxononanoate
CCNA_00485	217	ribosomal large subunit pseudouridine synthase D
CCNA_03561	216	ATP synthase gamma chain
CCNA_03245	216	omega-amino acid-pyruvate aminotransferase
CCNA_02925	216	carbamoyl-phosphate synthase small chain
gpsA;CCNA_00068	216	NAD(P)H-dependent glycerol-3-phosphate dehydrogenase
CCNA_03861	215	pyridoxal 5'-phosphate dependent enzyme class III
greA;CCNA_02941	215	transcription elongation factor greA
CCNA_01737	215	replicative DNA helicase
CCNA_01432	215	3-oxoacyl-(acyl-carrier-protein) synthase III
ftsK;CCNA_03819	214	cell division protein ftsK
CCNA_02954	214	11-cis retinol dehydrogenase
CCNA_02555	214	adenosine 5'-monophosphoramidase
CCNA_02294	214	argininosuccinate lyase
CCNA_01941	214	cysteine desulfhydrase/Selenocysteine lyase
CCNA_01726	214	GTP-binding protein
CCNA_01433	214	integration host factor alpha-subunit
gidA;CCNA_03871	213	glucose inhibited division protein A
CCNA_03271	213	methionine gamma-lyase
CCNA_02543	213	LSU ribosomal protein L33P
CCNA_02321	213	O-succinylhomoserine sulfhydrylase
CCNA_01813	213	tRNA-dihydrouridine synthase
CCNA_01446	213	putative aminotransferase aatC
CCNA_00878	213	ATP-dependent RNA helicase
CCNA_00808	213	LSU ribosomal protein L34P
parA;CCNA_03869	212	chromosome partitioning protein parA
CCNA_03658	212	tryptophan synthase beta chain
CCNA_02714	212	ABC transporter ATP-binding protein uup
CCNA_02535	212	DNA topoisomerase I
CCNA_02525	212	aspartate carbamoyltransferase
CCNA_02325	212	ornithine carbamoyltransferase
CCNA_01923	212	ATP-dependent RNA helicase
recG;CCNA_01504	212	ATP-dependent DNA helicase recG
CCNA_01342	212	ATPase, AAA family
CCNA_03782	211	heme exporter protein A
CCNA_01946	211	tyrosyl-tRNA synthetase
CCNA_00941	211	tRNA (5-methylaminomethyl-2-thiouridylate)-methyltransferase
ribH;CCNA_00932	211	6,7-dimethyl-8-ribityllumazine synthase
CCNA_00778	211	GTP-binding protein TypA/BipA
CCNA_00007	211	SSU ribosomal protein S20P
CCNA_02529	210	DNA processing protein
CCNA_02062	210	DNA repair protein recN
phoH;CCNA_00053	210	phosphate starvation-inducible protein PhoH
CCNA_00041	210	bacterial protein translation initiation factor 2 IF-2
trmE;CCNA_03872	209	tRNA (5-carboxymethylaminomethyl-2-thiouridylate) synthase
CCNA_03101	209	integrase/recombinase (XerD/RipX family)
CCNA_02727	209	PhoH protein
CCNA_02180	209	iron-sulfur cluster assembly/repair protein ApbC
CCNA_01658	209	S-adenosylmethionine:tRNA ribosyltransferase-isomerase
CCNA_00528	209	pyrroline-5-carboxylate reductase
CCNA_00351	209	primosomal protein N'
CCNA_03852	208	1-(5-phosphoribosyl)-5-((5- phosphoribosylamino)methylideneamino) imidazole-4-carboxamide isomerase
CCNA_03256	208	chorismate synthase
dnaG;CCNA_03144	208	DNA primase
CCNA_03112	208	magnesium and cobalt efflux protein corB
CCNA_02185	208	acetolactate synthase large subunit
CCNA_01805	208	dihydrolipoamide dehydrogenase
CCNA_00144	208	oxygen-independent coproporphyrinogen-III oxidase
CCNA_03853	207	imidazole glycerol phosphate synthase, cyclase subunit
CCNA_03827	207	phosphopantothenoylcysteine decarboxylase/phosphopantothenate-cysteine ligase
CCNA_01960	207	biotin carboxyl carrier protein of acetyl-CoA
CCNA_01774	207	phosphoribosylglycinamide formyltransferase
CCNA_00346	207	dihydrolipoamide dehydrogenase
parB;CCNA_03868	206	chromosome partitioning protein parB
CCNA_03104	206	3-dehydroquinate synthase
CCNA_02431	206	histidinol dehydrogenase
CCNA_01999	206	protein translation Elongation factor Ts (EF-Ts)
CCNA_01630	206	ribonuclease III
CCNA_01491	206	cystathionine beta-lyase
CCNA_00369	206	magnesium and cobalt efflux protein corC-like protein
leuC;CCNA_00196	206	3-isopropylmalate dehydratase large subunit
leuB;CCNA_00193	206	3-isopropylmalate dehydrogenase
CCNA_03139	205	dihydroxy-acid dehydratase
CCNA_02519	205	aspartyl/glutamyl-tRNA(Asn/Gln) amidotransferase subunit A
CCNA_01205	205	ABC transporter ATP-binding protein
CCNA_00930	205	riboflavin synthase alpha chain
mutS;CCNA_00012	205	DNA mismatch repair protein MutS
CCNA_02150	204	dimethylallyltransferase/Geranyltranstransferase
CCNA_01335	204	transporter
CCNA_00775	204	aspartate aminotransferase
leuD;CCNA_00195	204	3-isopropylmalate dehydratase small subunit
CCNA_02696	203	glutamyl-tRNA(Gln) amidotransferase subunit A
yocG;CCNA_01208	203	two-component response regulator
CCNA_00231	203	tRNA-specific adenosine deaminase
purH;CCNA_00084	203	phosphoribosylaminoimidazolecarboxamide formyltransferase/IMP cyclohydrolase
CCNA_02886	202	translation initiation inhibitor
CCNA_01961	202	biotin carboxylase
mreB;CCNA_01612	202	rod shape-determining protein mreB
CCNA_01095	202	phenylalanyl-tRNA synthetase beta chain
CCNA_00931	202	GTP cyclohydrolase II/3,4-dihydroxy-2-butanone-4-phosphate synthase
CCNA_00252	202	multimodular transpeptidase-transglycosylase PBP 1A
CCNA_03543	201	gamma-glutamyl phosphate reductase
CCNA_02296	201	diaminopimelate decarboxylase
CCNA_01775	201	phosphoribosylformylglycinamidine cyclo-ligase
rpmD;CCNA_01324	201	LSU ribosomal protein L30P
CCNA_00316	201	glutamate 5-kinase
CCNA_03838	200	gluconate 2-dehydrogenase/glyoxylate reductase/hydroxypyruvate reductase
dxs;CCNA_02149	200	1-deoxy-D-xylulose 5-phosphate synthase
CCNA_02059	200	ribosomal large subunit pseudouridine synthase C
mutL;CCNA_00731	200	DNA mismatch repair protein mutL
CCNA_00349	200	integrase/recombinase, XerC-CodV family
CCNA_00128	200	argininosuccinate synthase
CCNA_03793	199	cell division protein ftsY
CCNA_03195	199	RNA polymerase sigma-32 factor
CCNA_02626	199	D-alanine--D-alanine ligase
CCNA_02387	199	glutathione reductase
CCNA_01994	199	1-deoxy-D-xylulose 5-phosphate reductoisomerase
CCNA_01730	199	amidophosphoribosyltransferase
CCNA_00004	199	dephospho-CoA kinase
CCNA_03657	198	tryptophan synthase alpha chain
CCNA_02518	198	aspartyl/glutamyl-tRNA(Asn/Gln) amidotransferase subunit B
CCNA_02427	198	septum formation protein Maf
CCNA_01972	198	anthranilate synthase component I
CCNA_00285	198	acetylglutamate kinase
chlI;CCNA_00139	198	magnesium chelatase subunit ChlI-like ATPase
CCNA_03744	197	dTDP-glucose 4,6-dehydratase
CCNA_03703	197	cytidylate kinase
CCNA_03430	197	LSU ribosomal protein L36P
CCNA_02463	197	UDP-N-acetylglucosamine 4-epimerase
CCNA_02250	197	methylcrotonyl-CoA carboxylase biotin-containing subunit
CCNA_01488	197	galactonate dehydratase
CCNA_00269	197	hypothetical transcriptional regulatory protein
CCNA_00227	197	methyltransferase
CCNA_01936	196	cysteine desulfurase/Selenocysteine lyase
CCNA_01820	196	GTP-binding protein hflX
CCNA_01250	196	transporter
CCNA_00495	196	hypothetical cytosolic protein
CCNA_03648	195	ATP/GTP hydrolase
murD;CCNA_02639	194	UDP-N-acetylmuramoylalanine--D-glutamate ligase
CCNA_02634	194	UDP-N-acetylglucosamine--N-acetylmuramyl- (pentapeptide) pyrophosphoryl-undecaprenol N-acetylglucosamine transferase
CCNA_02558	194	enantioselective peptide amidase
CCNA_02037	194	ATP-dependent endopeptidase Lon
CCNA_00057	194	glycoprotease family protein
CCNA_03332	193	dihydropteroate synthase
CCNA_02641	193	UDP-N-acetylmuramoyl-tripeptide--D-alanyl-D- alanine ligase
CCNA_01995	193	phosphatidate cytidylyltransferase
CCNA_01974	193	anthranilate synthase component II/para-aminobenzoate synthase glutamine amidotransferase component II
CCNA_01421	193	6,7-dimethyl-8-ribityllumazine synthase
CCNA_02465	192	UDP-glucose 6-dehydrogenase
CCNA_02464	192	UDP-glucose 6-dehydrogenase
CCNA_02204	192	ketol-acid reductoisomerase/2-dehydropantoate 2-reductase
CCNA_02071	192	protein translocase subunit YajC
CCNA_01741	192	SSU ribosomal protein S6P
CCNA_01409	192	delta-aminolevulinic acid dehydratase
CCNA_00055	192	ferric uptake regulation protein
CCNA_03009	191	nicotinate-nucleotide pyrophosphorylase (carboxylating)
CCNA_02526	191	dihydroorotase
ruvC;CCNA_03346	190	crossover junction endodeoxyribonuclease ruvC
CCNA_02520	190	aspartyl/glutamyl-tRNA(Asn/Gln) amidotransferase subunit C
CCNA_01947	190	thioredoxin peroxidase
fixJ;CCNA_00795	190	two-component response regulator FixJ
CCNA_00738	189	endopeptidase degP
CCNA_03048	188	para-aminobenzoate synthetase component I
CCNA_01770	188	nucleoside diphosphate kinase
CCNA_01064	188	perosamine synthetase
xylD;CCNA_00862	188	xylonate dehydratase xylD
yihA;CCNA_00805	188	GTP-binding protein YihA
CCNA_00043	188	N utilization substance protein A
CCNA_01989	187	(3R)-hydroxymyristoyl-(acyl-carrier-protein) dehydratase
cheYI;CCNA_00441	187	chemotaxis receiver domain protein cheYI
CCNA_00070	187	porphobilinogen deaminase
CCNA_03642	186	succinate dehydrogenase flavoprotein subunit
divK;CCNA_02547	186	response regulator receiver protein divK
CCNA_02261	186	propionyl-CoA carboxylase biotin-containing subunit
CCNA_02194	186	fumarate hydratase
CCNA_01723	186	3-methyl-2-oxobutanoate hydroxymethyltransferase
CCNA_03548	185	carboxy-terminal processing protease precursor
CCNA_03007	185	L-aspartate oxidase
CCNA_02997	185	cold shock protein
CCNA_02635	185	cell division protein ftsW
CCNA_01975	185	anthranilate phosphoribosyltransferase
CCNA_01942	185	Rrf2 family protein
CCNA_00701	185	cold shock protein
CCNA_00625	185	two-component receiver domain protein
CCNA_03851	184	imidazole glycerol phosphate synthase, glutamine amidotransferase subunit
CCNA_03585	184	chemotaxis receiver domain protein cheYIV
CCNA_03012	184	peroxiredoxin
CCNA_02705	184	cold shock protein
CCNA_02247	184	pantoate-beta-alanine ligase
CCNA_01431	184	fatty acid/phospholipid synthesis protein plsX
CCNA_00632	184	chemotaxis receiver domain protein cheYII
CCNA_03243	183	aldehyde dehydrogenase
CCNA_02480	183	benzaldehyde dehydrogenase (NAD+)
CCNA_03702	182	SSU ribosomal protein S1P
acrB;CCNA_03301	182	cation/multidrug efflux pump acrB
fliI;CCNA_03135	182	flagellum-specific ATP synthase fliL
CCNA_02708	182	Rrf2 family protein
CCNA_02537	182	ribonuclease R
CCNA_01728	182	short chain dehydrogenase
rho;CCNA_03876	181	transcription termination factor rho
CCNA_03242	181	succinate-semialdehyde dehydrogenase (NADP+)
acrB5;CCNA_03219	181	cation/multidrug efflux pump acrB5
CCNA_02485	181	vanillin dehydrogenase
CCNA_02329	181	exodeoxyribonuclease VII large subunit
xylA;CCNA_00865	181	alpha-ketoglutaric semialdehyde dehydrogenase xylA
CCNA_00253	181	aspartate-semialdehyde dehydrogenase
CCNA_03464	180	glycine cleavage system H protein
CCNA_02617	180	histidinol-phosphate aminotransferase
CCNA_01976	180	Indole-3-glycerol phosphate synthase
CCNA_01655	180	peptidyl-prolyl cis-trans isomerase
CCNA_00886	180	aspartokinase
CCNA_03721	179	glutamate synthase (NADPH) small chain
CCNA_03002	179	CDP-diacylglycerol--glycerol-3-phosphate 3-phosphatidyltransferase
CCNA_02306	179	histidinol-phosphate aminotransferase
CCNA_02047	179	glutamine synthetase
iolA;CCNA_01360	179	malonate-semialdehyde dehydrogenase IolA
acrB3;CCNA_01262	179	cation/multidrug efflux pump, AcrB family
CCNA_00424	179	aldehyde dehydrogenase
CCNA_00372	179	ATP synthase C chain
CCNA_03823	178	ubiquinone/menaquinone biosynthesis methyltransferase ubiE
CCNA_03331	178	phosphomethylpyrimidine kinase/hydroxymethylpyrimidine kinase
CCNA_02846	178	endopeptidase degP
CCNA_00894	178	1-hydroxy-2-methyl-2-(E)-butenyl 4-diphosphate synthase
CCNA_00446	178	chemotaxis receiver domain protein cheYII
CCNA_00405	178	short chain dehydrogenase
CCNA_03599	177	aspartate-semialdehyde dehydrogenase
CCNA_03103	177	shikimate kinase
CCNA_01274	177	piperideine-6-carboxylate dehydrogenase
CCNA_01199	177	glucose-1-phosphate thymidylyltransferase
phoU;CCNA_00295	177	phosphate transport system protein phoU
CCNA_03695	176	aldehyde dehydrogenase
CCNA_03546	176	hypothetical cytosolic protein
CCNA_02528	176	hypothetical membrane spanning protein
CCNA_02357	176	malonate-semialdehyde dehydrogenase (acetylating)/methylmalonate-semialdehyde dehydrogenase (acylating)
CCNA_00392	176	dihydroorotase
CCNA_03828	175	deoxyuridine 5'-triphosphate nucleotidohydrolase
CCNA_03672	175	superoxide dismutase
CCNA_02389	175	glucosamine-1-phosphate acetyltransferase/UDP-N-acetylglucosamine pyrophosphorylase
CCNA_02297	175	hypoxanthine-guanine phosphoribosyltransferase
cheY;CCNA_00628	175	chemotaxis protein cheY
CCNA_00618	175	succinylglutamic semialdehyde dehydrogenase
CCNA_03406	174	SSU ribosomal protein S21P
CCNA_02351	174	uracil phosphoribosyltransferase
CCNA_01959	174	3-dehydroquinate dehydratase
CCNA_01610	174	2-isopropylmalate synthase
acrB2;CCNA_00850	174	cation/multidrug efflux pump acrB2
CCNA_00003	174	shikimate 5-dehydrogenase
CCNA_03850	173	imidazoleglycerol-phosphate dehydratase
CCNA_02658	173	3-hydroxybutyryl-CoA dehydratase
CCNA_02539	173	aspartate aminotransferase
CCNA_02186	173	acetolactate synthase small subunit
CCNA_02060	173	CrcB family protein
CCNA_01420	173	putative regulatory protein
CCNA_00332	173	molybdenum transport system permease protein modB
CCNA_00155	173	DNA polymerase III, beta chain
CCNA_00006	173	enoyl-CoA hydratase
CCNA_03833	172	enoyl-(acyl-carrier protein) reductase (NADH)
CCNA_03781	172	aconitate hydratase
CCNA_01647	172	8-amino-7-oxononanoate synthase
CCNA_01220	172	serine palmitoyltransferase
CCNA_00491	172	GTP cyclohydrolase I
CCNA_03628	171	histidyl-tRNA synthetase
CCNA_01927	171	enoyl-CoA hydratase
CCNA_01794	171	enoyl-CoA hydratase/isomerase family
CCNA_01733	171	alanine racemase
CCNA_03770	170	malate dehydrogenase
CCNA_02230	170	gluconate 2-dehydrogenase
CCNA_01447	170	homoserine dehydrogenase
CCNA_00898	170	ribosomal large subunit pseudouridine synthase F
CCNA_00381	170	A/G-specific adenine DNA glycosylase
CCNA_03842	169	molybdopterin biosynthesis MoeB protein
CCNA_03735	169	transketolase
CCNA_03424	169	AAA-family response regulator tacA
CCNA_02521	169	endonuclease involved in recombination
thiC;CCNA_02109	169	thiamine biosynthesis protein thiC
CCNA_01855	169	iron/manganese superoxide dismutase
CCNA_01417	169	5-aminolevulinic acid synthase
CCNA_01341	169	endopeptidase degP
CCNA_03578	168	ATP-dependent DNA helicase recQ
CCNA_02483	168	4-coumarate--CoA ligase
CCNA_02008	168	prolyl-tRNA synthetase
CCNA_01817	168	nitrogen assimilation regulatory protein ntrX
CCNA_01017	168	acyl-CoA synthetase
CCNA_03750	167	threonine dehydratase
CCNA_03748	167	dTDP-4-dehydrorhamnose 3,5-epimerase
CCNA_02151	167	exodeoxyribonuclease VII small subunit
CCNA_01900	167	thymidylate kinase
CCNA_01803	167	pyruvate dehydrogenase complex, dihydrolipoamide acetyltransferase component
CCNA_01397	167	4-diphosphocytidyl-2-C-methyl-D-erythritol kinase
CCNA_00681	167	short chain dehydrogenase
moaA;CCNA_00018	167	molybdenum cofactor biosynthesis protein A
CCNA_03696	166	acetyl-coenzyme A synthetase
CCNA_03656	166	acetyl-coenzyme A carboxylase carboxyl transferase subunit beta
CCNA_03378	166	myo-inositol-1(or 4)-monophosphatase
CCNA_03090	166	acetyl-coenzyme A carboxylase carboxyl transferase subunit alpha
CCNA_02917	166	MoxR-like ATPase
CCNA_02080	166	Sec-independent protein translocase protein tatC
CCNA_01983	166	citrate synthase
CCNA_01915	166	ribosomal small subunit pseudouridine synthase A
CCNA_00696	166	O6-methylguanine-DNA methyltransferase
CCNA_00601	166	MoxR-like ATPase
CCNA_00234	166	WecE-family cell wall biogenesis enzyme
CCNA_03162	165	glutamate N-acetyltransferase/amino-acid acetyltransferase
CCNA_02726	165	putative acetyltransferase/acyltransferase
CCNA_02550	165	DNA polymerase IV-kappa dinB
CCNA_01546	165	DEAD-box RNA helicase-like protein
CCNA_00763	165	electron transfer flavoprotein alpha-subunit
CCNA_02957	164	transcriptional regulator, ArsR family
edd;CCNA_02134	164	phosphogluconate dehydratase
CCNA_01343	164	ribosomal large subunit pseudouridine synthase C
CCNA_01281	164	glycerol kinase
CCNA_01046	164	peptide methionine sulfoxide reductase msrA
flbD;CCNA_00954	164	AAA-family response regulator flbD
cpdR;CCNA_00781	164	two-component receiver protein cpdR
CCNA_03384	163	LSU ribosomal protein L31P
CCNA_03322	163	D-3-phosphoglycerate dehydrogenase
CCNA_03180	163	enoyl-CoA hydratase/isomerase
CCNA_02043	163	sugar kinase
CCNA_02042	163	trigger factor, ppiase
thiG;CCNA_01957	163	thiazole biosynthesis protein thiG
odhB;CCNA_00343	163	dihydrolipoamide succinyltransferase component (E2) of 2-oxoglutarate dehydrogenase complex
CCNA_00282	163	conserved cell surface protein
CCNA_00241	163	phosphocarrier protein HPr
CCNA_02181	162	phosphatase/phosphohexomutase family protein
CCNA_02090	162	exodeoxyribonuclease III
thiS;CCNA_01958	162	thiS protein
CCNA_01906	162	allophanate hydrolase
CCNA_01809	162	lipoic acid synthetase
CCNA_01679	162	succinylglutamic semialdehyde dehydrogenase
CCNA_00892	162	phosphoenolpyruvate-protein phosphotransferase
CCNA_00736	162	lipoprotein signal peptidase
moaC;CCNA_00014	162	molybdenum cofactor biosynthesis protein C
CCNA_03817	161	glutamate racemase
CCNA_03811	161	transcriptional regulator, lysR family
CCNA_03726	161	transcriptional regulator
CCNA_03097	161	aldo/keto reductase family protein
CCNA_02929	161	sorbitol dehydrogenase
CCNA_02069	161	protein translocase subunit secF
CCNA_01752	161	protein yicC
CCNA_01399	161	ammonium transporter/methylammonium transporter
CCNA_00938	161	acetyl-CoA acetyltransferase
CCNA_00544	161	acetyl-CoA acetyltransferase
CCNA_00377	161	chromosome partition protein smc
CCNA_03636	160	biotin synthase
CCNA_03575	160	3-ketoacyl-CoA thiolase
CCNA_03465	160	aminomethyltransferase
CCNA_03317	160	DNA polymerase III alpha subunit
CCNA_03124	160	NAD/mycothiol-dependent formaldehyde dehydrogenase
CCNA_01091	160	peptide methionine sulfoxide reductase
CCNA_00996	160	enoyl-CoA hydratase
CCNA_00820	160	3-ketoacyl-CoA thiolase
CCNA_00266	160	3-ketoacyl-CoA thiolase
CCNA_03729	159	transaldolase-like protein
CCNA_03722	159	glutamate synthase (NADPH) large chain
CCNA_03485	159	membrane protease family, stomatin/prohibitin-like protein
CCNA_03395	159	two-component receiver domain protein
CCNA_03315	159	molybdopterin biosynthesis MoeA protein
CCNA_02490	159	3-ketoacyl-CoA thiolase
nuoF;CCNA_02024	159	NADH-quinone oxidoreductase chain F
CCNA_01782	159	polyphosphate kinase
CCNA_01198	159	dTDP-4-dehydrorhamnose reductase
CCNA_01168	159	3-ketoacyl-CoA thiolase
CCNA_00504	159	23S rRNA methyltransferase
pulE;CCNA_00173	159	type II secretion pathway protein E
CCNA_00075	159	3-ketoacyl-CoA thiolase
CCNA_01815	158	nitrogen assimilation regulatory protein
CCNA_01241	158	Zn-dependent hydrolase, glyoxalase II family
CCNA_00709	158	hypothetical protein
sucD;CCNA_00341	158	succinyl-CoA synthetase alpha chain
CCNA_01400	157	nitrogen regulatory protein GlnK
CCNA_01123	157	bacterial peptide chain Release factor 3 (RF-3)
CCNA_00535	157	hypothetical protein
CCNA_00044	157	hypothetical cytosolic protein
CCNA_03757	156	citrate synthase
CCNA_03682	156	fumarylpyruvate hydrolase
CCNA_03541	156	2,5-diketo-D-gluconic acid reductase
CCNA_02724	156	oxidoreductase
CCNA_02540	156	N-acyl-L-amino acid amidohydrolase
CCNA_02473	156	cobalt-zinc-cadmium resistance protein czcA
CCNA_03373	155	thiamin-phosphate pyrophosphorylase
CCNA_03730	154	dTDP-4-dehydrorhamnose reductase
CCNA_03392	154	phosphoribosylaminoimidazole carboxylase NCAIR mutase subunit
CCNA_03292	154	long-chain-fatty-acid--CoA ligase
CCNA_02809	154	AcrB-family cation/multidrug efflux pump
CCNA_02628	154	UDP-N-acetylenolpyruvoylglucosamine reductase
CCNA_02054	154	propionyl-CoA carboxylase carboxyltransferase subunit
CCNA_02046	154	nitrogen regulatory protein P-II
CCNA_01891	154	enoyl-CoA hydratase/carnithine racemase
acpS;CCNA_01627	154	Holo-(acyl-carrier protein) synthase
CCNA_00555	154	nitrogen regulatory protein P-II
CCNA_00518	154	LSU ribosomal protein L25P
CCNA_03664	153	dihydrodipicolinate reductase
CCNA_03024	153	branched-chain amino acid aminotransferase
CCNA_02670	153	ABC transporter ATP-binding protein
CCNA_02070	153	protein translocase subunit secD
nuoM;CCNA_02016	153	NADH-quinone oxidoreductase chain M
CCNA_01382	153	long-chain-fatty-acid--CoA ligase
CCNA_00401	153	delta(3)-cis-delta(2)-trans-enoyl-CoA isomerase
CCNA_00340	153	succinyl-CoA synthetase beta chain
CCNA_03713	152	RNA polymerase sigma-54 factor rpoN
CCNA_02837	152	RNA polymerase ECF-type sigma factor
CCNA_02256	152	Mg2+ transporter mgtE
CCNA_02013	152	pantothenate kinase/Bvg accessory factor
CCNA_01940	152	ABC transporter-associated protein sufB
CCNA_01718	152	extracytoplasmic function alternative sigma factor
CCNA_01669	152	sulfate transport system permease protein cysW
rsaD;CCNA_01060	152	type I protein secretion ATP-binding protein RsaD
CCNA_01699	151	transcriptional regulator, LacI family
recJ;CCNA_01450	151	single-stranded-DNA-specific exonuclease recJ
nusB;CCNA_01422	151	N utilization substance protein B
CCNA_00764	151	electron transfer flavoprotein beta-subunit
CCNA_02132	150	transcriptional regulator, LacI family
CCNA_01951	150	multimodular transpeptidase-transglycosylase PBP 1A
CCNA_01763	150	cytosol aminopeptidase
CCNA_01204	150	dTDP-glucose 4,6-dehydratase
iatA;CCNA_00903	150	inositol transport ATP-binding protein IatA
CCNA_03360	149	fructose-bisphosphate aldolase
CCNA_03032	149	cytosol aminopeptidase
CCNA_02401	149	transcriptional regulator
nuoD;CCNA_02029	149	NADH-quinone oxidoreductase chain D
CCNA_01028	149	cytosol aminopeptidase
CCNA_00749	149	ferrous iron transport protein B
CCNA_03556	148	quaternary ammonium compound-resistance protein
CCNA_03241	148	glutamate-1-semialdehyde 2,1-aminomutase
CCNA_02252	148	methylcrotonyl-CoA carboxylase carboxyl transferase subunit
CCNA_02251	148	methylglutaconyl-CoA hydratase
CCNA_02077	148	acid phosphatase surE
CCNA_01979	148	LexA repressor
CCNA_01668	148	sulfate transport system permease protein cysT
CCNA_03800	147	diaminopimelate epimerase
CCNA_03752	147	UTP-glucose-1-phosphate uridylyltransferase
CCNA_03161	147	transcriptional regulator xylR
ftsA;CCNA_02624	147	cell division protein ftsA
CCNA_02380	147	aspartate 1-decarboxylase
CCNA_01829	147	transcriptional regulator
CCNA_01640	147	quinone oxidoreductase
CCNA_00725	147	O6-methylguanine-DNA methyltransferase
CCNA_02315	146	transcriptional regulator, Cro/CI family
CCNA_01020	146	transcriptional regulator, LacI family
CCNA_00436	146	acyl-CoA dehydrogenase, short-chain specific
CCNA_00056	146	ribosomal-protein-S18-alanine acetyltransferase
CCNA_03700	145	large-conductance mechanosensitive channel
CCNA_03689	145	alanine dehydrogenase
CCNA_03563	145	ATP synthase delta chain
CCNA_03471	145	4-hydroxy-3-methylbut-2-enyl diphosphate reductase
CCNA_02440	145	transcriptional regulator
CCNA_02254	145	isovaleryl-CoA dehydrogenase
nuoH;CCNA_02022	145	NADH-quinone oxidoreductase chain H
CCNA_01556	145	transcriptional regulator, LacI family
CCNA_01245	145	23S rRNA methyltransferase
CCNA_03704	144	3-phosphoshikimate 1-carboxyvinyltransferase
CCNA_03594	144	SIR2 family protein
CCNA_03489	144	nitropropane dioxygenase/trans-enoyl-CoA reductase family
CCNA_02484	144	trans-feruloyl-CoA hydratase
nuoK;CCNA_02018	144	NADH-quinone oxidoreductase chain K
CCNA_01875	144	acyl-CoA dehydrogenase, short-chain specific
CCNA_00264	144	C4-dicarboxylate transport protein
CCNA_02618	143	transcriptional regulator, AsnC family
CCNA_02549	143	glucokinase
nuoN;CCNA_02015	143	NADH-quinone oxidoreductase chain N
CCNA_01496	143	2-dehydro-3-deoxyphosphooctonate aldolase
CCNA_01385	143	predicted rRNA methylase
CCNA_00525	143	prolipoprotein diacylglyceryl transferase
hemE;CCNA_03879	142	uroporphyrinogen decarboxylase
CCNA_03476	142	ribonuclease HI
CCNA_03140	142	transcriptional regulator, LysR family protein
CCNA_02601	142	glutathione-dependent formaldehyde dehydrogenase
CCNA_02082	142	Sec-independent protein translocase protein tatA
nuoB;CCNA_02032	142	NADH-quinone oxidoreductase chain B
CCNA_00737	142	isoleucyl-tRNA synthetase
CCNA_03809	141	organic solvent resistance transport system permease
CCNA_02572	141	adenylosuccinate lyase
CCNA_02390	141	phosphoglycolate phosphatase
CCNA_01507	141	cystine transport system permease protein
CCNA_01161	141	proton/sodium-glutamate symport protein
CCNA_00257	141	adenosylhomocysteinase
pulF;CCNA_00174	141	type II secretion pathway protein F
CCNA_03733	140	mannose-1-phosphate guanylyltransferase (GDP)
CCNA_02789	140	transcriptional regulator, Xre family
CCNA_02391	140	oxidoreductase
CCNA_02210	140	dihydrofolate reductase
nuoL;CCNA_02017	140	NADH-quinone oxidoreductase chain L
CCNA_01758	140	4-hydroxythreonine-4-phosphate dehydrogenase
CCNA_01412	140	acyl-CoA dehydrogenase, short-chain specific
CCNA_00523	140	multicopper polyphenol oxidase
qor;CCNA_03875	139	quinone oxidoreductase
CCNA_03203	139	threo-3-hydroxyaspartate ammonia-lyase
CCNA_03006	139	quinolinate synthetase A
CCNA_02265	139	peptide methionine sulfoxide reductase msrB
CCNA_01821	139	MazG protein
CCNA_01645	139	3-hydroxyisobutyrate dehydrogenase
CCNA_00077	139	acyl-CoA dehydrogenase, long-chain specific
CCNA_03844	138	ATP-dependent endopeptidase hsl ATP-binding subunit hslU
CCNA_02088	138	HesB protein family
CCNA_03843	137	ATP-dependent endopeptidase hsl proteolytic subunit hslV
CCNA_03822	137	formamidopyrimidine-DNA glycosylase
CCNA_03236	137	spermidine/putrescine transport system permease protein potC
CCNA_02413	137	acyl-CoA dehydrogenase
nuoA;CCNA_02033	137	NADH-quinone oxidoreductase chain A
CCNA_01167	137	acyl-CoA dehydrogenase
CCNA_01072	137	hypothetical protein
CCNA_00929	137	diaminohydroxyphosphoribosylaminopyrimidine deaminase/5-amino-6-(5-phosphoribosylamino)uracil reductase
CCNA_00809	137	quinone oxidoreductase
CCNA_00358	137	delta 3,5-delta2,4-dienoyl-CoA isomerase precursor
CCNA_00151	137	ribonuclease PH
CCNA_03500	136	FAD/FMN-containing dehydrogenase
CCNA_02900	136	N-acyl-L-amino acid amidohydrolase
CCNA_01988	136	acyl-(acyl-carrier-protein)--UDP-N- acetylglucosamine O-acyltransferase
CCNA_01800	136	pyruvate dehydrogenase E1 component beta subunit
cydA;CCNA_00800	136	cytochrome bd-type quinol oxidase, subunit 1 cydA
CCNA_03342	135	short-chain acyl-CoA hydrolase
CCNA_02983	135	polyprenyl-phosphate beta-D-glucosyltransferase
CCNA_02750	135	ABC transporter permease protein
CCNA_02208	135	thymidylate synthase
CCNA_02012	135	metal-dependent hydrolase
CCNA_01990	135	UDP-3-O-(3-hydroxymyristoyl) glucosamine N-acyltransferase
glyQ;CCNA_01403	135	glycyl-tRNA synthetase alpha chain
CCNA_01664	134	potassium-transporting ATPase B chain
CCNA_01416	134	3-hydroxyisobutyrate dehydrogenase
glyS;CCNA_01404	134	glycyl-tRNA synthetase beta chain
CCNA_01195	134	transcriptional regulator, LacI family
CCNA_00993	134	long-chain-fatty-acid--CoA ligase
CCNA_03831	133	multidrug resistance protein B
CCNA_03688	133	transcriptional regulator, AsnC family
coxA;CCNA_03517	133	cytochrome c oxidase polypeptide I coxA
CCNA_03316	133	UDP-N-acetylglucosamine 4,6-dehydratase/UDP-D-quinovosamine 4-dehydrogenase
zwf;CCNA_02136	133	glucose-6-phosphate 1-dehydrogenase
qoxB;CCNA_01850	133	quinol cytochrome oxidase polypeptide I
CCNA_01799	133	pyruvate dehydrogenase E1 component alpha subunit
rpsN;CCNA_01319	133	SSU ribosomal protein S14P
CCNA_00268	133	DNA polymerase III subunit gamma/tau
CCNA_00186	133	guanine-hypoxanthine permease
CCNA_00104	133	orotidine 5'-phosphate decarboxylase
CCNA_01934	132	HesB protein family
iolD;CCNA_01357	132	myo-inositol catabolism protein IolD
fliQ;CCNA_01129	132	flagellar biosynthesis protein FliQ
CCNA_01014	132	regulatory protein
CCNA_00370	132	ATP synthase B chain
CCNA_03756	131	cobalt-zinc-cadmium resistance protein czcD
CCNA_02788	131	transcriptional regulator, Xre family
CCNA_02129	131	acyl-CoA dehydrogenase, short-chain specific
CCNA_01913	131	transcriptional regulator, MarR family
CCNA_01804	131	glutathione peroxidase
CCNA_01553	131	undecaprenyl-phosphate beta-N-acetyl-D-fucosaminephosphotransferase
CCNA_01545	131	NAD(FAD)-utilizing dehydrogenase
CCNA_01339	131	transcriptional regulator, ArsR family
CCNA_00720	131	type I protein secretion ATP-binding protein/type I protein secretion transmembrane subunit/type I secretion processing peptidase
CCNA_02479	130	aryl-alcohol dehydrogenase
pssZ;CCNA_02467	130	polyisoprenylphosphate hexose-1-phosphotransferase pssZ
CCNA_02335	130	myo-inositol-1(or 4)-monophosphatase
CCNA_01641	130	2-nitropropane dioxygenase family protein
CCNA_00847	130	leucine-responsive regulatory protein
CCNA_00654	130	uroporphyrin-III C-methyltransferase
CCNA_03745	129	formyltetrahydrofolate deformylase
CCNA_03659	129	N-(5'-phosphoribosyl)anthranilate isomerase
coxE;CCNA_03516	129	protoheme IX farnesyltransferase coxE
CCNA_03414	129	NAD(P) transhydrogenase alpha subunit
CCNA_03402	129	quinone oxidoreductase
CCNA_03142	129	RNA polymerase sigma factor rpoD
dksA;CCNA_02663	129	DnaK suppressor protein dksA
CCNA_02453	129	protein tyrosine phosphatase
pulO;CCNA_00183	129	type II secretory pathway, prepilin signal peptidase
CCNA_00095	129	quinone oxidoreductase
mviN;CCNA_00063	129	virulence factor MviN
CCNA_03165	128	methylenomycin A resistance protein
CCNA_03029	128	3-deoxy-manno-octulosonate cytidylyltransferase
CCNA_01620	128	2-amino-4-hydroxy-6- hydroxymethyldihydropteridine pyrophosphokinase
fliP;CCNA_01002	128	flagellar biosyntheis protein FliP
CCNA_00664	128	C4-dicarboxylate transport protein
CCNA_00310	128	myo-inositol-1(or 4)-monophosphatase
CCNA_02307	127	arogenate dehydrogenase/Prephenate dehydrogenase
CCNA_02007	127	lipoprotein releasing system transmembrane protein lolE
CCNA_01879	127	NADH dehydrogenase
CCNA_01721	127	RNA polymerase sigma-E factor
CCNA_01508	127	cystine-binding protein
CCNA_00766	127	cobalamin adenosyltransferase family protein
CCNA_03765	126	phosphohydrolase (MutT/nudix family protein)
CCNA_03179	126	NADH-dependent flavin oxidoreductase
CCNA_03120	126	chemotaxis protein cheW
CCNA_01883	126	acyl-CoA dehydrogenase
flgC;CCNA_01005	126	flagellar basal-body rod protein flgC
CCNA_00876	126	7,8-dihydro-8-oxoguanine-triphosphatase
CCNA_03587	125	entericidin B-like protein
CCNA_03510	125	threonine synthase
CCNA_03028	125	prephenate dehydratase
hfsE;CCNA_02507	125	polyisoprenylphosphate hexose-1-phosphotransferase hfsE
flhA;CCNA_00956	125	flagellar biosynthesis protein FlhA
CCNA_00386	125	DNA-3-methyladenine glycosylase
CCNA_00052	125	predicted metal-dependent hydrolase
CCNA_03107	124	cytidine deaminase
CCNA_02346	124	arabinose-5-phosphate isomerase
CCNA_02241	124	translation initiation inhibitor
flgG;CCNA_02143	124	flagellar basal-body rod protein flgG
CCNA_01691	124	16S rRNA m(5)C 967 methyltransferase
CCNA_01594	124	ribosomal protein L11 methyltransferase
CCNA_01509	124	3-oxoacyl-(acyl-carrier-protein) synthase III
CCNA_01001	124	ribokinase
CCNA_00457	124	phosphoenolpyruvate-protein phosphotransferase/phosphocarrier protein HPr/PTS system, glucose-specific IIA subunit
CCNA_00443	124	chemotaxis protein cheW
odhA;CCNA_00342	124	2-oxoglutarate dehydrogenase E1 component
hrcA;CCNA_00152	124	heat-inducible transcription repressor hrcA
rsmB;CCNA_00101	124	16S rRNA m5C methyltransferase RsmB
CCNA_03777	123	Tas protein
CCNA_03753	123	iron-sulfur cluster-binding protein
CCNA_03601	123	conserved membrane protein (hemolysin III-like protein)
CCNA_03568	123	LemA protein
CCNA_03501	123	Sua5/YciO/YrdC/YwlC family protein
scpB;CCNA_02083	123	chromosome segregation and condensation protein B scpB
CCNA_01889	123	long-chain-fatty-acid--CoA ligase
fliG;CCNA_00951	123	flagellar motor switch protein FliG
CCNA_00752	123	3-hydroxybutyryl-CoA dehydrogenase
CCNA_00726	123	acyl-CoA dehydrogenase
CCNA_00609	123	transcriptional repressor
CCNA_02576	122	phosphoribosylamidoimidazole-succinocarboxamide synthase
CCNA_02344	122	phosphoglycerate mutase
nuoI;CCNA_02020	122	NADH-quinone oxidoreductase chain I
CCNA_01626	122	pyridoxal phosphate biosynthetic protein pdxJ
CCNA_01615	122	cell elongation specific D,D-transpeptidase
CCNA_01037	122	transcriptional regulator, GntR family
CCNA_00979	122	periplasmic efflux protein, lipoprotein precursor
CCNA_00445	122	receiver domain-glutamate methylesterase cheBI
CCNA_00045	122	inorganic pyrophosphatase
CCNA_03567	121	acyl-CoA dehydrogenase
CCNA_02564	121	acyl-CoA dehydrogenase, short-chain specific
CCNA_01175	121	uroporphyrin-III C-methyltransferase
flhB;CCNA_01131	121	flagellar biosynthesis protein FlhB
cydD;CCNA_00799	121	ABC transporter, ATP-binding protein cydD
cheBII;CCNA_00633	121	receiver domain-glutamate methylesterase cheBII
CCNA_00283	121	2,3,4,5-tetrahydropyridine-2-carboxylate N-succinyltransferase
CCNA_03479	120	transcriptional regulator, MarR family
nuoJ;CCNA_02019	120	NADH-quinone oxidoreductase chain J
CCNA_01035	120	gamma-glutamyltranspeptidase
CCNA_00692	120	PAS-family GGDEF/EAL protein
pleD;CCNA_02546	119	GGDEF/response regulator protein pleD
CCNA_02353	119	membrane-bound aldehyde dehydrogenase iron-sulfur protein
CCNA_02258	119	lipoate-protein ligase B
CCNA_01884	119	acyl-CoA dehydrogenase, short-chain specific
CCNA_01845	119	two-component response regulator protein
nrtB;CCNA_00646	119	nitrate transport permease protein nrtB
CCNA_00562	119	dihydroorotate dehydrogenase
CCNA_03238	118	transporter
tauC;CCNA_02718	118	taurine transport system permease protein tauC
CCNA_01538	118	pyruvate phosphate dikinase
CCNA_01074	118	entericidin B-like protein
CCNA_00962	118	transcriptional regulator, MarR family
iatP;CCNA_00904	118	inositol ABC transport system, permease protein IatP
moaB;CCNA_00015	118	molybdenum cofactor biosynthesis protein B
ubiB;CCNA_03824	117	2-polyprenylphenol 6-hydroxylase accessory protein ubiB
CCNA_03799	117	short chain dehydrogenase
CCNA_03262	117	queuosine biosynthesis protein QueC
CCNA_03191	117	sensory box/GGDEF family protein
CCNA_02087	117	deoxyguanosinetriphosphate triphosphohydrolase
CCNA_01547	117	methionyl-tRNA synthetase
CCNA_00851	117	periplasmic multidrug efflux lipoprotein precursor
CCNA_00452	117	N-acetylglucosamine-6-phosphate deacetylase
CCNA_00432	117	transcriptional regulator, AsnC family
CCNA_00022	117	putative aerobic-type carbon monoxide dehydrogenase, small subunit CoxS
CCNA_03528	116	surface protein
CCNA_03158	116	iron-sulfur cluster assembly/repair protein ApbE
CCNA_02981	116	transcriptional regulator, AsnC family
CCNA_00568	116	N-acetylglucosamine-6-phosphate deacetylase
pstA;CCNA_00293	116	phosphate transport system permease protein pstA
CCNA_00089	116	MHYT/PAS-family GGDEF/EAL protein
CCNA_02955	115	putative permease
CCNA_02233	115	signal peptidase I
CCNA_00803	115	chemotaxis protein cheW
CCNA_00699	115	LSU ribosomal protein L28P
CCNA_00616	115	transcriptional regulator
CCNA_00002	115	septum formation protein Maf
CCNA_03821	114	exodeoxyribonuclease III
CCNA_03509	114	zinc protease
CCNA_02966	114	non-specific DNA-binding protein Dps/iron-binding ferritin-like antioxidant protein/ferroxidase
CCNA_01288	114	multidrug resistance transporter, Bcr family
CCNA_00900	114	CHASE4-family GGDEF/EAL protein
CCNA_00871	114	carbon-nitrogen hydrolase family protein
czcD;CCNA_00305	114	cobalt-zinc-cadmium resistance protein czcD
CCNA_03230	113	glutamine synthetase
CCNA_02776	113	adenosylcobyric acid synthase (glutamine-hydrolysing)
CCNA_02586	113	phosphoribosylformylglycinamidine synthase II
flgF;CCNA_02142	113	flagellar basal-body rod protein flgF
CCNA_01827	113	adenosylcobyric acid synthase (glutamine-hydrolysing)
CCNA_01818	113	D-alanine aminotransferase
CCNA_00550	113	transcriptional regulator, LacI family
phoR;CCNA_00291	113	phosphate regulon sensor protein phoR
CCNA_03178	112	transcriptional regulator, MerR family
CCNA_02583	112	phosphoribosylformylglycinamidine synthase I
CCNA_02128	112	acyl-CoA dehydrogenase
CCNA_02076	112	protein-L-isoaspartate O-methyltransferase
CCNA_01986	112	lipid-A-disaccharide synthase
CCNA_01693	112	transcriptional regulator, LysR family
CCNA_00634	112	chemotaxis protein methyltransferase
cheAI;CCNA_00442	112	chemotaxis histidine kinase protein cheAI
CCNA_00331	112	molybdate-binding protein
CCNA_00103	112	gamma-glutamyltranspeptidase
CCNA_03534	111	4-hydroxybenzoate polyprenyltransferase
CCNA_01935	111	hypothetical cytosolic protein
CCNA_01908	111	transporter
acrB4;CCNA_01866	111	cation/multidrug efflux pump acrB4
cydB;CCNA_00801	111	cytochrome bd-type quinol oxidase, subunit 2 cydB
CCNA_00565	111	gamma-glutamyltranspeptidase
CCNA_00472	111	GDP-mannose 4,6 dehydratase
CCNA_00400	111	transcriptional regulator, MarR family
CCNA_00222	111	glucose-6-phosphate isomerase/glucose-6 phosphate 1-epimerase
CCNA_03085	110	nitropropane dioxygenase/trans-enoyl-CoA reductase family
CCNA_02940	110	methyl-accepting chemotaxis protein
CCNA_02904	110	transcriptional regulator, GntR family
CCNA_01925	110	coniferyl aldehyde dehydrogenase
CCNA_01646	110	dethiobiotin synthetase
CCNA_00873	110	amidophosphoribosyltransferase family protein
CCNA_02224	109	methylenetetrahydrofolate reductase
CCNA_02209	109	quinone oxidoreductase
CCNA_01372	109	lysine decarboxylase family
CCNA_01062	109	GDP-mannose 4,6 dehydratase
CCNA_00746	109	ADA regulatory protein/O6-methylguanine-DNA
CCNA_00323	109	low-affinity zinc transport protein
CCNA_03469	108	arginyl-tRNA synthetase
exbD;CCNA_02420	108	TonB accessory protein exbD
CCNA_01962	108	leucyl/phenylalanyl-tRNA--protein transferase
CCNA_01550	108	sulfate adenylyltransferase subunit 2
CCNA_00984	108	phosphinothricin N-acetyltransferase
CCNA_03399	107	3-octaprenyl-4-hydroxybenzoate carboxy-lyase
CCNA_03394	107	two-component response regulator
CCNA_00777	107	PAS family GGDEF/EAL protein
CCNA_00376	107	hypothetical membrane spanning protein
CCNA_02011	106	methylmalonyl CoA epimerase
CCNA_01937	106	SufD protein
CCNA_01425	106	H+ translocating pyrophosphatase
CCNA_01364	106	NIFR3-like protein
CCNA_00849	106	outer membrane efflux protein
CCNA_00559	106	homoserine O-acetyltransferase
CCNA_00444	106	chemotaxis protein methyltransferase
CCNA_03611	105	glutathione-regulated potassium-efflux system protein kefC
CCNA_02594	105	endopeptidase htpX
clpS;CCNA_02552	105	ATP-dependent Clp protease adaptor protein ClpS
CCNA_02368	105	alpha-glucosidase
CCNA_01624	105	orotate phosphoribosyltransferase
CCNA_01242	105	amino acid permease
CCNA_00966	105	pyridoxamine 5'-phosphate oxidase
CCNA_00825	105	2-dehydro-3-deoxy-6-phosphogalactonate aldolase
CCNA_00439	105	methyl-accepting chemotaxis protein
CCNA_00105	105	MarC family integral membrane protein
CCNA_03778	104	integral membrane protein
CCNA_03386	104	multimodular transpeptidase-transglycosylase PBP 1A
CCNA_03270	104	transcriptional regulator, AsnC family
malI;CCNA_02367	104	maltose transport transcriptional repressor malI
CCNA_02243	104	D-alanyl-D-alanine serine-type carboxypeptidase
CCNA_01751	104	hypothetical membrane associated protein
CCNA_01495	104	deoxyribodipyrimidine photolyase
CCNA_01437	104	transglycosylase associated protein
CCNA_00685	104	RNA polymerase sigma factor
CCNA_00212	104	N-carbamoylputrescine amidase
kefB;CCNA_00204	104	glutathione-regulated potassium-efflux system protein kefB
CCNA_00201	104	outer membrane protein
pssY;CCNA_00165	104	polyisoprenylphosphate hexose-1-phosphotransferase pssY
CCNA_00142	104	endonuclease
CCNA_03493	103	phosphohydrolase (MutT/nudix family protein)
CCNA_02064	103	UDP-3-O-(3-hydroxymyristoyl) N-acetylglucosamine deacetylase
CCNA_01465	103	methyl-accepting chemotaxis protein
CCNA_03794	102	hypothetical membrane spanning protein
CCNA_03710	102	nitrogen regulatory IIA protein
CCNA_03645	102	phosphohydrolase (MutT/nudix family protein)
CCNA_03529	102	polyphosphate kinase
CCNA_03507	102	GGDEF/EAL diguanylate cyclase-phosphodiesterase
CCNA_03239	102	spermidine/putrescine-binding protein
CCNA_02213	102	NADH dehydrogenase
CCNA_01010	102	histidine ammonia-lyase
fliE;CCNA_01006	102	flagellar hook-basal body complex protein FliE
CCNA_00192	102	long-chain-fatty-acid--CoA ligase
CCNA_01811	101	putative competence-damage protein
CCNA_01549	101	sulfate adenylyltransferase subunit 1/adenylylsulfate kinase
CCNA_00872	101	glutaredoxin
CCNA_00348	101	probable chemoreceptor Y4FA
CCNA_03240	100	glutamine synthetase
CCNA_03206	100	L-serine dehydratase
CCNA_03194	100	integral membrane protein
CCNA_03047	100	4-amino-4-deoxychorismate lyase
CCNA_02577	100	phosphoribosylformylglycinamidine synthase, purS component
CCNA_02388	100	ribose 5-phosphate isomerase
CCNA_01948	100	peptidoglycan-specific endopeptidase, M23 family
CCNA_01819	100	RNA-binding protein, Hfq family
CCNA_01734	100	MarC family integral membrane protein
CCNA_01515	100	C4-dicarboxylate transporter large subunit
hemN;CCNA_01477	100	oxygen-independent coproporphyrinogen-III oxidase hemN
CCNA_01261	100	periplasmic multidrug efflux lipoprotein precursor
cheW;CCNA_00631	100	chemotaxis protein cheW
CCNA_03379	99	transcriptional regulator, Cro/CI family
CCNA_03285	99	magnesium and cobalt transport protein corA
CCNA_03200	99	hybrid sensor histidine kinase/receiver domain protein
CCNA_03083	99	hybrid sensor histidine kinase/receiver domain protein
CCNA_02747	99	ABC transporter substrate-binding protein
CCNA_02459	99	methylmalonyl-CoA mutase alpha subunit
CCNA_02347	99	phosphomannomutase
CCNA_02014	99	biotin operon repressor/biotin--(acetyl-CoA-carboxylase) synthetase
CCNA_01712	99	beta-lactamase repressor
CCNA_01562	99	4-hydroxy-2-oxoglutarate aldolase/2-dehydro-3-deoxyphosphogluconate aldolase
CCNA_01272	99	peptidyl-tRNA hydrolase family protein
CCNA_00940	99	sensory transduction protein kinase
CCNA_00489	99	phosphoribosyl-AMP cyclohydrolase
CCNA_03762	98	hypothetical protein
CCNA_03391	98	transcriptional regulator, Cro/CI family
CCNA_02184	98	competence damage-inducible protein cinA
CCNA_01394	98	uracil DNA glycosylase superfamily protein
CCNA_01063	98	putative UDP-perosamine 4-acetyl transferase
CCNA_00748	98	ferrous iron transport protein A
CCNA_00514	98	pirin
CCNA_00373	98	ATP synthase A chain
CCNA_00149	98	transcriptional regulator, Cro/CI family
CCNA_00064	98	methyl-accepting chemotaxis protein
CCNA_00001	98	ATP/GTP-binding protein
CCNA_03625	97	transcriptional regulator, LysR family protein
tolQ;CCNA_03341	97	TolQ protein
CCNA_02587	97	PAS-family sensor histidine kinase
CCNA_02580	97	rubredoxin
CCNA_02332	97	chemotaxis receiver protein cheYIII
CCNA_01179	97	phosphoadenosine phosphosulfate reductase
cydC;CCNA_00798	97	ABC transporter, ATP-binding protein cydC
CCNA_00760	97	two component sensor histidine kinase
CCNA_00435	97	amino acid permease
gidB;CCNA_03870	96	methyltransferase gidB
CCNA_02438	96	quinone oxidoreductase
CCNA_01273	96	EMG2 protein
fliR;CCNA_01130	96	flagellar biosynthesis protein FliR
CCNA_00190	96	acyl-CoA hydrolase
mcsS;CCNA_03727	95	small-conductance mechanosensitive channel mcsS
CCNA_03519	95	transcriptional regulator, PadR family
pal;CCNA_03337	95	peptidoglycan-associated lipoprotein pal
CCNA_03326	95	two-component sensor histidine kinase
CCNA_03247	95	methyl-accepting chemotaxis protein
CCNA_02364	95	methyl-accepting chemotaxis protein
CCNA_02293	95	thiol:disulfide interchange protein tlpA
CCNA_02244	95	aminotransferase class I family protein
qoxC;CCNA_01849	95	quinol cytochrome oxidase polypeptide III
CCNA_01487	95	transcriptional regulator, GntR family
flgE;CCNA_00947	95	flagellar hook protein FlgE
CCNA_00324	95	TolR protein
CCNA_03351	94	phosphoribosylamidoimidazole-succinocarboxamide synthase
CCNA_02945	94	PAS-family sensor histidine kinase
CCNA_02709	94	CBS domain containing protein
CCNA_02568	94	LAO/AO transport system kinase
CCNA_01414	94	3-hydroxyisobutyryl-CoA hydrolase
CCNA_01209	94	L-lactate dehydrogenase (FMN-linked)
CCNA_03641	93	succinate dehydrogenase iron-sulfur protein
CCNA_03353	93	hypothetical protein
CCNA_02285	93	transcription elongation factor greB
nuoC;CCNA_02031	93	NADH-quinone oxidoreductase chain C
nuoE;CCNA_02027	93	NADH-quinone oxidoreductase chain E
CCNA_01926	93	two-component response regulator
CCNA_01754	93	transglycosylase associated protein
CCNA_01541	93	transcriptional regulator, LysR family
CCNA_01449	93	fructose-1,6-bisphosphatase
glpX;CCNA_01448	93	fructose-1,6-bisphosphatase
moaD;CCNA_00017	93	molybdopterin converting factor, small subunit
CCNA_03582	92	3'(2'),5'-bisphosphate nucleotidase/myo-inositol 1-(4-)phosphatase
CCNA_03468	92	methyl-accepting chemotaxis protein
CCNA_02203	92	hypothetical exported protein
CCNA_00753	92	lysine 2,3-aminomutase
CCNA_00538	92	methyl-accepting chemotaxis protein
CCNA_00047	92	tRNA m7-G46 methyltransferase
CCNA_03816	91	peptidyl-dipeptidase DCP
CCNA_03234	91	glutamine amidotransferase, class I
CCNA_02752	91	GAF/PAS-family histidine kinase/receiver protein
CCNA_02681	91	glucose inhibited division protein A
vanR;CCNA_02475	91	transcriptional regulator vanR
CCNA_02462	91	hypothetical protein
CCNA_01727	91	methyl-accepting chemotaxis protein
fdhD;CCNA_01300	91	formate dehydrogenase accessory protein fdhD
CCNA_00983	91	hybrid sensor histidine kinase/receiver protein
CCNA_00824	91	galactonate operon transcriptional repressor
moaE;CCNA_00016	91	molybdopterin converting factor, large subunit
CCNA_03522	90	microcin-processing peptidase 2 (TldD)
CCNA_02215	90	acyl-CoA dehydrogenase
nuoG;CCNA_02023	90	NADH-quinone oxidoreductase chain G
CCNA_01865	90	periplasmic multidrug efflux lipoprotein precursor
CCNA_01490	90	NAD(FAD)-utilizing dehydrogenase
CCNA_01375	90	lactoylglutathione lyase
fliF;CCNA_00950	90	flagellar M-ring protein FliF
CCNA_00454	90	transcriptional regulator, GntR family
CCNA_03854	89	phosphoribosyl-ATP pyrophosphatase
CCNA_03830	89	multidrug resistance protein A
CCNA_03177	89	methylmalonyl-CoA mutase MeaA-like protein
CCNA_02692	89	hypothetical exported protein
CCNA_02403	89	ABC transporter permease protein
CCNA_02153	89	acetylspermidine deacetylase
mmpA;CCNA_01993	89	membrane endopeptidase MmpA
CCNA_01790	89	protein translocase subunit secG
CCNA_01423	89	thiamine-monophosphate kinase
CCNA_01384	89	amidase family protein
CCNA_00854	89	metallo-beta-lactamase protein
yidC;CCNA_00806	89	inner membrane protein translocase component yidC
CCNA_00421	89	dihydroneopterin aldolase
tolR;CCNA_03340	88	TolR protein
CCNA_01992	88	outer membrane protein assembly factor
CCNA_01492	88	3-mercaptopyruvate sulfurtransferase
CCNA_01011	88	imidazolonepropionase
CCNA_00515	88	5-methyltetrahydropteroyltriglutamate-- homocysteine methyltransferase
CCNA_00247	88	two-component receiver protein
CCNA_03459	87	methyl-accepting chemotaxis protein
cpaF;CCNA_03037	87	pilus assembly ATPase CpaF
CCNA_01485	87	aldose 1-epimerase
CCNA_01463	87	3-deoxy-7-phosphoheptulonate synthase
CCNA_01413	87	phosphoglycerate mutase family protein
CCNA_01008	87	urocanate hydratase
CCNA_00540	87	coproporphyrinogen III oxidase
CCNA_00488	87	amino acid efflux permease
CCNA_00437	87	methyl-accepting chemotaxis protein
chvG;CCNA_00238	87	two-component sensor histidine kinase chvG
CCNA_00147	87	hypothetical protein
CCNA_03506	86	transcriptional regulator, algH
CCNA_03412	86	NAD(P) transhydrogenase subunit beta
CCNA_02605	86	rRNA methylase, SpoU family
CCNA_02495	86	4-hydroxybenzoate transporter
exbB;CCNA_02421	86	TonB accessory protein exbB
CCNA_00987	86	hypothetical protein
CCNA_00833	86	Trp repressor binding protein
CCNA_00626	86	methyl-accepting chemotaxis protein
CCNA_00403	86	short chain dehydrogenase
corC;CCNA_00051	86	magnesium and cobalt efflux protein CorC
CCNA_03677	85	CoA-transferase family III protein
CCNA_03295	85	PAS-family sensor histidine kinase
sigU;CCNA_02977	85	RNA polymerase ECF-type sigma factor sigU
CCNA_02737	85	queuosine biosynthesis protein QueF
CCNA_02493	85	3-carboxy-cis,cis-muconate cycloisomerase
CCNA_02402	85	methyl-accepting chemotaxis protein
CCNA_02221	85	methionine synthase I metH
CCNA_02182	85	phosphoserine phosphatase
CCNA_01863	85	outer membrane efflux protein
CCNA_01663	85	potassium-transporting ATPase A chain
CCNA_01560	85	phosphoenolpyruvate carboxylase
CCNA_01271	85	transcriptional regulator, MarR family
CCNA_01099	85	tetracycline resistance protein
CCNA_00963	85	organic hydroperoxide resistance protein
CCNA_00691	85	ferredoxin
nhaA;CCNA_00459	85	Na+/H+ antiporter nhaA
CCNA_00029	85	lysine exporter protein
CCNA_03862	84	regulatory protein tenI
CCNA_03767	84	SSU ribosomal protein S16P
CCNA_03755	84	D-glycero-D-manno-heptose-7-phosphate 1-kinase/D-glycero-D-manno-heptose-1-phosphate adenylyltransferase
CCNA_03684	84	carbonic anhydrase
CCNA_03257	84	chemotaxis receiver domain protein cheYIII
CCNA_02602	84	transcriptional regulator, LysR family
CCNA_02034	84	luciferase-like monooxygenase
CCNA_01984	84	FlhB-like flagellar protein
CCNA_01289	84	hypothetical membrane spanning protein
CCNA_01030	84	peptidyl-prolyl cis-trans isomerase
CCNA_00853	84	3-isopropylmalate dehydrogenase
CCNA_00629	84	methyl-accepting chemotaxis protein
CCNA_00500	84	hydroxymethylglutaryl-CoA lyase
CCNA_00107	84	conserved cytosolic protein
CCNA_03354	83	5-formyltetrahydrofolate cyclo-ligase
pilA;CCNA_03043	83	type IV pilin protein pilA
CCNA_02889	83	peptidyl-prolyl cis-trans isomerase
CCNA_02734	83	serine acetyltransferase
flgI;CCNA_02665	83	flagellar P-ring protein flgI
CCNA_02489	83	acetate/3-ketoacid CoA transferase, subunit B
CCNA_02362	83	GAF domain-containing protein
CCNA_02094	83	NAD-dependent oxidoreductase
CCNA_01665	83	potassium-transporting ATPase C chain
CCNA_01494	83	cyclopropane-fatty-acyl-phospholipid synthase
CCNA_01367	83	nicotinate-nucleotide--dimethylbenzimidazole phosphoribosyltransferase
sppA;CCNA_00976	83	signal peptide peptidase
CCNA_00969	83	two component sensor histidine kinase
CCNA_00875	83	Flp/Fap pilin component protein
CCNA_00328	83	Monofunctional biosynthetic peptidoglycan transglycosylase
CCNA_00211	83	agmatine deiminase
CCNA_00207	83	succinyl-CoA:3-ketoacid-coenzyme A transferase subunit B
CCNA_03763	82	deacetylase
CCNA_03731	82	histidinol-phosphatase
CCNA_03553	82	bis(5'-nucleosyl)-tetraphosphatase (asymmetrical)
coxC;CCNA_03513	82	cytochrome c oxidase subunit III coxC
CCNA_03462	82	glycine dehydrogenase (decarboxylating)
CCNA_03067	82	transcriptional regulator, MarR family
CCNA_02488	82	acetate/3-ketoacid CoA transferase, subunit A
CCNA_02410	82	alpha-methylacyl-CoA racemase
CCNA_00741	82	3-hydroxybutyryl-CoA dehydratase
CCNA_00315	82	3-polyprenyl-4-hydroxybenzoate decarboxylase
CCNA_00277	82	succinyl-diaminopimelate desuccinylase
CCNA_00206	82	succinyl-CoA:3-ketoacid-coenzyme A transferase subunit A
CCNA_00036	82	ribosome-binding factor A
CCNA_00013	82	protein-PII uridylyltransferase
CCNA_03463	81	glycine dehydrogenase (decarboxylating)
CCNA_02687	81	serine-pyruvate aminotransferase
CCNA_00471	81	GDP-L-fucose synthase
CCNA_00408	81	Macrolide-efflux protein
CCNA_00245	81	pterin-4-alpha-carbinolamine dehydratase
CCNA_00079	81	transcriptional regulator, MerR family
CCNA_03766	80	16S rRNA processing protein rimM
sigT;CCNA_03589	80	RNA polymerase ECF-type sigma factor sigT
CCNA_03064	80	transcriptional regulator, PadR family
CCNA_02505	80	type IV secretory pathway, VirB11 ATPase
CCNA_01917	80	alpha-methylacyl-CoA racemase
CCNA_01623	80	phosphohydrolase, MutT/nudix family
CCNA_01539	80	pirin
CCNA_01398	80	peptidyl-prolyl cis-trans isomerase
CCNA_00502	80	glycosyl transferase family protein
pmbA;CCNA_00311	80	microcin-processing peptidase 1 (PmbA)
CCNA_03711	79	ribosome-associated factor Y
CCNA_03320	79	biotin carboxylase
CCNA_02715	79	MASE1-family sensor histidine kinase
CCNA_02288	79	tRNA synthetase class I, catalytic domain protein
CCNA_01605	79	NADPH-dependent FMN reductase family protein
CCNA_01031	79	transporter
CCNA_00412	79	CoA pyrophosphatase
CCNA_03796	78	tellurium resistance protein terC
CCNA_03503	78	YceI-family periplasmic protein
CCNA_03070	78	4-oxalocrotonate tautomerase
CCNA_02827	78	transposase
CCNA_02771	78	transposase
CCNA_02374	78	transposase
CCNA_02349	78	bark storage protein A precursor
CCNA_02220	78	beta-glucosidase
CCNA_02092	78	amino acid efflux permease
CCNA_01756	78	hypothetical protein
CCNA_01114	78	SufE protein
CCNA_00921	78	zinc metalloprotease
CCNA_00548	78	transposase
CCNA_03788	77	thiol:disulfide interchange protein tlpA
CCNA_03736	77	hypothetical YGGT family protein
CCNA_03622	77	beta-lactamase repressor
CCNA_03496	77	hypothetical cytosolic protein
CCNA_03482	77	ABC transporter permease protein
CCNA_03244	77	transcriptional regulator
CCNA_03129	77	peptidoglycan-specific endopeptidase, M23 family
CCNA_02399	77	23S rRNA methyltransferase
CCNA_01674	77	hypothetical cytosolic protein
CCNA_01599	77	hypothetical protein
CCNA_01462	77	lactate 2-monooxygenase
CCNA_01391	77	radical SAM superfamily protein
CCNA_01174	77	transcriptional regulator, LysR family
ibpA;CCNA_00902	77	inositol ABC transporter, periplasmic inositol-binding protein IbpA
CCNA_00254	77	RarD family membrane permease
CCNA_00175	77	type II secretion pathway protein G
CCNA_00025	77	transporter
CCNA_03413	76	NAD(P) transhydrogenase alpha subunit
CCNA_03284	76	adenosine deaminase
CCNA_03066	76	GAF/PAS-family sensor histidine kinase
CCNA_02961	76	N-acetylneuraminate synthase
CCNA_02698	76	inosine-uridine preferring nucleoside hydrolase
CCNA_02429	76	arsenate reductase
CCNA_01687	76	23S rRNA Um2552 2'-O-methyltransferase
CCNA_01573	76	transcriptional regulator, ArsR family
CCNA_01516	76	NAD(P)H-dependent quinone reductase
CCNA_01071	76	alpha-ketoglutarate permease
fixK;CCNA_00789	76	hypoxia transcriptional regulator FixK
CCNA_00434	76	conserved membrane-spanning protein
CCNA_03751	75	peptidyl-prolyl cis-trans isomerase
CCNA_03618	75	SCO1/SenC family protein
CCNA_03419	75	RNA polymerase ECF-type sigma factor
flgH;CCNA_02145	75	flagellar L-ring protein flgH
CCNA_01836	75	acyl-CoA thioesterase I/lysophospholipase
CCNA_01153	75	chromate transport protein
nasC;CCNA_00653	75	assimilatory nitrate reductase catalytic subunit
CCNA_03667	74	hypothetical cytosolic protein
CCNA_03218	74	periplasmic multidrug efflux lipoprotein precursor
CCNA_02848	74	heme chaperone-apocytochrome heme-lyase
CCNA_01899	74	DNA polymerase III, delta' subunit
CCNA_01854	74	transcriptional regulator, GntR family
CCNA_01629	74	signal peptidase I
ccoS;CCNA_01474	74	cytochrome cbb3 oxidase maturation protein ccoS
ccoN;CCNA_01467	74	cytochrome cbb3 oxidase subunit I ccoN
CCNA_01408	74	phosphohydrolase, MutT/nudix family
CCNA_01113	74	rhodanese-related sulfurtransferase
CCNA_00757	74	lysyl-tRNA synthetase
CCNA_00267	74	MutT-like protein
CCNA_00131	74	Rrf2 family protein
CCNA_03737	73	YggU superfamily protein
CCNA_03613	73	3-hydroxybutyryl-CoA dehydratase
CCNA_03277	73	glycosyltransferase
katG;CCNA_03138	73	peroxidase/catalase katG
CCNA_02659	73	two-component receiver domain protein
CCNA_02322	73	ApaG protein
CCNA_02099	73	Na+ driven multidrug efflux pump
CCNA_02005	73	inosine-uridine preferring nucleoside hydrolase
CCNA_01572	73	aquaporin/glycerol uptake facilitator protein
CCNA_00985	73	protease II
CCNA_00670	73	O-antigen export system ATP-binding protein
CCNA_00571	73	phosphoenolpyruvate-protein phosphotransferase/phosphocarrier protein HPr/PTS system, glucose-specific IIA subunit
CCNA_00371	73	ATP synthase B' chain
CCNA_00304	73	3-deoxy-D-manno-octulosonic-acid transferase
CCNA_00125	73	amino acid efflux permease
CCNA_03786	72	heme chaperone heme-lyase
CCNA_03455	72	glycosyltransferase
tolB;CCNA_03338	72	TolB protein
CCNA_02085	72	anhydromuramoyl-peptide exo-beta-N-acetylglucosaminidase
CCNA_01243	72	ATP-dependent helicase hrpB
CCNA_00526	72	hypothetical protein
CCNA_00352	72	integral membrane protein
grpE;CCNA_00153	72	GrpE protein
CCNA_00140	72	glutathione synthetase
CCNA_03293	71	enoyl-CoA hydratase/delta(3)-cis-delta(2)-trans-enoyl-CoA isomerase/3-hydroxyacyl-CoA dehydrogenase/3-hydroxybutyryl-CoA epimerase
CCNA_03171	71	hybrid sensor histidine kinase/receiver domain protein
CCNA_02839	71	glutamate-ammonia-ligase adenylyltransferase
CCNA_02591	71	glutaredoxin
CCNA_02055	71	conserved hypothetical protein, YnfA/UPF0060 family
CCNA_01897	71	metal-dependent hydrolase
fljL;CCNA_01527	71	flagellin fljL
CCNA_01513	71	C4-dicarboxylate-binding protein
CCNA_00233	71	UDP-N-acetylglucosamine 4,6-dehydratase
CCNA_00074	71	multifunctional fatty acid oxidation complex subunit alpha FadJ
CCNA_03738	70	hybrid histidine kinase/receiver domain protein
CCNA_03734	70	glutamine-dependent NAD(+) synthetase
CCNA_03281	70	transcriptional regulator, AsnC family
CCNA_02686	70	N-carbamoyl-L-amino acid hydrolase
CCNA_02327	70	ABC transporter permease protein
CCNA_02302	70	1-acyl-sn-glycerol-3-phosphate acyltransferase
CCNA_02095	70	putative NADP-dependent oxidoreductase
fljK;CCNA_01528	70	flagellin fljK
CCNA_01497	70	ADP-L-glycero-D-manno-heptose-6-epimerase
CCNA_01228	70	pyrazinamidase/nicotinamidase
CCNA_01143	70	translation initiation inhibitor
CCNA_00695	70	metal-dependent hydrolase
CCNA_00050	70	apolipoprotein N-acyltransferase
dnaQ;CCNA_00005	70	DNA polymerase III, epsilon chain
CCNA_03504	69	acyl-CoA dehydrogenase
CCNA_03371	69	bacterioferritin
CCNA_03282	69	pirin
CCNA_03053	69	dioxygenase
CCNA_02842	69	two-component sensor histidine kinase
CCNA_02757	69	sugar fermentation stimulation protein A
CCNA_02699	69	guanine deaminase
CCNA_01905	69	urea carboxylase
CCNA_01571	69	arsenate reductase
CCNA_01530	69	flagellin
CCNA_00836	69	flagellin
CCNA_00744	69	GIY-YIG endonuclease domain protein
CCNA_00407	69	diamine acetyltransferase
pstC;CCNA_00292	69	phosphate transport system permease protein pstC
CCNA_00278	69	glutaminase
CCNA_00272	69	RmuC family protein
CCNA_00078	69	acyl-CoA dehydrogenase
CCNA_03639	68	ferredoxin, 2Fe-2s
CCNA_03328	68	putative epimerase
CCNA_02283	68	HNH endonuclease family protein
CCNA_01954	68	ribonuclease E
CCNA_01714	68	arsenate reductase
CCNA_01522	68	ATP-dependent protease subunit
CCNA_00834	68	flagellin
CCNA_00810	68	acetyl esterase
CCNA_00807	68	ribonuclease P protein component
CCNA_00553	68	hydroxyacylglutathione hydrolase
CCNA_00319	68	acetyltransferase, GNAT family
CCNA_00288	68	sulfate-binding protein
CCNA_00213	68	ribosomal-protein-alanine acetyltransferase
CCNA_00106	68	2-polyprenyl-6-methoxyphenol hydroxylase
CCNA_02498	67	YjbJ-related lytic transglycosylase
CCNA_02437	67	transcriptional regulator, LysR family
CCNA_01952	67	N-acetylmuramoyl-L-alanine amidase
CCNA_01901	67	lipoprotein
CCNA_01832	67	beta-glucosidase
CCNA_01672	67	transglutaminase-like enzyme, putative cysteine
CCNA_01555	67	altronate hydrolase
CCNA_00240	67	PTS system, IIA component
CCNA_03783	66	heme exporter protein B
CCNA_03663	66	NADP-dependent malic enzyme
CCNA_03650	66	mannose-1-phosphate guanyltransferase
CCNA_03508	66	ribosomal-protein-S5-alanine acetyltransferase
CCNA_03190	66	low-specificity L-threonine aldolase
CCNA_02704	66	NADP-dependent malic enzyme
CCNA_02563	66	acyl-CoA dehydrogenase
CCNA_02417	66	biotin synthase related domain containing protein
CCNA_01777	66	hybrid sensor histidine kinase/receiver domain protein
CCNA_01702	66	NAD-dependent oxidoreductase
CCNA_01387	66	tRNA (uracil-5-)-methyltransferase
CCNA_01369	66	acyl-CoA dehydrogenase, short-chain specific
fliN;CCNA_00953	66	flagellar motor switch protein FliN
CCNA_00883	66	3-demethylubiquinone 3-methyltransferase
CCNA_00846	66	proline dehydrogenase/delta-1-pyrroline-5-carboxylate dehydrogenase
CCNA_00835	66	flagellin
cheD;CCNA_00447	66	chemotaxis protein cheD
CCNA_03586	65	chemotaxis protein methyltransferase
CCNA_03524	65	di-/tripeptide transporter
CCNA_03258	65	hypothetical protein
CCNA_03176	65	nucleotidyltransferase
CCNA_03054	65	transcriptional regulator, AraC family
CCNA_02701	65	xanthine dehydrogenase large subunit
CCNA_02358	65	FMN reductase
CCNA_01945	65	hypothetical protein
CCNA_01745	65	thioredoxin peroxidase
CCNA_01578	65	beta-lactamase repressor
CCNA_01013	65	histidine utilization repressor
CCNA_00249	65	SCO1/SenC family protein
hemH;CCNA_03878	64	ferrochelatase
CCNA_03746	64	acetylornithine deacetylase
CCNA_03619	64	zinc metalloprotease
CCNA_03149	64	beta-glucosidase/beta-xylosidase
CCNA_02445	64	copper homeostasis protein cutC
glk;CCNA_02133	64	glucokinase
CCNA_01841	64	isocitrate lyase
CCNA_01575	64	hypothetical exported protein
CCNA_00857	64	glucose/fructose transport protein
CCNA_00651	64	nitrite reductase (NAD(P)H) catalytic subunit/assimilatory nitrate reductase electron-transfer subunit
CCNA_00130	64	Kup system potassium uptake protein
CCNA_02938	63	outer membrane protein A
CCNA_02607	63	isocitrate dehydrogenase (NADP)
CCNA_02589	63	bolA-related transcriptional regulator
CCNA_01162	63	beta-glucosidase
CCNA_00690	63	CarD-like transcriptional regulator
nasE;CCNA_00652	63	nitrite reductase (NAD(P)H) small subunit
CCNA_00109	63	thioredoxin
CCNA_03845	62	ADA regulatory protein/O6-methylguanine-DNA methyltransferase
CCNA_03774	62	citrate lyase beta chain/citryl-CoA lyase subunit
CCNA_03088	62	two-component sensor histidine kinase
CCNA_02355	62	endonuclease III
cheAII;CCNA_00630	62	chemotaxis histidine kinase protein cheAII
CCNA_00088	62	HerA helicase-related ATPase
CCNA_00083	62	phosphoglucomutase/phosphomannomutase
CCNA_03858	61	protein translocase subunit secB
CCNA_03226	61	Putative arginine/agmatin antiporter
CCNA_02960	61	HTH DNA-binding protein, vapI
CCNA_02270	61	transcriptional regulator, MarR family
CCNA_02171	61	nucleoside permease nupC
CCNA_01593	61	Xaa-pro aminopeptidase
CCNA_00793	61	phosphatidylglycerol glycosyltransferase
CCNA_00136	61	AmpG protein
CCNA_03640	60	ferredoxin NAD(+) reductase
CCNA_03422	60	oligoendopeptidase F
CCNA_03113	60	membrane-associated phospholipid phosphatase
CCNA_02849	60	cytochrome c-type biogenesis heme chaperone
CCNA_02609	60	putative malonate transporter
CCNA_01834	60	oxidoreductase
CCNA_01814	60	nitrogen regulation protein ntrB
CCNA_01452	60	hypothetical protein
CCNA_01442	60	N-acetyl-gamma-glutamyl-phosphate reductase
flgD;CCNA_00946	60	Basal-body rod modification protein FlgD
CCNA_00465	60	UDP-galactopyranose mutase
CCNA_03808	59	organic solvent resistance transport system Ttg2C protein
CCNA_03478	59	AraC-family transcription regulator ftrA
cpaA;CCNA_03042	59	pilus assembly prepilin peptidase CpaA
CCNA_03027	59	two-component sensor histidine kinase
CCNA_03013	59	peroxiredoxin reductase (NAD(P)H) /NADH oxidase H2O2-forming
ftsI;CCNA_02643	59	division specific D,D-transpeptidase/cell division protein ftsI
CCNA_02616	59	4-hydroxyphenylpyruvate dioxygenase
CCNA_02566	59	membrane alanine aminopeptidase
hsp33;CCNA_02324	59	heat shock protein 33 hsp33
CCNA_02242	59	PHB granule-associated protein, phasin2
CCNA_02164	59	leucine dehydrogenase
CCNA_02084	59	chromosome segregation and condensation protein fusion scpAB
CCNA_01776	59	ribonuclease D
CCNA_01239	59	two-component sensor histidine kinase
CCNA_00937	59	acetyltransferase
CCNA_00506	59	cytochrome b
CCNA_00303	59	tetraacyldisaccharide 4'-kinase
CCNA_03569	58	hypothetical membrane spanning protein
CCNA_02239	58	conserved hypothetical protein
CCNA_01919	58	FrnE protein
CCNA_00570	58	transcriptional regulator, GntR family
CCNA_00067	58	hypothetical cytosolic protein
CCNA_03718	57	NADH-ubiquinone oxidoreductase subunit
CCNA_03454	57	UDP-2,3-diacylglucosamine hydrolase
CCNA_03036	57	TadB-related pilus assembly protein
CCNA_02959	57	Zn-dependent hydrolase, glyoxalase II family
CCNA_02735	57	phosphohydrolase (MutT/nudix family protein)
CCNA_02516	57	glutathione S-transferase
CCNA_02199	57	methyltransferase
CCNA_01852	57	major facilitator superfamily transporter
fixG;CCNA_01471	57	polyferredoxin protein fixG
CCNA_01434	57	transcriptional regulator, MerR family
CCNA_01376	57	glutathione S-transferase
CCNA_01368	57	acyl-CoA dehydrogenase
CCNA_01301	57	NAD-dependent formate dehydrogenase alpha subunit
CCNA_01177	57	sulfite reductase (ferredoxin)
CCNA_00768	57	hypothetical protein
CCNA_00096	57	L-asparaginase
CCNA_03802	56	hypothetical prolyl oligopeptidase family protein
CCNA_03646	56	ATPase
CCNA_03288	56	YcfA superfamily protein
CCNA_03078	56	hypothetical protein
CCNA_02646	56	cell division protein mraZ
CCNA_01666	56	osmosensitive K+ channel histidine kinase kdpD
CCNA_01650	56	copper/zinc superoxide dismutase
CCNA_01187	56	RNA polymerase ECF-type sigma factor
CCNA_00693	56	heat shock protein 15
CCNA_00612	56	L-asparaginase
sixA;CCNA_00560	56	phosphohistidine phosphatase SixA
CCNA_00021	56	putative aerobic-type carbon monoxide dehydrogenase, large subunit CoxL
CCNA_03801	55	prolyl endopeptidase family
CCNA_03425	55	hypothetical protein
CCNA_02725	55	choline dehydrogenase
CCNA_02425	55	non-essential pilus assembly protein
CCNA_02284	55	DNA-3-methyladenine glycosylase II
CCNA_01773	55	SNARE-associated family membrane protein
CCNA_01621	55	DNA-directed RNA polymerase omega chain
CCNA_01563	55	2-dehydro-3-deoxygluconokinase
CCNA_01395	55	electron transfer flavoprotein-ubiquinone oxidoreductase
CCNA_01287	55	epoxide hydrolase
CCNA_01172	55	hypothetical protein
rsaE;CCNA_01061	55	type I secretion adaptor protein RsaE
CCNA_00802	55	protein ybgT
CCNA_00689	55	PAS-family hybrid histidine kinase/receiver protein
CCNA_00091	55	transporter, drug/metabolite exporter family
CCNA_03211	54	L-Ala-D/L-Glu racemase
CCNA_03106	54	BolA protein
CCNA_02834	54	molybdopterin dependent oxidoreductase
CCNA_02647	54	transcriptional regulator
CCNA_02352	54	membrane-bound aldehyde dehydrogenase, large subunit
CCNA_02286	54	hypothetical protein
CCNA_01681	54	RimI-like acetyltransferase
CCNA_01643	54	arginine-tRNA-protein transferase
CCNA_01502	54	conserved membrane spanning protein
CCNA_01152	54	external DNA uptake/catabolism protein
cckA;CCNA_01132	54	sensory transduction histidine kinase/receiver protein CckA
CCNA_00994	54	oxidoreductase, GMC family
CCNA_00481	54	hypothetical transcriptional regulatory protein
CCNA_00329	54	ribosomal-protein-alanine acetyltransferase
CCNA_03806	53	outer membrane lipoprotein
CCNA_03617	53	hypothetical exported protein
CCNA_03421	53	2-polyprenylphenol 6-hydroxylase accessory protein ubiB
CCNA_03181	53	alcohol dehydrogenase
CCNA_02935	53	methyl-accepting chemotaxis protein
CCNA_02931	53	flgE-related flagellar hook protein
CCNA_02847	53	cytochrome c-type biogenesis protein ccmH
CCNA_02341	53	small heat shock protein
CCNA_02072	53	ATP-dependent protease subunit
CCNA_01159	53	transporter, major facilitator superfamily
CCNA_00754	53	hypothetical membrane associated protein
CCNA_03877	52	hypothetical membrane spanning protein
CCNA_02570	52	transporter
CCNA_02378	52	hypothetical protein
CCNA_01653	52	peptidyl-prolyl cis-trans isomerase
mreC;CCNA_01613	52	rod shape-determining protein mreC
CCNA_01285	52	proline iminopeptidase
motA;CCNA_00787	52	chemotaxis motA protein
CCNA_00572	52	PTS system, N-acetylglucosamine-specific IIBC component
CCNA_00458	52	PTS system, N-acetylglucosamine-specific IIBC component
CCNA_03836	51	3-hydroxydecanoyl-(acyl-carrier-protein) dehydratase
CCNA_03400	51	hypothetical protein
CCNA_03387	51	aspartate racemase
CCNA_02385	51	3-deoxy-7-phosphoheptulonate synthase
CCNA_02263	51	protein glcG
fliM;CCNA_02140	51	flagellar motor switch protein fliM
CCNA_02051	51	dihydroorotase
CCNA_01878	51	long-chain-fatty-acid--CoA ligase
CCNA_01478	51	transcriptional regulator
CCNA_01337	51	GMC family oxidoreductase
CCNA_01058	51	transcriptional regulator
CCNA_00939	51	transcriptional regulator, MarR family
recF;CCNA_00158	51	DNA replication and repair protein recF
CCNA_03764	50	acyl-CoA thioesterase
CCNA_03685	50	multimodular transpeptidase-transglycosylase
CCNA_03669	50	outer membrane protein
CCNA_03110	50	two-component receiver domain protein
CCNA_02806	50	nickel-cobalt-cadmium resistance protein nccC
CCNA_02761	50	hypothetical protein
CCNA_02348	50	acetyltransferase, GNAT family
CCNA_02331	50	peptidoglycan-specific endopeptidase, M23 family
CCNA_02269	50	L-aminopeptidase/D-esterase dmpA
CCNA_02154	50	GCN5-related N-acetyltransferase
pgl;CCNA_02135	50	6-phosphogluconolactonase
CCNA_01977	50	1-acyl-sn-glycerol-3-phosphate acyltransferase
CCNA_01736	50	transcriptional regulator, TetR family
CCNA_01644	50	chemotaxis motB protein
ccoO;CCNA_01468	50	cytochrome cbb3 oxidase, cytochrome c subunit ccoO
fixL;CCNA_00796	50	oxygen sensory histidine kinase FixL
CCNA_00727	50	ribosomal-protein-alanine acetyltransferase
CCNA_00674	50	NAD(FAD)-utilizing dehydrogenase
CCNA_00623	50	PAS-family sensor histidine kinase
CCNA_00413	50	poly(A) polymerase/tRNA-nucleotidyltransferase
CCNA_00019	50	molybdopterin-guanine dinucleotide biosynthesis protein A
ubiE;CCNA_03595	49	ubiquinone/menaquinone biosynthesis methyltransferase ubiE
CCNA_03480	49	conserved hypothetical protein
CCNA_03299	49	outer membrane protein oprM
CCNA_03055	49	transcriptional regulator, AraC family
CCNA_02444	49	N(4)-(beta-N-acetylglucosaminyl)-L-asparaginase
CCNA_02101	49	glyoxalase family protein
CCNA_01789	49	acetyltransferase, GNAT family
CCNA_01602	49	glutathione S-transferase
CCNA_01567	49	proline iminopeptidase
CCNA_01426	49	chemotaxis receiver domain protein cheYIII
CCNA_01019	49	beta-glucosidase
CCNA_00683	49	hypothetical protein
CCNA_00505	49	ubiquinol-cytochrome c reductase iron-sulfur subunit
CCNA_03558	48	ATP synthase epsilon chain
CCNA_03300	48	multidrug resistance efflux pump, periplasmic component
CCNA_02859	48	conserved hypothetical protein
staR;CCNA_02334	48	transcriptional regulator of stalk biogenesis staR
CCNA_02287	48	transcriptional regulator, TetR family
CCNA_02112	48	D-cysteine desulfhydrase
CCNA_02050	48	dihydroorotase
CCNA_01673	48	hypothetical protein
CCNA_01279	48	ATP-NAD kinase
flgB;CCNA_01004	48	flagellar basal-body rod protein FlgB
nasT;CCNA_00648	48	nitrate response regulator NasT
CCNA_00368	48	phosphonates transport system permease protein phnE
CCNA_00302	48	parathion hydrolase
CCNA_00086	48	NAD-specific glutamate dehydrogenase
CCNA_03311	47	protein translocase subunit secE
CCNA_03269	47	glucokinase
CCNA_02885	47	isochorismatase family protein
CCNA_02736	47	nitroreductase family
CCNA_02455	47	conserved integral membrane protein
CCNA_02237	47	Xaa-pro dipeptidyl-peptidase
CCNA_02063	47	lipoprotein, ComL family
CCNA_01895	47	transporter, major facilitator superfamily
CCNA_01703	47	IolE-related protein
CCNA_01583	47	phosphate-binding protein
CCNA_01352	47	two component sensor histidine kinase
CCNA_00967	47	transcriptional regulator, TetR family
CCNA_00614	47	short-chain fatty acids transporter
CCNA_00327	47	nitrobenzoate nitroreductase
CCNA_00230	47	ribosomal large subunit pseudouridine synthase B
CCNA_00026	47	PAS-family sensor histidine kinase
CCNA_03840	46	succinyl-CoA:coenzyme A transferase
CCNA_03333	46	PAS-family sensor histidine kinase
CCNA_03278	46	aminobutyraldehyde dehydrogenase
CCNA_03128	46	transporter, drug/metabolite exporter family
CCNA_02967	46	PAS-family sensor histidine kinase
CCNA_02887	46	hydrolase/acyltransferase family protein
CCNA_02227	46	transcriptional regulator, LysR family
CCNA_02155	46	hypothetical protein
CCNA_01826	46	vitamin B12 receptor
CCNA_01816	46	nitrogen regulation protein ntrY
CCNA_01686	46	exopolyphosphatase
idhA;CCNA_01354	46	myo-inositol 2-dehydrogenase IdhA
CCNA_01108	46	nucleoside-diphosphate-sugar epimerase
CCNA_01032	46	RNA polymerase ECF-type sigma factor
CCNA_00362	46	zinc uptake regulation protein
CCNA_00094	46	probable UDP-N-acetyl-D-mannosaminuronic acid transferase
CCNA_03849	45	fructokinase
CCNA_03784	45	transporter
CCNA_03600	45	integral membrane protein
CCNA_03581	45	transporter, drug/metabolite exporter family
CCNA_03526	45	hypothetical protein
CCNA_03314	45	ferredoxin-NADP reductase
CCNA_03217	45	transcriptional regulator, TetR family
CCNA_03035	45	tyrosine phenol-lyase
CCNA_03021	45	hypothetical protein
CCNA_02600	45	S-formylglutathione hydrolase
CCNA_02474	45	transcriptional regulator, MarR family
CCNA_02398	45	endo-1,4-beta-xylanase
CCNA_02216	45	ABM family monooxygenase
CCNA_01911	45	glyoxalase family protein
CCNA_01810	45	hypothetical cytosolic protein
CCNA_01606	45	Soj/ParA-related ATPase protein
rsaFb;CCNA_01379	45	type I secretion outer membrane protein rsaFb
CCNA_01248	45	transcriptional regulator, TetR family
CCNA_01134	45	LuxR family transcriptional regulator
CCNA_00558	45	methyltransferase
CCNA_00494	45	transport protein
CCNA_00419	45	fasciclin domain cell surface protein
CCNA_00205	45	NAD(P)H oxidoreductase yheR
CCNA_03687	44	carbonic anhydrase
CCNA_03515	44	hypothetical protein
CCNA_03431	44	membrane-bound lytic murein transglycosylase B
CCNA_03385	44	hypothetical cytosolic protein
CCNA_03225	44	parathion hydrolase
CCNA_03094	44	malyl-CoA lyase
CCNA_02853	44	two-component sensor histidine kinase
CCNA_02754	44	parathion hydrolase
CCNA_02383	44	lipase
CCNA_02289	44	transcriptional regulator, MarR/EmrR family
CCNA_01980	44	methylisocitrate lyase
CCNA_01704	44	cytochrome c
CCNA_01579	44	cell wall degradation protein
CCNA_00832	44	transcriptional regulator, LysR family
nrtA;CCNA_00645	44	nitrate binding protein nrtA
rspA;CCNA_00566	44	starvation sensing protein rspA
CCNA_03739	43	very short patch repair endonuclease
CCNA_03706	43	small heat shock protein
CCNA_03592	43	outer membrane lipoprotein Blc
ctaG;CCNA_03514	43	cytochrome c oxidase assembly protein ctaG
doc;CCNA_03473	43	death on curing toxin protein doc
CCNA_03364	43	hypothetical protein
CCNA_03261	43	queuosine biosynthesis protein QueE
CCNA_03160	43	molybdopterin-guanine dinucleotide biosynthesis protein A
CCNA_03000	43	hypothetical protein
CCNA_02936	43	glutathione S-transferase
CCNA_02869	43	gene transfer agent (GTA) protein
CCNA_02703	43	urate oxidase
CCNA_02606	43	hybrid sensor histidine kinase/receiver domain protein
CCNA_02478	43	dihydrolipoamide acetyltransferase component of acetoin cleaving system
CCNA_02457	43	nitropropane dioxygenase/trans-enoyl-CoA reductase family protein
CCNA_02196	43	hypothetical membrane spanning protein
CCNA_02074	43	IAA acetyltransferase
CCNA_01987	43	hypothetical protein
CCNA_01548	43	transporter
CCNA_00852	43	transcriptional regulator
CCNA_00375	43	conserved hypothetical protein
CCNA_03874	42	carboxymethylenebutenolidase
CCNA_03683	42	maleylpyruvate isomerase
CCNA_03505	42	peroxiredoxin
CCNA_03185	42	glutathione S-transferase
CCNA_03074	42	C factor cell-cell signaling protein
CCNA_02833	42	hypothetical membrane spanning protein
CCNA_02424	42	transcriptional regulator, TetR family
CCNA_01729	42	transporter, Sodium/bile acid symporter family
CCNA_01688	42	potassium channel protein
CCNA_01104	42	glycosyltransferase
CCNA_00991	42	nodulation protein N
CCNA_00817	42	L-sorbosone dehydrogenase
skgA;CCNA_00730	42	transcriptional regulator skgA
CCNA_00649	42	ABC family transporter protein
pulD;CCNA_00172	42	type II secretion pathway protein D
CCNA_03841	41	alpha/beta hydrolase fold protein
CCNA_03607	41	ribonucleoside-diphosphate reductase alpha chain
CCNA_03357	41	hypothetical protein
CCNA_03068	41	glutathione S-transferase
CCNA_02574	41	hypothetical cytosolic protein
CCNA_02569	41	glutathione S-transferase
CCNA_02206	41	conserved hypothetical protein
CCNA_01921	41	TPR repeat containing protein
CCNA_01576	41	transporter
CCNA_01405	41	hypothetical cytosolic protein
phoQ;CCNA_01363	41	two-component sensor histidine kinase
CCNA_01283	41	NAD-dependent oxidoreductase
CCNA_01246	41	methyltransferase
lolE;CCNA_00980	41	ABC-type transport system involved in lipoprotein release, permease component LolE
CCNA_00479	41	hypothetical transcriptional regulatory protein
CCNA_03832	40	transcriptional regulator, TetR family
coxB;CCNA_03518	40	cytochrome c oxidase polypeptide II coxB
CCNA_03372	40	bacterioferritin-associated ferredoxin
CCNA_03187	40	cysteine/acetylserine efflux protein
CCNA_02903	40	starvation sensing protein rspA
CCNA_02881	40	oxoglutarate semialdehyde dehydrogenase
CCNA_02832	40	microsomal dipeptidase
CCNA_02810	40	hypothetical protein
CCNA_02730	40	glutathione S-transferase
CCNA_02694	40	acetamidase
CCNA_02579	40	cytochrome P450
CCNA_02409	40	hybrid sensor histidine kinase/receiver protein
CCNA_02248	40	hypothetical protein
CCNA_02113	40	aspartate racemase
CCNA_01796	40	hypothetical protein
CCNA_01584	40	multimodular transpeptidase-transglycosylase PBP 1A
CCNA_01558	40	4-deoxy-L-threo-5-hexosulose-uronate ketol-isomerase
ccoP;CCNA_01470	40	cytochrome cbb3 oxidase, diheme subunit, membrane-bound ccoP
CCNA_01378	40	protein-L-isoaspartate O-methyltransferase
CCNA_01197	40	zinc finger protein
CCNA_01040	40	beta-xylosidase/alpha-L-arabinofuranosidase
CCNA_01015	40	multicopper oxidase PcoA
CCNA_00563	40	SNARE-associated family membrane protein
CCNA_00301	40	phosphotransferase family protein
CCNA_00251	40	zinc metalloprotease
CCNA_03776	39	2'-5' RNA ligase
CCNA_03772	39	HIT1 protein
CCNA_03294	39	beta-lactamase family protein
CCNA_03260	39	queuosine biosynthesis protein queD
CCNA_03092	39	cytochrome P450 IVA5
CCNA_02756	39	putative competence-damage protein
CCNA_02710	39	integral membrane protein (Rhomboid family)
CCNA_02683	39	FAD dependent oxidoreductase
CCNA_02610	39	glyoxalase family protein
CCNA_02499	39	type IV secretory pathway, VirB2 protein
CCNA_02397	39	transcriptional regulator, DeoR family
CCNA_02166	39	uracil DNA glycosylase superfamily protein
celD;CCNA_02131	39	glucan 1,4-beta-glucosidase
CCNA_02126	39	conserved hypothetical protein
CCNA_02081	39	Sec-independent protein translocase protein tatB
CCNA_02073	39	transcriptional regulator
CCNA_01837	39	transposase, IS30 family
CCNA_01812	39	2-C-methyl-D-erythritol 4-phosphate cytidylyltransferase/2-C-methyl-D-erythritol 2,4-cyclodiphosphate synthase
CCNA_01597	39	hypothetical protein
CCNA_01212	39	dATP pyrophosphohydrolase
CCNA_01192	39	fructokinase
CCNA_01182	39	glutathione S-transferase
divJ;CCNA_01116	39	histidine protein kinase DivJ
CCNA_01039	39	hexuronate transporter
CCNA_00995	39	putative cytochrome P450 YJIB
CCNA_00913	39	hypothetical protein
CCNA_00543	39	methyl-accepting chemotaxis protein
CCNA_00393	39	RNA polymerase sigma factor
CCNA_00200	39	2OG-Fe(II) oxygenase superfamily protein
CCNA_00161	39	hypothetical protein
CCNA_00157	39	glyoxalase family protein
CCNA_03856	38	membrane-bound lytic murein transglycosylase A
CCNA_03754	38	glutathione S-transferase family protein
CCNA_03633	38	hypothetical cytosolic protein
CCNA_03550	38	hypothetical protein
CCNA_03498	38	transcriptional regulator, MarR/EmrR family protein
CCNA_03229	38	FAD dependent oxidoreductase
CCNA_03159	38	sulfite reductase (NADPH) flavoprotein alpha-component
CCNA_02691	38	transcriptional regulator, TetR family
CCNA_02026	38	hypothetical protein
qoxA;CCNA_01851	38	quinol cytochrome oxidase polypeptide II
CCNA_01677	38	carboxypeptidase G2 precursor
CCNA_01636	38	alkaline phosphatase
CCNA_01619	38	hypothetical cytosolic protein
CCNA_01390	38	RNA polymerase sigma factor
CCNA_00511	38	carboxymethylenebutenolidase
CCNA_00483	38	Zn-dependent hydrolase, glyoxalase II family
CCNA_00389	38	aminomethyltransferase family protein
CCNA_00339	38	transporter
CCNA_00191	38	N-acetylglutamate synthase domain protein
CCNA_00114	38	transcriptional regulator, MarR/EmrR family
hipB;CCNA_00049	38	HTH transcriptional regulator
CCNA_03699	37	peptidase, M16 family
CCNA_03403	37	hypothetical protein
CCNA_03363	37	hypothetical protein
ybgF;CCNA_03336	37	Tol system periplasmic component YbgF
CCNA_03175	37	hypothetical cytosolic protein
CCNA_02828	37	transposase
CCNA_02772	37	transposase
CCNA_02729	37	oligopeptide transporter
CCNA_02650	37	anhydro-N-acetylmuramyl-tripeptide amidase
CCNA_02415	37	HTH transcriptional regulator
CCNA_02373	37	transposase
CCNA_02264	37	thiJ/PfpI family
CCNA_02065	37	acylamino-acid-releasing enzyme
CCNA_01943	37	alpha/beta hydrolase
CCNA_01932	37	1-acyl-sn-glycerol-3-phosphate acyltransferase
CCNA_01554	37	D-mannonate oxidoreductase
CCNA_01444	37	poly(3-hydroxyalkanoate) polymerase
CCNA_01223	37	acyl-CoA synthetase
CCNA_01041	37	hypothetical protein
CCNA_00924	37	transcriptional regulator, MarR/EmrR family
CCNA_00841	37	para-nitrobenzyl esterase
CCNA_00549	37	transposase
CCNA_00061	37	cytochrome p450
CCNA_03749	36	2-hydroxy-6-oxo-6-phenylhexa-2,4-dienoate hydrolase
CCNA_03679	36	PaaI thioesterase family protein
phd;CCNA_03474	36	SpoVT-AbrB family transcription factor, phd antitoxin
CCNA_03356	36	hypothetical cytosolic protein
CCNA_03100	36	PhnA protein
CCNA_02918	36	MoxR protein
CCNA_02807	36	nickel-cobalt-cadmium resistance protein nccB
CCNA_02167	36	glutathione S-transferase
CCNA_02114	36	hypothetical protein
CCNA_01904	36	hypothetical cytosolic protein
CCNA_01843	36	malate synthase
CCNA_01649	36	transporter, drug/metabolite exporter family
CCNA_01607	36	hypothetical membrane spanning protein
CCNA_01591	36	DNA polymerase III epsilon-like protein
CCNA_01489	36	alpha-L-arabinofuranosidase
CCNA_01340	36	tetracycline resistance protein
CCNA_01231	36	NIRV family protein
xylC;CCNA_00863	36	xylonolactonase xylC
CCNA_00666	36	response regulator receiver domain protein
CCNA_00460	36	hypothetical protein
lovR;CCNA_00286	36	two-component receiver domain protein LovR
CCNA_00177	36	type II secretion pathway protein I
CCNA_00146	36	glutathione S-transferase
CCNA_00134	36	surface protein
vapC;CCNA_00031	36	toxin protein VapC
CCNA_03791	35	transcriptional regulator, MarR family
CCNA_03698	35	hypothetical protein
sdhC;CCNA_03644	35	succinate dehydrogenase cytochrome B-556 subunit
CCNA_03141	35	phosphoserine phosphatase
CCNA_02439	35	transporter, major facilitator superfamily
CCNA_02278	35	putative membrane-associated alkaline phosphatase
CCNA_02188	35	hypothetical cytosolic protein
CCNA_02161	35	transcriptional regulator, TetR family
CCNA_02121	35	ATP-dependent helicase
CCNA_01618	35	uracil-DNA glycosylase
CCNA_01617	35	acetyltransferase
CCNA_01582	35	hypothetical protein
CCNA_01110	35	2-dehydro-3-deoxygluconokinase
CCNA_01088	35	hypothetical membrane spanning protein
CCNA_00456	35	beta-N-acetylhexosaminidase
CCNA_00423	35	phosphohydrolase, MutT-nudix family
CCNA_03855	34	MuttS related protein
CCNA_03792	34	intracellular septation protein
CCNA_03475	34	homoserine kinase
CCNA_03429	34	hydrolase (HAD superfamily)
CCNA_03221	34	phytoene dehydrogenase
CCNA_03189	34	hypothetical protein
cpaC;CCNA_03040	34	outer membrane pilus secretion channel cpaC
CCNA_02963	34	conserved hypothetical protein
CCNA_02649	34	transcriptional regulator
CCNA_02432	34	cytosine/uracil/thiamine/allantoin permease family protein
CCNA_02267	34	hypothetical protein
CCNA_02068	34	Mth938-like membrane protein
CCNA_01882	34	gluconolactonase
qoxD;CCNA_01848	34	quinol cytochrome oxidase polypeptide IV
CCNA_01846	34	two-component sensor histidine kinase
CCNA_01638	34	beta-lactamase family protein
CCNA_01585	34	TonB-dependent receptor
CCNA_01543	34	chaperone protein dnaK
CCNA_01178	34	oxidoreductase
CCNA_01102	34	hypothetical membrane spanning protein
CCNA_00968	34	gluconate kinase
bioC;CCNA_00874	34	biotin synthesis protein bioC
CCNA_00552	34	cupin superfamily protein
CCNA_00312	34	hypothetical membrane spanning protein
lovK;CCNA_00287	34	photosensory histidine protein kinase LovK
CCNA_00284	34	hydrolase (HAD superfamily)
CCNA_00087	34	conserved membrane spanning protein
CCNA_03787	33	hypothetical heme exporter protein CcmD
CCNA_03743	33	beta-lactamase family protein
CCNA_03725	33	ATP-dependent DNA ligase
CCNA_03626	33	ATP phosphoribosyltransferase
CCNA_03433	33	hypothetical protein
CCNA_03381	33	glycerophosphoryl diester phosphodiesterase
CCNA_03057	33	glyoxalase family protein
CCNA_02179	33	long-chain fatty acid transport protein precursor
fliL;CCNA_02141	33	flagellar fliL protein
CCNA_01719	33	hypothetical protein
CCNA_01696	33	aminobenzoyl-glutamate transport protein
CCNA_01625	33	aminobenzoyl-glutamate utilization protein B
CCNA_01568	33	Na(+)/H(+) antiporter
CCNA_01511	33	sterol desaturase family protein
CCNA_01259	33	class II aldolase and Adducin protein
CCNA_00905	33	hypothetical protein
CCNA_00860	33	hypothetical protein
CCNA_00782	33	aminobenzoyl-glutamate transport protein
CCNA_00429	33	hypothetical protein
CCNA_00194	33	hypothetical cytosolic protein
CCNA_00108	33	ATP-dependent endopeptidase Lon
CCNA_00059	33	oxygen-insensitive NADH nitroreductase
CCNA_03484	32	hypothetical protein
CCNA_03287	32	hypothetical transcriptional regulatory protein
CCNA_03197	32	alpha/beta hydrolase family protein
CCNA_03184	32	acyl-CoA dehydrogenase
CCNA_03174	32	permease
CCNA_03173	32	hypothetical cytosolic protein
CCNA_03163	32	peptidyl-prolyl cis-trans isomerase
malY;CCNA_02366	32	cytoplasmic membrane maltose transporter malY
CCNA_02097	32	periplasmic glucan glucosyltransferase
CCNA_01780	32	exopolyphosphatase
CCNA_01639	32	beta-lactamase family protein
CCNA_01366	32	putative Fe-S protein
perP;CCNA_01365	32	aspartyl protease perP
iolB;CCNA_01359	32	myo-inositol catabolism protein IolB
CCNA_00990	32	general stress protein 17O
parE-1;CCNA_00916	32	toxin protein parE-1
CCNA_00650	32	nitrate transporter
CCNA_00431	32	hypothetical protein
CCNA_00410	32	acetyltransferase
CCNA_00262	32	ketopantoate reductase panE/ApbA family protein
CCNA_00168	32	putative capsule polysaccharide export protein
CCNA_00060	32	mitochondrial-type Fe-S cluster assembly protein NFU
CCNA_03759	31	mRNA 3'-end processing factor
CCNA_03289	31	hypothetical protein
CCNA_03223	31	transcriptional regulator, TetR family
CCNA_03025	31	transcriptional regulator, MarR family
CCNA_02733	31	glutaminyl-peptide cyclotransferase
CCNA_02225	31	transcriptional regulator, arsR family/SAM-dependent
CCNA_01914	31	16S rRNA m(2)G 1207 methyltransferase
CCNA_01807	31	acyl-acyl carrier protein synthetase
CCNA_01798	31	hypothetical protein
CCNA_01783	31	DnaA-related protein
CCNA_01566	31	conserved hypothetical protein
CCNA_01499	31	acetyl-CoA acetyltransferase
CCNA_01428	31	hypothetical protein
CCNA_01038	31	glyoxalase family protein
CCNA_00928	31	transcriptional regulator, GntR family
parD-1;CCNA_00917	31	antitoxin protein parD-1
CCNA_00602	31	hypothetical exported protein
CCNA_00575	31	hypothetical protein
CCNA_00453	31	glucosamine-6-phosphate deaminase
ccrM;CCNA_00382	31	adenine-specific methyltransferase ccrM
CCNA_00112	31	glyoxalase family protein
CCNA_00028	31	TonB-dependent receptor
CCNA_03707	30	conserved hypothetical protein
CCNA_03624	30	sodium bicarbonate cotransporter
CCNA_03545	30	iojap protein family
CCNA_03544	30	nicotinate-nucleotide adenylyltransferase
CCNA_03323	30	phosphoserine aminotransferase
CCNA_03275	30	hypothetical protein
CCNA_03204	30	alanine racemase
CCNA_02933	30	aminopeptidase
CCNA_02893	30	beta-xylosidase/alpha-L-arabinofuranosidase
CCNA_02884	30	transcriptional regulator, TetR family
CCNA_02688	30	chitooligosaccharide deacetylase
CCNA_02674	30	transposase
CCNA_02651	30	transporter, drug/metabolite exporter family
CCNA_02450	30	surface protein
CCNA_02093	30	hypothetical cytosolic protein
CCNA_01949	30	hypothetical cytosolic protein
CCNA_01903	30	hypothetical cytosolic protein
CCNA_01902	30	nickel-responsive regulator NikR
CCNA_01706	30	dehydrogluconate dehydrogenase
CCNA_01700	30	nucleoside permease
[truncated: 1,879 more rows]
